# Supplementary material for: Transcript Dynamics in Wounded and Inoculated Scots Pine
Source: Int J Mol Sci. 2021 Feb 3;22(4):1505. doi: 10.3390/ijms22041505 (PMC7913219; doi:10.3390/ijms22041505)
Supplement: Supplementary file 1 [file ijms-22-01505-s001.zip]

Archive with 5 entries (5 files):
- Supplementary Table 2 - Merged Gene Expression - Blast2GO table with legends.xlsx
- Supplementary Table 3.docx
- Supplementary Figure 1 with caption.JPG
- Supplementary Figure 2 Cellular localization gene ontology graph - with caption.png
- Supplementary Table 1.xlsx
