# Supplementary material for: Transcript Dynamics in Wounded and Inoculated Scots Pine
Source: Int J Mol Sci. 2021 Feb 3;22(4):1505. doi: 10.3390/ijms22041505 (PMC7913219; doi:10.3390/ijms22041505)
Supplement: Supplementary file 1 [file ijms-22-01505-s001.zip › Supplementary Table 2 - Merged Gene Expression - Blast2GO table with legends.xlsx]

## Sheet: Supplementary table 2
Name	control vs. inoculation - Max group mean	control vs. inoculation - Log₂ fold change	control vs. inoculation - Fold change	control vs. inoculation - P-value	control vs. inoculation - FDR p-value	control vs. inoculation - Bonferroni	wounding vs. control - Max group mean	wounding vs. control - Log₂ fold change	wounding vs. control - Fold change	wounding vs. control - P-value	wounding vs. control - FDR p-value	wounding vs. control - Bonferroni	wounding vs. inoculation - Max group mean	wounding vs. inoculation - Log₂ fold change	wounding vs. inoculation - Fold change	wounding vs. inoculation - P-value	wounding vs. inoculation - FDR p-value	wounding vs. inoculation - Bonferroni	Blast2GO Tags	SeqName	Description	Length	#Hits	e-Value	sim mean	#GO	GO IDs	NewColumn.GO Names	Enzyme Codes	Enzyme Names	InterPro IDs	InterPro GO IDs	InterPro GO Names
comp45373_c0_seq2	83.6907	-9.05317	-531.223	2.86203e-11	2.36172e-08	9.91923e-07	0.647077	1.91498	3.7711	0.213001	0.924834	1	83.6907	-7.13819	-140.867	0	0	0	[INTERPRO, NO-BLAST]	comp45373_c0_seq2	Data not available	525	Data not available	Data not available	Data not available	Data not available	Data not available	Data not available	Data not available	Data not available	no IPS match	no IPS match	no IPS match
comp52925_c0_seq1	114.127	-6.92458	-121.48	0	0	0	1.17665	0.208488	1.15548	0.741217	0.977186	1	114.127	-6.71609	-105.134	0	0	0	[INTERPRO, BLASTED, MAPPED, ANNOTATED]	comp52925_c0_seq1	CASP-like protein 5A2	1723	20	1.27338e-86	84.18	2	C:GO:0005886; C:GO:0016021	C:plasma membrane; C:integral component of membrane	Data not available	Data not available	IPR006702 (PFAM); PTHR32021:SF1 (PANTHER); PTHR32021 (PANTHER)	no GO terms	no GO terms
comp36432_c0_seq1	5.47068	-6.77368	-109.416	7.50068e-07	0.000207967	0.0259959	7.20673	6.88005	117.788	6.37618e-07	0.000416954	0.0220986	7.20673	0.106369	1.07652	0.802941	0.97615	1	[INTERPRO, BLASTED, MAPPED, ANNOTATED]	comp36432_c0_seq1	NRT3 family protein	1503	20	5.04463e-128	74.16	6	C:GO:0005886; P:GO:0010167; F:GO:0015112; P:GO:0015706; C:GO:0016021; P:GO:0042128	C:plasma membrane; P:response to nitrate; F:nitrate transmembrane transporter activity; P:nitrate transport; C:integral component of membrane; P:nitrate assimilation	Data not available	Data not available	IPR016605 (PIRSF); IPR016605 (PFAM); IPR016605 (PANTHER); PTHR34806:SF1 (PANTHER)	P:GO:0010167; P:GO:0015706	P:response to nitrate; P:nitrate transport
comp53900_c0_seq3	16.0892	-6.7163	-105.149	6.25611e-11	4.61328e-08	2.16824e-06	15.7343	6.39324	84.0535	8.06959e-10	1.39838e-06	2.79676e-05	16.0892	-0.323061	-1.25098	0.367333	0.971252	1	[INTERPRO, BLASTED, MAPPED, ANNOTATED]	comp53900_c0_seq3	alpha-amylase/subtilisin inhibitor-like	893	20	1.86764e-105	57.64	2	F:GO:0004866; P:GO:0010951	F:endopeptidase inhibitor activity; P:negative regulation of endopeptidase activity	Data not available	Data not available	IPR002160 (PRINTS); G3DSA:2.80.10.50 (GENE3D); IPR002160 (PFAM); PTHR33107:SF4 (PANTHER); IPR002160 (PANTHER); IPR002160 (CDD); IPR011065 (SUPERFAMILY)	F:GO:0004866	F:endopeptidase inhibitor activity
comp54806_c0_seq3	2975.19	-6.64008	-99.7386	0	0	0	56.2269	0.397659	1.31737	0.588153	0.977186	1	2975.19	-6.24242	-75.7105	0	0	0	[INTERPRO, BLASTED]	comp54806_c0_seq3	hypothetical protein P170DRAFT_78374	501	20	1.74498e-73	82.69	Data not available	Data not available	Data not available	Data not available	Data not available	mobidb-lite (MOBIDB_LITE); PTHR47188 (PANTHER)	no GO terms	no GO terms
comp53900_c0_seq2	22.1551	-6.63119	-99.1261	2.37588e-14	3.84781e-11	8.23432e-10	15.2867	5.84307	57.4036	4.14869e-11	1.10604e-07	1.43785e-06	22.1551	-0.788123	-1.72683	0.0239668	0.971252	1	[INTERPRO, BLASTED, MAPPED, ANNOTATED]	comp53900_c0_seq2	Kunitz-type trypsin inhibitor	916	20	1.14471e-115	60.99	2	F:GO:0004866; P:GO:0010951	F:endopeptidase inhibitor activity; P:negative regulation of endopeptidase activity	Data not available	Data not available	IPR002160 (PRINTS); IPR002160 (PFAM); G3DSA:2.80.10.50 (GENE3D); IPR002160 (PANTHER); IPR002160 (CDD); IPR011065 (SUPERFAMILY)	F:GO:0004866	F:endopeptidase inhibitor activity
comp50080_c0_seq8	26.1583	-6.33098	-80.5035	2.72533e-09	1.47832e-06	9.44547e-05	0.483088	0.0559909	1.03957	0.96932	0.982243	1	26.1583	-6.27499	-77.439	5.72503e-09	1.24011e-05	0.000198418	[INTERPRO, BLASTED, MAPPED, ANNOTATED]	comp50080_c0_seq8	polyadenylate-binding protein 2 isoform X1	470	20	6.14409e-24	94.54	2	F:GO:0003723; C:GO:0016021	F:RNA binding; C:integral component of membrane	Data not available	Data not available	no IPS match	no IPS match	no IPS match
comp55480_c0_seq16	6.89377	-5.98909	-63.5177	2.70129e-05	0.00457036	0.936214	0.520329	1.88888	3.70348	0.239356	0.924834	1	6.89377	-4.10021	-17.1508	6.30116e-06	0.00642311	0.218386	[INTERPRO, BLASTED, MAPPED, ANNOTATED]	comp55480_c0_seq16	UDP-glycosyltransferase 86A1	715	20	2.6012e-95	68.13	2	F:GO:0016758; P:GO:0044237	F:transferase activity, transferring hexosyl groups; P:cellular metabolic process	Data not available	Data not available	G3DSA:3.40.50.2000 (GENE3D); cd03784 (CDD); SSF53756 (SUPERFAMILY)	no GO terms	no GO terms
comp294949_c0_seq1	27.4302	-5.97128	-62.7385	2.15488e-08	9.33548e-06	0.000746838	0.568389	0.0944315	1.06764	0.948107	0.977186	1	27.4302	-5.87685	-58.7635	3.68421e-08	6.72039e-05	0.00127687	[INTERPRO, BLASTED]	comp294949_c0_seq1	Ac1147-like protein	331	20	5.51218e-27	74.29	Data not available	Data not available	Data not available	Data not available	Data not available	PTHR33626 (PANTHER)	no GO terms	no GO terms
comp258497_c0_seq1	7765.28	-5.85528	-57.8914	0	0	0	198.376	-0.123919	-1.08969	0.82374	0.977186	1	7765.28	-5.9792	-63.0837	0	0	0	[INTERPRO, BLASTED]	comp258497_c0_seq1	actin-interacting protein	430	20	5.17742e-40	66.35	Data not available	Data not available	Data not available	Data not available	Data not available	no IPS match	no IPS match	no IPS match
comp10846_c0_seq1	8.24609	-5.7945	-55.5033	5.65104e-13	6.52845e-10	1.95854e-08	0.225768	-1.6875	-3.22098	0.271959	0.924834	1	8.24609	-7.482	-178.775	3.59241e-08	6.72039e-05	0.00124506	[INTERPRO, BLASTED, MAPPED, ANNOTATED]	comp10846_c0_seq1	U-box domain-containing protein 6-like isoform X1	1839	20	3.39296e-129	60.77	3	F:GO:0004842; F:GO:0005515; P:GO:0016567	F:ubiquitin-protein transferase activity; F:protein binding; P:protein ubiquitination	Data not available	Data not available	IPR013083 (G3DSA:3.30.40.GENE3D); IPR011989 (G3DSA:1.25.10.GENE3D); IPR003613 (PFAM); IPR011989 (G3DSA:1.25.10.GENE3D); PF05804 (PFAM); PTHR23315:SF284 (PANTHER); PTHR23315 (PANTHER); IPR000225 (PROSITE_PROFILES); IPR000225 (PROSITE_PROFILES); IPR003613 (PROSITE_PROFILES); cd16664 (CDD); IPR016024 (SUPERFAMILY); SSF57850 (SUPERFAMILY)	F:GO:0004842; F:GO:0005515; P:GO:0016567	F:ubiquitin-protein transferase activity; F:protein binding; P:protein ubiquitination
comp50991_c0_seq1	4.70124	-5.7135	-52.473	7.78398e-08	2.93236e-05	0.00269777	3.97844	5.13626	35.1698	2.32847e-06	0.00139138	0.0807002	4.70124	-0.577239	-1.49199	0.219812	0.971252	1	[INTERPRO, BLASTED, MAPPED, ANNOTATED]	comp50991_c0_seq1	12-oxophytodienoate reductase 3	1467	20	2.98638e-159	73.77	6	C:GO:0005777; P:GO:0009695; F:GO:0010181; F:GO:0016629; P:GO:0031408; P:GO:0055114	C:peroxisome; P:jasmonic acid biosynthetic process; F:FMN binding; F:12-oxophytodienoate reductase activity; P:oxylipin biosynthetic process; P:oxidation-reduction process	EC:1.3.1.42	12-oxophytodienoate reductase	IPR001155 (PFAM); IPR013785 (G3DSA:3.20.20.GENE3D); mobidb-lite (MOBIDB_LITE); mobidb-lite (MOBIDB_LITE); PTHR22893 (PANTHER); PTHR22893:SF112 (PANTHER); cd02933 (CDD); SSF51395 (SUPERFAMILY)	F:GO:0003824; F:GO:0010181; F:GO:0016491; P:GO:0055114	F:catalytic activity; F:FMN binding; F:oxidoreductase activity; P:oxidation-reduction process
comp38130_c0_seq1	24.5353	-5.70742	-52.2521	0	0	0	0.539032	-0.471122	-1.38619	0.528141	0.944046	1	24.5353	-6.17854	-72.4312	0	0	0	[INTERPRO, BLASTED, ANNOTATED]	comp38130_c0_seq1	PB1 domain-containing protein	1661	20	2.16973e-155	65.34	1	F:GO:0005515	F:protein binding	Data not available	Data not available	G3DSA:3.10.20.90 (GENE3D); IPR000270 (PFAM); mobidb-lite (MOBIDB_LITE); PTHR31066 (PANTHER); cd06410 (CDD); SSF54277 (SUPERFAMILY)	F:GO:0005515	F:protein binding
comp2613538_c0_seq1	11.818	-5.63587	-49.724	0.000104453	0.0139045	1	0.229573	0.112739	1.08128	0.954207	0.977186	1	11.818	-5.52313	-45.9863	0.00013485	0.0973677	1	[INTERPRO, NO-BLAST]	comp2613538_c0_seq1	Data not available	325	Data not available	Data not available	Data not available	Data not available	Data not available	Data not available	Data not available	Data not available	mobidb-lite (MOBIDB_LITE); mobidb-lite (MOBIDB_LITE)	no GO terms	no GO terms
comp52813_c0_seq2	1.38165	-5.58282	-47.9288	8.49968e-05	0.0120311	1	1.23616	5.16273	35.8209	0.000366464	0.0779197	1	1.38165	-0.420091	-1.33801	0.482138	0.971252	1	[INTERPRO, BLASTED, MAPPED, ANNOTATED]	comp52813_c0_seq2	phosphoenolpyruvate carboxykinase (ATP)	2722	20	0	84.05	6	F:GO:0004612; F:GO:0005524; C:GO:0005829; P:GO:0006094; F:GO:0016301; P:GO:0016310	F:phosphoenolpyruvate carboxykinase (ATP) activity; F:ATP binding; C:cytosol; P:gluconeogenesis; F:kinase activity; P:phosphorylation	EC:4.1.1.49; EC:4.1.1.32	Phosphoenolpyruvate carboxykinase (ATP); Phosphoenolpyruvate carboxykinase (GTP)	IPR001272 (PFAM); G3DSA:2.170.8.10 (GENE3D); IPR001272 (TIGRFAM); IPR008210 (G3DSA:3.40.449.GENE3D); IPR001272 (PIRSF); IPR013035 (G3DSA:3.90.228.GENE3D); PTHR30031:SF9 (PANTHER); IPR001272 (PANTHER); IPR001272 (HAMAP); IPR001272 (CDD); SSF53795 (SUPERFAMILY); IPR008210 (SUPERFAMILY)	F:GO:0004611; F:GO:0004612; F:GO:0005524; P:GO:0006094; F:GO:0017076	F:phosphoenolpyruvate carboxykinase activity; F:phosphoenolpyruvate carboxykinase (ATP) activity; F:ATP binding; P:gluconeogenesis; F:purine nucleotide binding
comp53893_c0_seq1	1.94061	-5.44409	-43.5346	0.00017772	0.021612	1	1.21311	4.57297	23.8014	0.00221036	0.287995	1	1.94061	-0.871117	-1.82908	0.207756	0.971252	1	[INTERPRO, BLASTED, MAPPED, ANNOTATED]	comp53893_c0_seq1	probable WRKY transcription factor 31	1797	20	3.3108e-126	56.51	3	F:GO:0003700; P:GO:0006355; F:GO:0043565	F:DNA-binding transcription factor activity; P:regulation of transcription, DNA-templated; F:sequence-specific DNA binding	Data not available	Data not available	IPR036576 (G3DSA:2.20.25.GENE3D); IPR003657 (PFAM); mobidb-lite (MOBIDB_LITE); mobidb-lite (MOBIDB_LITE); mobidb-lite (MOBIDB_LITE); mobidb-lite (MOBIDB_LITE); PTHR31429 (PANTHER); PTHR31429:SF24 (PANTHER); IPR003657 (PROSITE_PROFILES); IPR036576 (SUPERFAMILY)	F:GO:0003700; P:GO:0006355; F:GO:0043565	F:DNA-binding transcription factor activity; P:regulation of transcription, DNA-templated; F:sequence-specific DNA binding
comp1010735_c0_seq1	1044.03	-5.25392	-38.1582	5.21805e-15	1.00471e-11	1.80847e-10	38.8532	0.230796	1.17348	0.756429	0.977186	1	1044.03	-5.02312	-32.517	7.33857e-14	3.17925e-10	2.5434e-09	[INTERPRO, BLASTED, MAPPED, ANNOTATED]	comp1010735_c0_seq1	60S ribosomal protein L13a-4-like	319	20	3.44835e-70	98.02	4	F:GO:0003729; F:GO:0003735; P:GO:0017148; C:GO:0022625	F:mRNA binding; F:structural constituent of ribosome; P:negative regulation of translation; C:cytosolic large ribosomal subunit	Data not available	Data not available	IPR005755 (TIGRFAM); IPR005822 (PIRSF); IPR005822 (PFAM); IPR036899 (G3DSA:3.90.1180.GENE3D); IPR005822 (PANTHER); PTHR11545:SF18 (PANTHER); IPR005822 (CDD); IPR036899 (SUPERFAMILY)	F:GO:0003735; C:GO:0005840; P:GO:0006412; C:GO:0015934	F:structural constituent of ribosome; C:ribosome; P:translation; C:large ribosomal subunit
comp49557_c0_seq7	3.4654	-5.25264	-38.1244	0.000370862	0.0385137	1	2.20584	4.41987	21.4048	0.00369809	0.401782	1	3.4654	-0.832777	-1.78111	0.263955	0.971252	1	[INTERPRO, BLASTED, MAPPED, ANNOTATED]	comp49557_c0_seq7	lipid transfer-like protein VAS	838	20	5.72784e-11	57.97	1	F:GO:0016787	F:hydrolase activity	Data not available	Data not available	IPR016140 (PFAM); G3DSA:1.10.110.10 (GENE3D); mobidb-lite (MOBIDB_LITE); mobidb-lite (MOBIDB_LITE); PTHR33044:SF37 (PANTHER); IPR043325 (PANTHER); cd00010 (CDD); IPR036312 (SUPERFAMILY)	no GO terms	no GO terms
comp31258_c0_seq2	1.2403	-5.09055	-34.0729	0.000488896	0.0481368	1	0.570571	3.82525	14.1747	0.0117173	0.770585	1	1.2403	-1.2653	-2.40378	0.0887671	0.971252	1	[INTERPRO, BLASTED, MAPPED]	comp31258_c0_seq2	protein cereblon-like isoform X1	2155	20	0	64.01	3	P:GO:0016567; C:GO:0031464; F:GO:0046872	P:protein ubiquitination; C:Cul4A-RING E3 ubiquitin ligase complex; F:metal ion binding	Data not available	Data not available	IPR004910 (PFAM); G3DSA:2.170.150.20 (GENE3D); G3DSA:1.20.58.1480 (GENE3D); IPR003111 (PFAM); G3DSA:2.30.130.40 (GENE3D); mobidb-lite (MOBIDB_LITE); mobidb-lite (MOBIDB_LITE); mobidb-lite (MOBIDB_LITE); mobidb-lite (MOBIDB_LITE); mobidb-lite (MOBIDB_LITE); PTHR14255 (PANTHER); PTHR14255:SF4 (PANTHER); IPR034750 (PROSITE_PROFILES); IPR034750 (CDD); IPR015947 (SUPERFAMILY)	no GO terms	no GO terms
comp50214_c0_seq2	3.41576	-5.03228	-32.7241	5.53884e-05	0.00831017	1	0.20378	0.667093	1.58787	0.660879	0.977186	1	3.41576	-4.36519	-20.6088	9.69505e-05	0.0746691	1	[INTERPRO, BLASTED, MAPPED, ANNOTATED]	comp50214_c0_seq2	probable xyloglucan endotransglucosylase/hydrolase protein 8	1171	20	0	76.09	7	F:GO:0004553; C:GO:0005618; P:GO:0010411; F:GO:0016762; P:GO:0042546; C:GO:0048046; P:GO:0071555	F:hydrolase activity, hydrolyzing O-glycosyl compounds; C:cell wall; P:xyloglucan metabolic process; F:xyloglucan:xyloglucosyl transferase activity; P:cell wall biogenesis; C:apoplast; P:cell wall organization	EC:2.4.1.207	Xyloglucan:xyloglucosyl transferase	IPR008264 (PRINTS); IPR000757 (PFAM); G3DSA:2.60.120.200 (GENE3D); IPR016455 (PIRSF); IPR010713 (PFAM); PTHR31062 (PANTHER); PTHR31062:SF1 (PANTHER); IPR000757 (PROSITE_PROFILES); cd02176 (CDD); IPR013320 (SUPERFAMILY)	F:GO:0004553; C:GO:0005618; P:GO:0005975; P:GO:0006073; P:GO:0010411; F:GO:0016762; P:GO:0042546; C:GO:0048046	F:hydrolase activity, hydrolyzing O-glycosyl compounds; C:cell wall; P:carbohydrate metabolic process; P:cellular glucan metabolic process; P:xyloglucan metabolic process; F:xyloglucan:xyloglucosyl transferase activity; P:cell wall biogenesis; C:apoplast
comp53565_c0_seq1	3.72045	-4.86755	-29.193	4.24735e-09	2.16478e-06	0.000147205	0.524802	1.73812	3.336	0.0626521	0.924834	1	3.72045	-3.12943	-8.7509	1.46306e-07	0.000225709	0.00507069	[INTERPRO, BLASTED, MAPPED]	comp53565_c0_seq1	epidermis-specific secreted glycoprotein EP1-like	2073	20	0	54.86	3	C:GO:0016020; C:GO:0016021; P:GO:0048544	C:membrane; C:integral component of membrane; P:recognition of pollen	Data not available	Data not available	IPR001480 (PFAM); IPR036426 (G3DSA:2.90.10.GENE3D); IPR035446 (PIRSF); PTHR32444 (PANTHER); PTHR32444:SF57 (PANTHER); IPR001480 (PROSITE_PROFILES); IPR001480 (CDD); IPR036426 (SUPERFAMILY)	no GO terms	no GO terms
comp52542_c0_seq1	1.65731	-4.77138	-27.3105	1.43497e-05	0.00271766	0.497332	1.23991	4.07818	16.891	0.00033641	0.072418	1	1.65731	-0.693204	-1.61687	0.228325	0.971252	1	[INTERPRO, BLASTED, MAPPED, ANNOTATED]	comp52542_c0_seq1	laccase	2254	20	0	78.36	9	F:GO:0004322; F:GO:0005507; C:GO:0005886; P:GO:0006826; P:GO:0046274; C:GO:0048046; F:GO:0052716; P:GO:0055072; P:GO:0055114	F:ferroxidase activity; F:copper ion binding; C:plasma membrane; P:iron ion transport; P:lignin catabolic process; C:apoplast; F:hydroquinone:oxygen oxidoreductase activity; P:iron ion homeostasis; P:oxidation-reduction process	EC:1.16.3.1; EC:1.16.3; EC:1.10.3; EC:1.10.3.2	Ferroxidase; Oxidizing metal ions; Acting on diphenols and related substances as donors; Laccase	IPR011706 (PFAM); IPR008972 (G3DSA:2.60.40.GENE3D); IPR001117 (PFAM); IPR017761 (TIGRFAM); IPR008972 (G3DSA:2.60.40.GENE3D); IPR008972 (G3DSA:2.60.40.GENE3D); IPR011707 (PFAM); PTHR11709:SF206 (PANTHER); PTHR11709 (PANTHER); IPR034288 (CDD); IPR034289 (CDD); IPR034285 (CDD); IPR008972 (SUPERFAMILY); IPR008972 (SUPERFAMILY); IPR008972 (SUPERFAMILY)	F:GO:0005507; F:GO:0016491; P:GO:0046274; C:GO:0048046; F:GO:0052716; P:GO:0055114	F:copper ion binding; F:oxidoreductase activity; P:lignin catabolic process; C:apoplast; F:hydroquinone:oxygen oxidoreductase activity; P:oxidation-reduction process
comp54849_c0_seq4	2.39364	-4.64169	-24.9624	7.07193e-05	0.0103977	1	1.88802	3.91277	15.0613	0.00132069	0.207116	1	2.39364	-0.728915	-1.65739	0.299888	0.971252	1	[INTERPRO, BLASTED, MAPPED, ANNOTATED]	comp54849_c0_seq4	benzyl alcohol O-benzoyltransferase-like	1324	20	0	71.86	1	F:GO:0016747	F:transferase activity, transferring acyl groups other than amino-acyl groups	Data not available	Data not available	IPR003480 (PFAM); IPR023213 (G3DSA:3.30.559.GENE3D); IPR023213 (G3DSA:3.30.559.GENE3D); PTHR31642 (PANTHER); PTHR31642:SF191 (PANTHER)	F:GO:0016747	F:transferase activity, transferring acyl groups other than amino-acyl groups
comp52309_c0_seq4	1.68649	0.0466318	1.03285	0.928776	0.967201	1	1.68649	-4.69596	-25.9195	2.3733e-05	0.00894064	0.822539	1.07438	-4.64933	-25.0951	1.95313e-05	0.0178136	0.676916	[INTERPRO, BLASTED, MAPPED, ANNOTATED]	comp52309_c0_seq4	serine/threonine protein phosphatase 2A regulatory subunit B''beta-like	3487	20	0	88.52	5	C:GO:0000159; F:GO:0005509; F:GO:0005525; F:GO:0019888; P:GO:0043666	C:protein phosphatase type 2A complex; F:calcium ion binding; F:GTP binding; F:protein phosphatase regulator activity; P:regulation of phosphoprotein phosphatase activity	Data not available	Data not available	IPR041534 (PFAM); IPR002048 (PFAM); G3DSA:1.10.238.220 (GENE3D); G3DSA:1.10.238.230 (GENE3D); G3DSA:1.10.238.10 (GENE3D); mobidb-lite (MOBIDB_LITE); mobidb-lite (MOBIDB_LITE); mobidb-lite (MOBIDB_LITE); PTHR14095:SF11 (PANTHER); PTHR14095 (PANTHER); IPR002048 (PROSITE_PROFILES); IPR002048 (PROSITE_PROFILES); IPR011992 (SUPERFAMILY); IPR011992 (SUPERFAMILY)	F:GO:0005509	F:calcium ion binding
comp54755_c0_seq16	6.84838	-4.62254	-24.6333	6.4948e-14	9.37904e-11	2.25097e-09	7.87028	4.46628	22.1047	3.92275e-12	2.26591e-08	1.35955e-07	7.87028	-0.156252	-1.11439	0.702004	0.97615	1	[INTERPRO, BLASTED, MAPPED, ANNOTATED]	comp54755_c0_seq16	2-methyl-3-buten-2-ol synthase	1995	20	0	86.39	2	F:GO:0000287; F:GO:0010333	F:magnesium ion binding; F:terpene synthase activity	Data not available	Data not available	IPR001906 (PFAM); IPR008949 (G3DSA:1.10.600.GENE3D); IPR005630 (PFAM); IPR036965 (G3DSA:1.50.10.GENE3D); IPR034741 (PTHR31225:PANTHER); PTHR31225 (PANTHER); cd00684 (CDD); IPR008949 (SUPERFAMILY); IPR008930 (SUPERFAMILY)	F:GO:0000287; F:GO:0010333; F:GO:0016829	F:magnesium ion binding; F:terpene synthase activity; F:lyase activity
comp47322_c0_seq1	7.1171	-4.61832	-24.5613	2.82147e-08	1.19252e-05	0.000977864	9.06067	4.71697	26.2996	3.72922e-08	3.80139e-05	0.00129247	9.06067	0.098652	1.07077	0.834346	0.97615	1	[INTERPRO, BLASTED, MAPPED, ANNOTATED]	comp47322_c0_seq1	4-coumarate--CoA ligase-like 7	928	20	1.4765e-146	75.82	2	C:GO:0016021; F:GO:0016874	C:integral component of membrane; F:ligase activity	Data not available	Data not available	IPR000873 (PFAM); IPR042099 (G3DSA:3.40.50.GENE3D); PTHR24096:SF354 (PANTHER); PTHR24096 (PANTHER); cd05904 (CDD); SSF56801 (SUPERFAMILY)	F:GO:0003824	F:catalytic activity
comp26382_c0_seq1	9.62353	-4.57661	-23.8614	3.78064e-05	0.00612287	1	9.49289	4.23417	18.8197	0.000218138	0.0517824	1	9.62353	-0.342435	-1.26789	0.56211	0.971858	1	[INTERPRO, BLASTED, MAPPED, ANNOTATED]	comp26382_c0_seq1	peroxidase 4-like	337	20	7.6546e-53	82.96	8	F:GO:0004601; C:GO:0005576; P:GO:0006979; F:GO:0020037; P:GO:0042744; F:GO:0046872; P:GO:0055114; P:GO:0098869	F:peroxidase activity; C:extracellular region; P:response to oxidative stress; F:heme binding; P:hydrogen peroxide catabolic process; F:metal ion binding; P:oxidation-reduction process; P:cellular oxidant detoxification	EC:1.11.1.7	Peroxidase	IPR000823 (PRINTS); IPR002016 (PFAM); G3DSA:1.10.520.10 (GENE3D); PTHR31388:SF24 (PANTHER); PTHR31388 (PANTHER); IPR002016 (PROSITE_PROFILES); IPR010255 (SUPERFAMILY)	F:GO:0004601; P:GO:0006979; F:GO:0020037; P:GO:0055114	F:peroxidase activity; P:response to oxidative stress; F:heme binding; P:oxidation-reduction process
comp44972_c0_seq1	1.36778	-4.52884	-23.0843	3.66635e-05	0.00599379	1	1.68615	4.47816	22.2874	0.000122597	0.0324348	1	1.68615	-0.0506809	-1.03575	0.954132	0.986878	1	[INTERPRO, BLASTED, MAPPED, ANNOTATED]	comp44972_c0_seq1	probable UDP-N-acetylglucosamine--peptide N-acetylglucosaminyltransferase SEC	4514	20	0	93.18	5	F:GO:0005515; P:GO:0006493; P:GO:0009910; P:GO:0010228; F:GO:0016262	F:protein binding; P:protein O-linked glycosylation; P:negative regulation of flower development; P:vegetative to reproductive phase transition of meristem; F:protein N-acetylglucosaminyltransferase activity	EC:2.4.1.94	Protein N-acetylglucosaminyltransferase	IPR011990 (G3DSA:1.25.40.GENE3D); PF13414 (PFAM); IPR011990 (G3DSA:1.25.40.GENE3D); G3DSA:3.40.50.2000 (GENE3D); G3DSA:3.40.50.11380 (GENE3D); IPR011990 (G3DSA:1.25.40.GENE3D); IPR029489 (PFAM); IPR037919 (PANTHER); PTHR44366:SF3 (PANTHER); IPR019734 (PROSITE_PROFILES); IPR019734 (PROSITE_PROFILES); IPR013026 (PROSITE_PROFILES); IPR019734 (PROSITE_PROFILES); IPR019734 (PROSITE_PROFILES); IPR01973…	F:GO:0005515; P:GO:0006493; F:GO:0016757	F:protein binding; P:protein O-linked glycosylation; F:transferase activity, transferring glycosyl groups
comp50925_c0_seq1	1.97747	-4.50294	-22.6736	7.10709e-05	0.0103977	1	2.3348	4.38016	20.8237	0.000178401	0.0444821	1	2.3348	-0.122786	-1.08884	0.845143	0.97615	1	[INTERPRO, BLASTED]	comp50925_c0_seq1	Protein flp	1488	20	2.18221e-104	49.91	Data not available	Data not available	Data not available	Data not available	Data not available	IPR001466 (PFAM); IPR012338 (G3DSA:3.40.710.GENE3D); mobidb-lite (MOBIDB_LITE); PTHR46825 (PANTHER); IPR012338 (SUPERFAMILY)	no GO terms	no GO terms
comp1970482_c0_seq1	14.1753	-8.55731	-376.711	0.00674484	0.330331	1	0.553099	3.9554	15.513	0.226489	0.924834	1	14.1753	-4.60191	-24.2836	5.54412e-06	0.00600463	0.192148	[INTERPRO, NO-BLAST]	comp1970482_c0_seq1	Data not available	373	Data not available	Data not available	Data not available	Data not available	Data not available	Data not available	Data not available	Data not available	no IPS match	no IPS match	no IPS match
comp51507_c0_seq5	25.2223	-4.44793	-21.8252	0	0	0	17.0482	3.4622	11.0211	1.86784e-11	6.86973e-08	6.47356e-07	25.2223	-0.985724	-1.98031	0.0167849	0.971252	1	[INTERPRO, BLASTED, MAPPED, ANNOTATED]	comp51507_c0_seq5	UDP-glycosyltransferase 74G1-like	1625	20	0	61.67	2	F:GO:0008194; F:GO:0016758	F:UDP-glycosyltransferase activity; F:transferase activity, transferring hexosyl groups	Data not available	Data not available	G3DSA:3.40.50.2000 (GENE3D); IPR002213 (PFAM); G3DSA:3.40.50.2000 (GENE3D); PTHR11926 (PANTHER); cd03784 (CDD); SSF53756 (SUPERFAMILY)	F:GO:0008194	F:UDP-glycosyltransferase activity
comp40935_c0_seq1	1.2606	-2.06492	-4.18412	0.00161134	0.123553	1	0.391932	-2.41016	-5.31533	0.0213191	0.924834	1	1.2606	-4.47508	-22.24	4.23079e-06	0.00505623	0.146631	[INTERPRO, BLASTED, MAPPED, ANNOTATED]	comp40935_c0_seq1	NAC domain-containing protein 86-like	4312	20	2.91909e-90	70.67	4	F:GO:0003677; C:GO:0005634; P:GO:0006355; C:GO:0016020	F:DNA binding; C:nucleus; P:regulation of transcription, DNA-templated; C:membrane	Data not available	Data not available	IPR036093 (G3DSA:3.30.310.GENE3D); IPR003441 (PFAM); mobidb-lite (MOBIDB_LITE); mobidb-lite (MOBIDB_LITE); mobidb-lite (MOBIDB_LITE); mobidb-lite (MOBIDB_LITE); PTHR31989 (PANTHER); PTHR31989:SF6 (PANTHER); IPR003441 (PROSITE_PROFILES); IPR036093 (SUPERFAMILY)	F:GO:0003677; P:GO:0006355	F:DNA binding; P:regulation of transcription, DNA-templated
comp161986_c0_seq1	34.9406	-4.44755	-21.8196	6.66134e-16	1.53912e-12	2.30869e-11	3.96224	1.13009	2.18872	0.0767431	0.924834	1	34.9406	-3.31747	-9.96911	1.07991e-12	3.74277e-09	3.74277e-08	[INTERPRO, BLASTED]	comp161986_c0_seq1	uncharacterized protein LOC115034613	491	17	3.41036e-53	82.95	Data not available	Data not available	Data not available	Data not available	Data not available	no IPS match	no IPS match	no IPS match
comp40240_c0_seq2	34.7926	-4.42872	-21.5367	0	0	0	2.23403	-0.501856	-1.41603	0.31238	0.924834	1	34.7926	-4.93058	-30.4967	0	0	0	[INTERPRO, BLASTED, MAPPED, ANNOTATED]	comp40240_c0_seq2	pre-mRNA-splicing factor ISY1 homolog	1648	20	3.98828e-145	86.96	7	P:GO:0000350; P:GO:0000389; C:GO:0000974; C:GO:0005829; C:GO:0071013; C:GO:0071014; C:GO:0071020	P:generation of catalytic spliceosome for second transesterification step; P:mRNA 3'-splice site recognition; C:Prp19 complex; C:cytosol; C:catalytic step 2 spliceosome; C:post-mRNA release spliceosomal complex; C:post-spliceosomal complex	Data not available	Data not available	IPR009360 (PFAM); IPR029012 (G3DSA:1.10.287.GENE3D); mobidb-lite (MOBIDB_LITE); IPR009360 (PANTHER); IPR037200 (SUPERFAMILY)	P:GO:0000350	P:generation of catalytic spliceosome for second transesterification step
comp53186_c0_seq1	2.65535	-4.42236	-21.4419	0.000126277	0.0161494	1	2.5483	4.15712	17.841	0.000501787	0.0969859	1	2.65535	-0.26524	-1.20184	0.692101	0.97615	1	[INTERPRO, BLASTED, MAPPED, ANNOTATED]	comp53186_c0_seq1	cationic peroxidase 1-like	1138	20	0	87.66	8	F:GO:0004601; C:GO:0005576; P:GO:0006979; F:GO:0020037; P:GO:0042744; F:GO:0046872; P:GO:0055114; P:GO:0098869	F:peroxidase activity; C:extracellular region; P:response to oxidative stress; F:heme binding; P:hydrogen peroxide catabolic process; F:metal ion binding; P:oxidation-reduction process; P:cellular oxidant detoxification	EC:1.11.1.7	Peroxidase	IPR000823 (PRINTS); IPR002016 (PRINTS); G3DSA:1.10.520.10 (GENE3D); G3DSA:1.10.420.10 (GENE3D); IPR002016 (PFAM); PTHR31388 (PANTHER); PTHR31388:SF94 (PANTHER); IPR002016 (PROSITE_PROFILES); IPR033905 (CDD); IPR010255 (SUPERFAMILY)	F:GO:0004601; P:GO:0006979; F:GO:0020037; P:GO:0042744; P:GO:0055114	F:peroxidase activity; P:response to oxidative stress; F:heme binding; P:hydrogen peroxide catabolic process; P:oxidation-reduction process
comp49557_c0_seq4	6.2368	-4.33686	-20.208	2.6106e-07	8.6029e-05	0.00904781	9.20731	4.66364	25.3452	7.63049e-08	7.1475e-05	0.00264457	9.20731	0.326784	1.25421	0.506805	0.971252	1	[INTERPRO, BLASTED, MAPPED, ANNOTATED]	comp49557_c0_seq4	lipid transfer-like protein VAS	882	20	3.93017e-11	59.59	1	F:GO:0016787	F:hydrolase activity	Data not available	Data not available	G3DSA:1.10.110.10 (GENE3D); IPR016140 (PFAM); mobidb-lite (MOBIDB_LITE); IPR043325 (PANTHER); PTHR33044:SF37 (PANTHER); cd00010 (CDD); IPR036312 (SUPERFAMILY)	no GO terms	no GO terms
comp51737_c0_seq1	9.43596	-4.33386	-20.1661	4.63549e-11	3.57015e-08	1.60657e-06	9.81902	4.11621	17.3421	1.76955e-09	2.35881e-06	6.1329e-05	9.81902	-0.217648	-1.16284	0.590161	0.976026	1	[INTERPRO, NO-BLAST]	comp51737_c0_seq1	Data not available	977	Data not available	Data not available	Data not available	Data not available	Data not available	Data not available	Data not available	Data not available	mobidb-lite (MOBIDB_LITE); mobidb-lite (MOBIDB_LITE); mobidb-lite (MOBIDB_LITE)	no GO terms	no GO terms
comp50595_c0_seq3	6.67506	-4.33287	-20.1522	3.66835e-08	1.47834e-05	0.00127138	3.0717	2.93351	7.63966	0.000469437	0.0924551	1	6.67506	-1.39936	-2.63784	0.00813195	0.971252	1	[INTERPRO, BLASTED, MAPPED, ANNOTATED]	comp50595_c0_seq3	thioredoxin reductase 2-like	977	20	2.29926e-133	88.99	4	F:GO:0004791; C:GO:0005737; P:GO:0019430; P:GO:0055114	F:thioredoxin-disulfide reductase activity; C:cytoplasm; P:removal of superoxide radicals; P:oxidation-reduction process	EC:1.8.1.9	Thioredoxin-disulfide reductase	PR00469 (PRINTS); PR00368 (PRINTS); IPR023753 (PFAM); IPR036188 (G3DSA:3.50.50.GENE3D); IPR036188 (G3DSA:3.50.50.GENE3D); PTHR42863 (PANTHER); PTHR42863:SF11 (PANTHER); IPR036188 (SUPERFAMILY)	F:GO:0016491; P:GO:0055114	F:oxidoreductase activity; P:oxidation-reduction process
comp54886_c0_seq1	2.31457	-4.32746	-20.0769	1.84791e-08	8.10695e-06	0.000640449	1.30063	3.14679	8.85681	0.000110167	0.0307918	1	2.31457	-1.18067	-2.26683	0.0166023	0.971252	1	[INTERPRO, BLASTED, MAPPED, ANNOTATED]	comp54886_c0_seq1	probable endo-1,3(4)-beta-glucanase ARB_01444	2696	20	0	69.25	1	F:GO:0052861	F:glucan endo-1,3-beta-glucanase activity, C-3 substituted reducing group	Data not available	Data not available	IPR040451 (PFAM); G3DSA:2.70.98.30 (GENE3D); IPR040720 (PFAM); PTHR31983:SF12 (PANTHER); IPR005200 (PANTHER)	F:GO:0052861	F:glucan endo-1,3-beta-glucanase activity, C-3 substituted reducing group
comp39385_c0_seq1	1.32712	-4.30317	-19.7416	0.000198883	0.023793	1	0.492277	2.66506	6.34255	0.0316102	0.924834	1	1.32712	-1.6381	-3.11257	0.0287588	0.971252	1	[INTERPRO, BLASTED, MAPPED, ANNOTATED]	comp39385_c0_seq1	LRR receptor-like serine/threonine-protein kinase EFR isoform X4	2013	20	5.27133e-80	50.49	4	F:GO:0004672; F:GO:0005515; F:GO:0005524; P:GO:0006468	F:protein kinase activity; F:protein binding; F:ATP binding; P:protein phosphorylation	Data not available	Data not available	PR00019 (PRINTS); IPR001611 (PFAM); IPR032675 (G3DSA:3.80.10.GENE3D); IPR001611 (PFAM); IPR000719 (PFAM); IPR032675 (G3DSA:3.80.10.GENE3D); G3DSA:3.30.200.20 (GENE3D); PTHR27008 (PANTHER); PTHR27008 (PANTHER); PTHR27008:SF219 (PANTHER); IPR000719 (PROSITE_PROFILES); IPR011009 (SUPERFAMILY); SSF52058 (SUPERFAMILY); SSF52058 (SUPERFAMILY)	F:GO:0004672; F:GO:0005515; F:GO:0005524; P:GO:0006468	F:protein kinase activity; F:protein binding; F:ATP binding; P:protein phosphorylation
comp39845_c0_seq1	3.99551	-4.25189	-19.0522	5.24121e-06	0.00112127	0.18165	4.44361	4.1873	18.2181	1.32844e-05	0.00555319	0.460409	4.44361	-0.0645859	-1.04578	0.899762	0.97615	1	[INTERPRO, BLASTED, MAPPED, ANNOTATED]	comp39845_c0_seq1	class VII chitinase	953	20	1.41482e-162	82.05	4	F:GO:0004568; P:GO:0005975; P:GO:0006032; P:GO:0016998	F:chitinase activity; P:carbohydrate metabolic process; P:chitin catabolic process; P:cell wall macromolecule catabolic process	EC:3.2.1.14	Chitinase	IPR000726 (PFAM); G3DSA:3.30.20.10 (GENE3D); G3DSA:1.10.530.10 (GENE3D); IPR016283 (PIRSF); PTHR22595:SF131 (PANTHER); PTHR22595 (PANTHER); cd00325 (CDD); IPR023346 (SUPERFAMILY)	F:GO:0004568; P:GO:0005975; P:GO:0006032; P:GO:0016998	F:chitinase activity; P:carbohydrate metabolic process; P:chitin catabolic process; P:cell wall macromolecule catabolic process
comp35859_c0_seq2	3.00939	-4.24489	-18.96	0.00018177	0.0219504	1	0.623685	1.59283	3.01641	0.211267	0.924834	1	3.00939	-2.65205	-6.28561	0.00426019	0.971252	1	[INTERPRO, BLASTED, MAPPED, ANNOTATED]	comp35859_c0_seq2	probable DNA replication complex GINS protein PSF3	1096	20	3.8259e-134	79.89	2	C:GO:0005634; P:GO:0006260	C:nucleus; P:DNA replication	Data not available	Data not available	IPR038437 (G3DSA:1.20.58.GENE3D); IPR021151 (PFAM); IPR010492 (PANTHER); cd11713 (CDD); IPR036224 (SUPERFAMILY); SSF160059 (SUPERFAMILY)	no GO terms	no GO terms
comp40941_c0_seq1	12.2285	-4.22301	-18.6746	1.4034e-09	8.1065e-07	4.8639e-05	12.7579	4.03812	16.4284	2.34319e-08	2.46092e-05	0.000812102	12.7579	-0.184884	-1.13673	0.657415	0.97615	1	[INTERPRO, BLASTED, MAPPED, ANNOTATED]	comp40941_c0_seq1	glucan endo-1,3-alpha-glucosidase agn1	596	20	7.87984e-78	60.94	1	F:GO:0016787	F:hydrolase activity	Data not available	Data not available	IPR005197 (PFAM); PTHR43173 (PANTHER); PTHR43173:SF15 (PANTHER)	F:GO:0016787	F:hydrolase activity
comp568182_c0_seq1	4.28979	-4.05902	-16.6681	5.12366e-06	0.00110985	0.177576	3.94715	3.59451	12.0797	0.000115633	0.0318065	1	4.28979	-0.464507	-1.37985	0.423792	0.971252	1	[INTERPRO, BLASTED, MAPPED, ANNOTATED]	comp568182_c0_seq1	beta-fructofuranosidase, insoluble isoenzyme CWINV1 isoform X1	953	20	7.37225e-136	75.04	2	P:GO:0008152; F:GO:0016798	P:metabolic process; F:hydrolase activity, acting on glycosyl bonds	Data not available	Data not available	IPR023296 (G3DSA:2.115.10.GENE3D); G3DSA:2.60.120.560 (GENE3D); IPR013148 (PFAM); PTHR31953:SF69 (PANTHER); PTHR31953 (PANTHER); cd18624 (CDD); IPR023296 (SUPERFAMILY)	no GO terms	no GO terms
comp54626_c0_seq3	4.09683	-4.0573	-16.6482	0.00049335	0.0484378	1	4.10099	3.90288	14.9584	0.00122324	0.197186	1	4.10099	-0.154416	-1.11297	0.824541	0.97615	1	[INTERPRO, BLASTED, MAPPED, ANNOTATED]	comp54626_c0_seq3	auxin transporter-like protein 1	575	20	3.01377e-96	77.46	4	P:GO:0003333; C:GO:0005886; F:GO:0015171; C:GO:0016021	P:amino acid transmembrane transport; C:plasma membrane; F:amino acid transmembrane transporter activity; C:integral component of membrane	Data not available	Data not available	IPR013057 (PFAM); PTHR22950 (PANTHER); PTHR22950:SF558 (PANTHER)	no GO terms	no GO terms
comp41010_c0_seq1	17.4884	-4.05542	-16.6266	0	0	0	20.2262	4.00172	16.0191	0	0	0	20.2262	-0.0537057	-1.03793	0.865912	0.97615	1	[INTERPRO, BLASTED, MAPPED, ANNOTATED]	comp41010_c0_seq1	pinoresinol-lariciresinol reductase	1199	20	0	76.01	10	F:GO:0010283; F:GO:0010284; P:GO:1902123; P:GO:1902125; P:GO:1902128; P:GO:1902129; P:GO:1902131; P:GO:1902132; P:GO:1902135; P:GO:1902138	F:pinoresinol reductase activity; F:lariciresinol reductase activity; P:(-)-pinoresinol catabolic process; P:(+)-pinoresinol catabolic process; P:(-)-lariciresinol catabolic process; P:(-)-lariciresinol biosynthetic process; P:(+)-lariciresinol catabolic process; P:(+)-lariciresinol biosynthetic process; P:(+)-secoisolariciresinol biosynthetic process; P:(-)-secoisolariciresinol biosynthetic proc…	Data not available	Data not available	IPR008030 (PFAM); G3DSA:3.40.50.720 (GENE3D); G3DSA:3.90.25.10 (GENE3D); PTHR43349 (PANTHER); PTHR43349:SF47 (PANTHER); cd05259 (CDD); IPR036291 (SUPERFAMILY)	no GO terms	no GO terms
comp52455_c0_seq6	9.91976	-3.95901	-15.5518	6.53235e-07	0.000184064	0.0226398	3.16654	2.04352	4.12249	0.019355	0.924834	1	9.91976	-1.9155	-3.77244	0.00102986	0.469644	1	[INTERPRO, BLASTED]	comp52455_c0_seq6	unknown	516	1	2.17379e-39	77.37	Data not available	Data not available	Data not available	Data not available	Data not available	mobidb-lite (MOBIDB_LITE); mobidb-lite (MOBIDB_LITE); mobidb-lite (MOBIDB_LITE)	no GO terms	no GO terms
comp54806_c0_seq1	2107.49	-3.91131	-15.046	5.55112e-16	1.37422e-12	1.92391e-11	243.199	0.311186	1.24073	0.556985	0.964379	1	2107.49	-3.60013	-12.1268	9.00391e-14	3.46731e-10	3.12057e-09	[INTERPRO, BLASTED]	comp54806_c0_seq1	hypothetical protein P170DRAFT_78374	745	20	1.5448e-75	82.03	Data not available	Data not available	Data not available	Data not available	Data not available	mobidb-lite (MOBIDB_LITE); PTHR47188:SF1 (PANTHER); PTHR47188 (PANTHER)	no GO terms	no GO terms
comp18280_c0_seq1	3.995	-3.8806	-14.7291	9.04586e-06	0.00184419	0.313512	3.88542	3.55564	11.7586	9.88963e-05	0.0281516	1	3.995	-0.324955	-1.25263	0.563053	0.971858	1	[INTERPRO, BLASTED, MAPPED, ANNOTATED]	comp18280_c0_seq1	glucan endo-1,3-alpha-glucosidase agn1	940	20	2.07837e-157	58.78	5	P:GO:0008152; F:GO:0016798; C:GO:0043332; P:GO:0051301; P:GO:0071555	P:metabolic process; F:hydrolase activity, acting on glycosyl bonds; C:mating projection tip; P:cell division; P:cell wall organization	Data not available	Data not available	IPR005197 (PFAM); G3DSA:3.20.20.80 (GENE3D); PTHR43173 (PANTHER); PTHR43173:SF21 (PANTHER); IPR005197 (CDD)	F:GO:0016787	F:hydrolase activity
comp55642_c0_seq10	9.97205	-3.87235	-14.6451	6.08996e-05	0.00905862	1	4.9035	2.60047	6.06485	0.0127926	0.806165	1	9.97205	-1.27188	-2.41476	0.110407	0.971252	1	[INTERPRO, BLASTED, MAPPED]	comp55642_c0_seq10	probable disease resistance protein At1g61180 isoform X1	575	20	7.08531e-17	55.82	1	F:GO:0043531	F:ADP binding	Data not available	Data not available	no IPS match	no IPS match	no IPS match
comp49988_c2_seq1	19.7442	-3.83469	-14.2678	1.22341e-10	8.65322e-08	4.24008e-06	30.586	4.17884	18.1116	1.20861e-11	5.236e-08	4.1888e-07	30.586	0.344148	1.2694	0.361952	0.971252	1	[INTERPRO, BLASTED, MAPPED, ANNOTATED]	comp49988_c2_seq1	peroxidase-like protein	409	20	3.58425e-77	88.46	8	F:GO:0004601; C:GO:0005576; P:GO:0006979; F:GO:0020037; P:GO:0042744; F:GO:0046872; P:GO:0055114; P:GO:0098869	F:peroxidase activity; C:extracellular region; P:response to oxidative stress; F:heme binding; P:hydrogen peroxide catabolic process; F:metal ion binding; P:oxidation-reduction process; P:cellular oxidant detoxification	EC:1.11.1.7	Peroxidase	IPR002016 (PRINTS); IPR000823 (PRINTS); G3DSA:1.10.420.10 (GENE3D); IPR002016 (PFAM); G3DSA:1.10.520.10 (GENE3D); PTHR31388 (PANTHER); PTHR31388:SF144 (PANTHER); IPR002016 (PROSITE_PROFILES); IPR010255 (SUPERFAMILY)	F:GO:0004601; P:GO:0006979; F:GO:0020037; P:GO:0055114	F:peroxidase activity; P:response to oxidative stress; F:heme binding; P:oxidation-reduction process
comp53114_c0_seq1	11.5988	-3.78644	-13.7985	0	0	0	10.4136	3.39035	10.4857	7.77156e-16	5.38694e-12	2.69347e-11	11.5988	-0.396088	-1.31593	0.218751	0.971252	1	[INTERPRO, BLASTED, MAPPED, ANNOTATED]	comp53114_c0_seq1	subtilisin-like protease SBT5.3	2763	20	0	70.38	3	F:GO:0004252; C:GO:0005615; P:GO:0006508	F:serine-type endopeptidase activity; C:extracellular space; P:proteolysis	EC:3.4.21	Acting on peptide bonds (peptidases)	IPR000209 (PFAM); IPR036852 (G3DSA:3.40.50.GENE3D); IPR041469 (PFAM); G3DSA:2.60.40.2310 (GENE3D); IPR003137 (PFAM); PTHR10795:SF594 (PANTHER); PTHR10795 (PANTHER); PS51892 (PROSITE_PROFILES); cd02120 (CDD); IPR036852 (SUPERFAMILY)	F:GO:0004252; P:GO:0006508	F:serine-type endopeptidase activity; P:proteolysis
comp43819_c0_seq1	2.85162	-3.71063	-13.0922	3.82609e-07	0.00011632	0.0132604	1.93235	2.8808	7.36558	0.000202075	0.0483002	1	2.85162	-0.829831	-1.77748	0.0963763	0.971252	1	[INTERPRO, BLASTED, MAPPED, ANNOTATED]	comp43819_c0_seq1	serine/threonine-protein kinase OXI1-like	1731	20	0	63.54	4	F:GO:0004674; F:GO:0005524; P:GO:0006468; C:GO:0110165	F:protein serine/threonine kinase activity; F:ATP binding; P:protein phosphorylation; C:cellular anatomical entity	Data not available	Data not available	IPR000719 (PFAM); mobidb-lite (MOBIDB_LITE); mobidb-lite (MOBIDB_LITE); mobidb-lite (MOBIDB_LITE); mobidb-lite (MOBIDB_LITE); PTHR45637 (PANTHER); PTHR45637:SF3 (PANTHER); IPR000719 (PROSITE_PROFILES); IPR000961 (PROSITE_PROFILES); IPR011009 (SUPERFAMILY)	F:GO:0004672; F:GO:0004674; F:GO:0005524; P:GO:0006468	F:protein kinase activity; F:protein serine/threonine kinase activity; F:ATP binding; P:protein phosphorylation
comp54769_c0_seq2	1.81437	-3.70097	-13.0048	4.60503e-07	0.000136411	0.0159601	1.08377	2.77303	6.83542	0.000385466	0.0809666	1	1.81437	-0.92794	-1.90256	0.0674378	0.971252	1	[INTERPRO, BLASTED, MAPPED, ANNOTATED]	comp54769_c0_seq2	G-type lectin S-receptor-like serine/threonine-protein kinase SD2-5	2896	20	3.14333e-175	55.25	3	F:GO:0004674; F:GO:0005524; P:GO:0006468	F:protein serine/threonine kinase activity; F:ATP binding; P:protein phosphorylation	Data not available	Data not available	IPR024171 (PIRSF); G3DSA:3.30.200.20 (GENE3D); IPR036426 (G3DSA:2.90.10.GENE3D); G3DSA:1.10.510.10 (GENE3D); IPR003609 (PFAM); IPR000719 (PFAM); IPR001480 (PFAM); PTHR27009 (PANTHER); PTHR27009:SF67 (PANTHER); IPR001480 (PROSITE_PROFILES); IPR003609 (PROSITE_PROFILES); IPR000719 (PROSITE_PROFILES); cd14066 (CDD); SSF57414 (SUPERFAMILY); IPR036426 (SUPERFAMILY); IPR011009 (SUPERFAMILY)	F:GO:0004672; F:GO:0004674; F:GO:0005524; P:GO:0006468	F:protein kinase activity; F:protein serine/threonine kinase activity; F:ATP binding; P:protein phosphorylation
comp25646_c0_seq1	2.94421	-3.69003	-12.9065	5.00527e-10	3.21246e-07	1.73473e-05	0.526463	0.943252	1.92286	0.172634	0.924834	1	2.94421	-2.74678	-6.71217	1.40802e-07	0.000225709	0.00487991	[INTERPRO, BLASTED]	comp25646_c0_seq1	CTLH/CRA C-terminal to LisH motif domain containing protein	3165	20	0	66.22	Data not available	Data not available	Data not available	Data not available	Data not available	IPR024964 (PFAM); mobidb-lite (MOBIDB_LITE); mobidb-lite (MOBIDB_LITE); mobidb-lite (MOBIDB_LITE); mobidb-lite (MOBIDB_LITE); mobidb-lite (MOBIDB_LITE); PTHR12864:SF13 (PANTHER); PTHR12864 (PANTHER); IPR006595 (PROSITE_PROFILES); IPR006595 (PROSITE_PROFILES)	no GO terms	no GO terms
comp55075_c0_seq1	10.5674	-3.61338	-12.2387	5.29021e-13	6.32235e-10	1.83348e-08	8.17005	3.03046	8.17069	1.53643e-08	1.77499e-05	0.000532498	10.5674	-0.582921	-1.49788	0.150029	0.971252	1	[INTERPRO, BLASTED, MAPPED, ANNOTATED]	comp55075_c0_seq1	Hemoglobin 1, GLB1,NSHB1,ATGLB1,HB1	1607	20	5.69522e-146	79.88	5	F:GO:0005344; P:GO:0015671; F:GO:0019825; F:GO:0020037; F:GO:0046872	F:oxygen carrier activity; P:oxygen transport; F:oxygen binding; F:heme binding; F:metal ion binding	Data not available	Data not available	PR00188 (PRINTS); IPR012292 (G3DSA:1.10.490.GENE3D); IPR000971 (PFAM); IPR001032 (PANTHER); PTHR22924:SF90 (PANTHER); IPR000971 (PROSITE_PROFILES); cd14784 (CDD); IPR009050 (SUPERFAMILY)	F:GO:0019825; F:GO:0020037	F:oxygen binding; F:heme binding
comp54858_c0_seq1	3.53482	-3.56534	-11.8379	2.50196e-05	0.00431407	0.867128	0.805746	0.960436	1.9459	0.316641	0.924834	1	3.53482	-2.6049	-6.08351	0.00101348	0.468337	1	[INTERPRO, BLASTED, MAPPED, ANNOTATED]	comp54858_c0_seq1	indole-3-acetate O-methyltransferase 1	1963	20	8.68716e-171	59.93	1	F:GO:0008168	F:methyltransferase activity	Data not available	Data not available	G3DSA:3.40.50.150 (GENE3D); IPR042086 (G3DSA:1.10.1200.GENE3D); IPR005299 (PFAM); IPR005299 (PANTHER); IPR029063 (SUPERFAMILY)	F:GO:0008168	F:methyltransferase activity
comp52225_c0_seq1	11.6171	-3.51773	-11.4536	9.51396e-09	4.28227e-06	0.000329735	8.10586	2.5528	5.86771	0.000119451	0.0322687	1	11.6171	-0.96493	-1.95197	0.0678902	0.971252	1	[INTERPRO, BLASTED, MAPPED, ANNOTATED]	comp52225_c0_seq1	germin-like protein subfamily 1 member 1	968	20	5.82825e-92	73.21	4	C:GO:0005576; C:GO:0005618; F:GO:0030145; F:GO:0045735	C:extracellular region; C:cell wall; F:manganese ion binding; F:nutrient reservoir activity	Data not available	Data not available	IPR001929 (PRINTS); IPR006045 (PFAM); IPR014710 (G3DSA:2.60.120.GENE3D); PTHR31238 (PANTHER); PTHR31238:SF5 (PANTHER); IPR011051 (SUPERFAMILY)	F:GO:0030145; F:GO:0045735	F:manganese ion binding; F:nutrient reservoir activity
comp65577_c0_seq1	31.2168	-3.50961	-11.3893	1.74305e-14	3.02053e-11	6.04106e-10	4.04707	0.364599	1.28752	0.502382	0.924834	1	31.2168	-3.14501	-8.84589	1.6892e-12	4.8787e-09	5.85444e-08	[INTERPRO, BLASTED, MAPPED, ANNOTATED]	comp65577_c0_seq1	actin, cytoplasmic 2	642	20	7.2773e-13	81.33	15	F:GO:0003723; F:GO:0003735; F:GO:0004519; F:GO:0005272; F:GO:0005344; C:GO:0005833; P:GO:0006412; P:GO:0015671; C:GO:0015935; C:GO:0016021; F:GO:0019825; F:GO:0020037; P:GO:0035725; F:GO:0046872; P:GO:0090305	F:RNA binding; F:structural constituent of ribosome; F:endonuclease activity; F:sodium channel activity; F:oxygen carrier activity; C:hemoglobin complex; P:translation; P:oxygen transport; C:small ribosomal subunit; C:integral component of membrane; F:oxygen binding; F:heme binding; P:sodium ion transmembrane transport; F:metal ion binding; P:nucleic acid phosphodiester bond hydrolysis	Data not available	Data not available	no IPS match	no IPS match	no IPS match
comp45446_c0_seq1	10.4851	-3.50717	-11.3701	1.44218e-13	1.92243e-10	4.99831e-09	1.17231	0.151888	1.11102	0.783838	0.977186	1	10.4851	-3.35528	-10.2339	1.54976e-12	4.8787e-09	5.37116e-08	[INTERPRO, BLASTED, MAPPED, ANNOTATED]	comp45446_c0_seq1	putative DEAD-box ATP-dependent RNA helicase 29 isoform X2	3171	20	0	84.21	5	F:GO:0003723; F:GO:0003724; F:GO:0005524; C:GO:0005730; P:GO:0006364	F:RNA binding; F:RNA helicase activity; F:ATP binding; C:nucleolus; P:rRNA processing	EC:3.6.1.3; EC:3.6.4.13; EC:3.6.1.15	Adenosinetriphosphatase; RNA helicase; Nucleoside-triphosphate phosphatase	IPR012541 (PFAM); IPR001650 (PFAM); IPR011545 (PFAM); G3DSA:3.40.50.300 (GENE3D); G3DSA:3.40.50.300 (GENE3D); mobidb-lite (MOBIDB_LITE); mobidb-lite (MOBIDB_LITE); mobidb-lite (MOBIDB_LITE); mobidb-lite (MOBIDB_LITE); IPR033517 (PTHR24031:PANTHER); PTHR24031 (PANTHER); IPR014001 (PROSITE_PROFILES); IPR014014 (PROSITE_PROFILES); IPR001650 (PROSITE_PROFILES); cd17959 (CDD); cd18787 (CDD); IPR027417…	F:GO:0003676; F:GO:0003723; F:GO:0003724; F:GO:0005524; C:GO:0005634	F:nucleic acid binding; F:RNA binding; F:RNA helicase activity; F:ATP binding; C:nucleus
comp29236_c1_seq1	32.6436	-3.49734	-11.2929	1.53444e-12	1.61153e-09	5.31806e-08	35.1156	3.29675	9.827	2.8251e-10	5.75954e-07	9.79122e-06	35.1156	-0.200593	-1.14917	0.587602	0.97455	1	[INTERPRO, BLASTED, MAPPED, ANNOTATED]	comp29236_c1_seq1	beta-fructofuranosidase, insoluble isoenzyme 1-like	362	20	2.1512e-58	83.58	3	F:GO:0004564; P:GO:0005975; C:GO:0016021	F:beta-fructofuranosidase activity; P:carbohydrate metabolic process; C:integral component of membrane	EC:3.2.1.26	Beta-fructofuranosidase	IPR023296 (G3DSA:2.115.10.GENE3D); IPR013148 (PFAM); PTHR31953 (PANTHER); PTHR31953:SF69 (PANTHER); cd18624 (CDD); IPR023296 (SUPERFAMILY)	no GO terms	no GO terms
comp54890_c0_seq1	4.85673	-3.46936	-11.076	5.52863e-07	0.000161018	0.0191611	5.71332	3.23741	9.43096	1.19598e-05	0.00538315	0.414502	5.71332	-0.231955	-1.17443	0.682843	0.97615	1	[INTERPRO, BLASTED]	comp54890_c0_seq1	mycophenolic acid synthesis protein B-like	1503	20	4.72771e-62	55.41	Data not available	Data not available	Data not available	Data not available	Data not available	IPR018713 (PFAM); PTHR36124 (PANTHER)	no GO terms	no GO terms
comp30709_c0_seq1	1.54031	-3.41617	-10.675	0.000395919	0.0404771	1	1.25179	2.74604	6.70871	0.00755185	0.602109	1	1.54031	-0.670133	-1.59122	0.351901	0.971252	1	[INTERPRO, BLASTED, MAPPED, ANNOTATED]	comp30709_c0_seq1	aspartyl protease family protein 2-like	1764	20	4.8713e-110	57.2	3	F:GO:0004190; P:GO:0006508; C:GO:0110165	F:aspartic-type endopeptidase activity; P:proteolysis; C:cellular anatomical entity	Data not available	Data not available	IPR001461 (PRINTS); IPR032861 (PFAM); IPR032799 (PFAM); IPR021109 (G3DSA:2.40.70.GENE3D); IPR021109 (G3DSA:2.40.70.GENE3D); IPR001461 (PANTHER); PTHR13683:SF705 (PANTHER); IPR033121 (PROSITE_PROFILES); IPR034161 (CDD); IPR021109 (SUPERFAMILY)	F:GO:0004190; P:GO:0006508	F:aspartic-type endopeptidase activity; P:proteolysis
comp51507_c0_seq6	7.43282	-3.3924	-10.5006	5.60116e-09	2.66704e-06	0.000194125	3.92003	2.07167	4.20373	0.00112128	0.183308	1	7.43282	-1.32073	-2.49792	0.00913837	0.971252	1	[INTERPRO, BLASTED, MAPPED, ANNOTATED]	comp51507_c0_seq6	UDP-glycosyltransferase 74G1-like	1555	20	0	61.39	2	F:GO:0008194; F:GO:0016758	F:UDP-glycosyltransferase activity; F:transferase activity, transferring hexosyl groups	Data not available	Data not available	G3DSA:3.40.50.2000 (GENE3D); IPR002213 (PFAM); G3DSA:3.40.50.2000 (GENE3D); PTHR11926 (PANTHER); cd03784 (CDD); SSF53756 (SUPERFAMILY)	F:GO:0008194	F:UDP-glycosyltransferase activity
comp45358_c0_seq1	4.90297	-3.37164	-10.3506	7.77356e-05	0.0111791	1	5.64496	3.22547	9.35323	0.000326567	0.0716339	1	5.64496	-0.146179	-1.10664	0.811373	0.97615	1	[INTERPRO, NO-BLAST]	comp45358_c0_seq1	Data not available	647	Data not available	Data not available	Data not available	Data not available	Data not available	Data not available	Data not available	Data not available	no IPS match	no IPS match	no IPS match
comp28602_c0_seq1	23.5948	-3.36484	-10.3019	0	0	0	26.9222	3.32721	10.0367	1.11022e-16	1.92391e-12	3.84781e-12	26.9222	-0.0376275	-1.02642	0.906116	0.97615	1	[INTERPRO, BLASTED, MAPPED, ANNOTATED]	comp28602_c0_seq1	bifunctional L-3-cyanoalanine synthase/cysteine synthase 1, mitochondrial	1449	20	0	89	10	F:GO:0004124; F:GO:0005507; C:GO:0005739; P:GO:0006535; P:GO:0006955; C:GO:0009507; P:GO:0019500; F:GO:0030170; F:GO:0050017; P:GO:0080147	F:cysteine synthase activity; F:copper ion binding; C:mitochondrion; P:cysteine biosynthetic process from serine; P:immune response; C:chloroplast; P:cyanide catabolic process; F:pyridoxal phosphate binding; F:L-3-cyanoalanine synthase activity; P:root hair cell development	EC:4.4.1.9; EC:2.5.1.47	L-3-cyanoalanine synthase; Cysteine synthase	IPR005859 (TIGRFAM); IPR036052 (G3DSA:3.40.50.GENE3D); IPR001926 (PFAM); IPR036052 (G3DSA:3.40.50.GENE3D); IPR005856 (TIGRFAM); PTHR10314 (PANTHER); IPR031111 (PTHR10314:PANTHER); cd01561 (CDD); IPR036052 (SUPERFAMILY)	F:GO:0004124; C:GO:0005739; P:GO:0006535; P:GO:0019499; F:GO:0050017	F:cysteine synthase activity; C:mitochondrion; P:cysteine biosynthetic process from serine; P:cyanide metabolic process; F:L-3-cyanoalanine synthase activity
comp54163_c0_seq3	25.4602	-3.36333	-10.2911	2.67586e-12	2.57611e-09	9.27399e-08	3.24834	-0.713006	-1.63922	0.256424	0.924834	1	25.4602	-4.07633	-16.8694	4.9738e-14	2.4626e-10	1.72382e-09	[INTERPRO, BLASTED, MAPPED, ANNOTATED]	comp54163_c0_seq3	L-type lectin-domain containing receptor kinase S.4-like	716	20	1.53993e-124	69.05	6	F:GO:0004674; F:GO:0005524; P:GO:0006468; C:GO:0016021; F:GO:0030246; P:GO:0098542	F:protein serine/threonine kinase activity; F:ATP binding; P:protein phosphorylation; C:integral component of membrane; F:carbohydrate binding; P:defense response to other organism	Data not available	Data not available	IPR000719 (PFAM); G3DSA:2.60.120.200 (GENE3D); G3DSA:3.30.200.20 (GENE3D); IPR001220 (PFAM); PTHR27007:SF66 (PANTHER); PTHR27007 (PANTHER); IPR000719 (PROSITE_PROFILES); IPR013320 (SUPERFAMILY)	F:GO:0004672; F:GO:0005524; P:GO:0006468; F:GO:0030246	F:protein kinase activity; F:ATP binding; P:protein phosphorylation; F:carbohydrate binding
comp48958_c0_seq2	4.54234	-3.35699	-10.246	2.15241e-10	1.46271e-07	7.45982e-06	4.79507	3.17569	9.03601	1.23318e-08	1.47378e-05	0.000427396	4.79507	-0.181309	-1.13391	0.640451	0.97615	1	[INTERPRO, BLASTED, MAPPED, ANNOTATED]	comp48958_c0_seq2	adenine/guanine permease AZG1	2058	20	0	85.91	6	F:GO:0005345; C:GO:0005886; P:GO:0015853; P:GO:0015854; C:GO:0016021; P:GO:1904823	F:purine nucleobase transmembrane transporter activity; C:plasma membrane; P:adenine transport; P:guanine transport; C:integral component of membrane; P:purine nucleobase transmembrane transport	Data not available	Data not available	IPR006043 (PFAM); PTHR43337 (PANTHER); PTHR43337:SF12 (PANTHER)	C:GO:0016020; F:GO:0022857; P:GO:0055085	C:membrane; F:transmembrane transporter activity; P:transmembrane transport
comp41663_c0_seq1	3.10213	-3.30664	-9.89461	1.09627e-11	9.49861e-09	3.79944e-07	3.36507	3.1549	8.90677	8.9466e-10	1.47653e-06	3.10071e-05	3.36507	-0.15174	-1.11091	0.681588	0.97615	1	[INTERPRO, BLASTED, MAPPED]	comp41663_c0_seq1	E3 ubiquitin-protein ligase WAV3-like	3619	20	0	66.15	3	F:GO:0004672; F:GO:0005524; P:GO:0006468	F:protein kinase activity; F:ATP binding; P:protein phosphorylation	Data not available	Data not available	IPR001841 (PFAM); IPR002035 (PFAM); IPR036465 (G3DSA:3.40.50.GENE3D); IPR013083 (G3DSA:3.30.40.GENE3D); IPR032838 (PFAM); mobidb-lite (MOBIDB_LITE); mobidb-lite (MOBIDB_LITE); mobidb-lite (MOBIDB_LITE); mobidb-lite (MOBIDB_LITE); mobidb-lite (MOBIDB_LITE); PTHR10579:SF111 (PANTHER); PTHR10579 (PANTHER); PTHR10579:SF111 (PANTHER); IPR001841 (PROSITE_PROFILES); IPR002035 (PROSITE_PROFILES); cd16448…	no GO terms	no GO terms
comp52570_c0_seq2	3.20564	-3.30375	-9.87476	6.02148e-07	0.000172473	0.0208692	3.32163	3.12687	8.73541	7.6351e-06	0.00389143	0.264617	3.32163	-0.176871	-1.13043	0.71779	0.97615	1	[INTERPRO, BLASTED, MAPPED, ANNOTATED]	comp52570_c0_seq2	class V chitinase	1790	20	0	77.77	5	F:GO:0004568; C:GO:0005576; P:GO:0005975; P:GO:0006032; F:GO:0008061	F:chitinase activity; C:extracellular region; P:carbohydrate metabolic process; P:chitin catabolic process; F:chitin binding	EC:3.2.1.14	Chitinase	IPR029070 (G3DSA:3.10.50.GENE3D); G3DSA:3.20.20.80 (GENE3D); IPR001223 (PFAM); PTHR11177:SF339 (PANTHER); PTHR11177 (PANTHER); cd02879 (CDD); IPR017853 (SUPERFAMILY); IPR029070 (SUPERFAMILY)	P:GO:0005975	P:carbohydrate metabolic process
comp53002_c0_seq1	4.33823	-3.30192	-9.86226	3.68712e-06	0.000835216	0.127788	6.16973	3.43823	10.8395	4.60125e-06	0.00253127	0.15947	6.16973	0.13631	1.09909	0.798122	0.97615	1	[INTERPRO, BLASTED, MAPPED, ANNOTATED]	comp53002_c0_seq1	UDP-glycosyltransferase 86A1-like	1098	20	0	64.23	2	F:GO:0008194; F:GO:0016758	F:UDP-glycosyltransferase activity; F:transferase activity, transferring hexosyl groups	Data not available	Data not available	G3DSA:3.40.50.2000 (GENE3D); IPR002213 (PFAM); G3DSA:3.40.50.2000 (GENE3D); PTHR11926 (PANTHER); cd03784 (CDD); SSF53756 (SUPERFAMILY)	F:GO:0008194	F:UDP-glycosyltransferase activity
comp53011_c0_seq20	7.53933	-3.30173	-9.861	2.44324e-05	0.00423388	0.846777	4.48578	2.18911	4.56023	0.0101455	0.720538	1	7.53933	-1.11263	-2.16239	0.100598	0.971252	1	[INTERPRO, BLASTED, MAPPED, ANNOTATED]	comp53011_c0_seq20	pentatricopeptide repeat-containing protein At2g33680	826	20	5.42241e-112	69.44	1	F:GO:0005515	F:protein binding	Data not available	Data not available	IPR011990 (G3DSA:1.25.40.GENE3D); IPR002885 (PFAM); IPR011990 (G3DSA:1.25.40.GENE3D); IPR002885 (TIGRFAM); IPR002885 (PFAM); IPR002885 (PFAM); PTHR24015 (PANTHER); IPR002885 (PROSITE_PROFILES); IPR002885 (PROSITE_PROFILES); IPR002885 (PROSITE_PROFILES); IPR002885 (PROSITE_PROFILES); IPR002885 (PROSITE_PROFILES); IPR002885 (PROSITE_PROFILES); IPR002885 (PROSITE_PROFILES); IPR002885 (PROSITE_PROFIL…	F:GO:0005515	F:protein binding
comp49988_c0_seq2	13.1742	-3.28074	-9.71856	4.82497e-08	1.86082e-05	0.00167224	24.1322	3.94169	15.3662	2.5074e-10	5.43133e-07	8.69013e-06	24.1322	0.660944	1.58112	0.110893	0.971252	1	[INTERPRO, BLASTED, MAPPED, ANNOTATED]	comp49988_c0_seq2	Peroxidase 52	478	20	8.32273e-71	90.7	8	F:GO:0004601; C:GO:0005576; P:GO:0006979; F:GO:0020037; P:GO:0042744; F:GO:0046872; P:GO:0055114; P:GO:0098869	F:peroxidase activity; C:extracellular region; P:response to oxidative stress; F:heme binding; P:hydrogen peroxide catabolic process; F:metal ion binding; P:oxidation-reduction process; P:cellular oxidant detoxification	EC:1.11.1.7	Peroxidase	IPR000823 (PRINTS); G3DSA:1.10.520.10 (GENE3D); IPR002016 (PFAM); G3DSA:1.10.420.10 (GENE3D); PTHR31388:SF94 (PANTHER); PTHR31388 (PANTHER); IPR002016 (PROSITE_PROFILES); IPR010255 (SUPERFAMILY)	F:GO:0004601; P:GO:0006979; F:GO:0020037; P:GO:0055114	F:peroxidase activity; P:response to oxidative stress; F:heme binding; P:oxidation-reduction process
comp48071_c0_seq1	0.345528	5.43227	43.1793	0.0208394	0.590584	1	2.71697	3.10947	8.63065	0.000191187	0.0468609	1	2.71697	8.54174	372.665	0.000235381	0.14312	1	[INTERPRO, BLASTED, MAPPED, ANNOTATED]	comp48071_c0_seq1	protein ENHANCED DISEASE RESISTANCE 2 isoform X1	3239	20	0	84.43	1	F:GO:0008289	F:lipid binding	Data not available	Data not available	IPR002913 (PFAM); IPR023393 (G3DSA:3.30.530.GENE3D); IPR011993 (G3DSA:2.30.29.GENE3D); IPR009769 (PFAM); mobidb-lite (MOBIDB_LITE); mobidb-lite (MOBIDB_LITE); mobidb-lite (MOBIDB_LITE); PTHR12136 (PANTHER); PTHR12136:SF100 (PANTHER); IPR002913 (PROSITE_PROFILES); IPR001849 (PROSITE_PROFILES); cd00177 (CDD); SSF55961 (SUPERFAMILY); SSF50729 (SUPERFAMILY)	F:GO:0008289	F:lipid binding
comp54353_c0_seq8	2.71505	-3.27773	-9.69832	8.9107e-05	0.0123039	1	3.07645	3.20498	9.22136	0.000259698	0.0596066	1	3.07645	-0.072754	-1.05172	0.901831	0.97615	1	[INTERPRO, BLASTED, MAPPED]	comp54353_c0_seq8	putative receptor-like protein kinase At4g00960	1195	20	9.77053e-76	61.15	9	F:GO:0004672; F:GO:0004674; F:GO:0005524; C:GO:0005886; P:GO:0006468; C:GO:0016020; C:GO:0016021; F:GO:0016301; P:GO:0016310	F:protein kinase activity; F:protein serine/threonine kinase activity; F:ATP binding; C:plasma membrane; P:protein phosphorylation; C:membrane; C:integral component of membrane; F:kinase activity; P:phosphorylation	Data not available	Data not available	G3DSA:3.30.200.20 (GENE3D); IPR038408 (G3DSA:3.30.430.GENE3D); IPR002902 (PFAM); PTHR32099:SF38 (PANTHER); PTHR32099 (PANTHER); IPR002902 (PROSITE_PROFILES); IPR002902 (PROSITE_PROFILES); IPR011009 (SUPERFAMILY)	no GO terms	no GO terms
comp48782_c0_seq1	2.03601	-3.27614	-9.68758	1.79505e-06	0.000447575	0.062213	2.51776	3.34188	10.1393	3.39682e-06	0.00189883	0.117727	2.51776	0.0657476	1.04663	0.893986	0.97615	1	[INTERPRO, BLASTED, MAPPED, ANNOTATED]	comp48782_c0_seq1	aspartyl protease family protein 2-like	2509	20	8.42097e-157	65.38	2	F:GO:0004190; P:GO:0006508	F:aspartic-type endopeptidase activity; P:proteolysis	Data not available	Data not available	IPR001461 (PRINTS); IPR021109 (G3DSA:2.40.70.GENE3D); IPR032861 (PFAM); IPR021109 (G3DSA:2.40.70.GENE3D); IPR032799 (PFAM); IPR001461 (PANTHER); PTHR13683:SF705 (PANTHER); IPR033121 (PROSITE_PROFILES); IPR034161 (CDD); IPR021109 (SUPERFAMILY)	F:GO:0004190; P:GO:0006508	F:aspartic-type endopeptidase activity; P:proteolysis
comp40067_c0_seq1	2.17883	-3.2607	-9.58451	3.9005e-11	3.07235e-08	1.35184e-06	0.340457	0.0152462	1.01062	0.980097	0.989203	1	2.17883	-3.24546	-9.48375	1.01158e-10	2.69686e-07	3.50592e-06	[INTERPRO, BLASTED, MAPPED, ANNOTATED]	comp40067_c0_seq1	protein TIME FOR COFFEE-like isoform X1	5526	20	3.12655e-43	42.02	1	P:GO:0042752	P:regulation of circadian rhythm	Data not available	Data not available	mobidb-lite (MOBIDB_LITE); mobidb-lite (MOBIDB_LITE); mobidb-lite (MOBIDB_LITE); mobidb-lite (MOBIDB_LITE); mobidb-lite (MOBIDB_LITE); mobidb-lite (MOBIDB_LITE); mobidb-lite (MOBIDB_LITE); mobidb-lite (MOBIDB_LITE); mobidb-lite (MOBIDB_LITE); mobidb-lite (MOBIDB_LITE); mobidb-lite (MOBIDB_LITE); mobidb-lite (MOBIDB_LITE); mobidb-lite (MOBIDB_LITE); mobidb-lite (MOBIDB_LITE); mobidb-lite (MOBIDB_L…	P:GO:0042752	P:regulation of circadian rhythm
comp32290_c0_seq1	2.8319	-3.24731	-9.49596	1.39238e-05	0.00265148	0.482569	3.27633	3.21213	9.2672	3.96094e-05	0.0131998	1	3.27633	-0.0351809	-1.02469	0.945333	0.98294	1	[INTERPRO, BLASTED, MAPPED, ANNOTATED]	comp32290_c0_seq1	Protein ODORANT1	1311	20	0	81.6	4	F:GO:0003700; C:GO:0005634; P:GO:0030154; F:GO:0043565	F:DNA-binding transcription factor activity; C:nucleus; P:cell differentiation; F:sequence-specific DNA binding	Data not available	Data not available	G3DSA:1.10.10.60 (GENE3D); IPR001005 (PFAM); G3DSA:1.10.10.60 (GENE3D); mobidb-lite (MOBIDB_LITE); mobidb-lite (MOBIDB_LITE); mobidb-lite (MOBIDB_LITE); mobidb-lite (MOBIDB_LITE); mobidb-lite (MOBIDB_LITE); PTHR10641:SF503 (PANTHER); IPR015495 (PANTHER); IPR017930 (PROSITE_PROFILES); IPR017930 (PROSITE_PROFILES); IPR001005 (CDD); IPR001005 (CDD); IPR009057 (SUPERFAMILY)	F:GO:0003677	F:DNA binding
comp54196_c0_seq3	1.02677	-9.40551	-678.175	0.00286888	0.18111	1	0.121276	6.17782	72.3951	0.0525103	0.924834	1	1.02677	-3.22769	-9.36769	2.71739e-06	0.00348812	0.0941793	[INTERPRO, BLASTED, MAPPED]	comp54196_c0_seq3	Vacuolar protein sorting-associated protein 13 domain	9169	20	0	57.57	3	P:GO:0006623; C:GO:0019898; P:GO:0045053	P:protein targeting to vacuole; C:extrinsic component of membrane; P:protein retention in Golgi apparatus	Data not available	Data not available	IPR031645 (PFAM); IPR009543 (PFAM); PTHR16166:SF93 (PANTHER); IPR026847 (PANTHER)	no GO terms	no GO terms
comp54684_c1_seq1	5.1173	-3.24063	-9.45206	2.62103e-06	0.000630832	0.0908398	0.80715	-0.0755083	-1.05373	0.931131	0.977186	1	5.1173	-3.31614	-9.95994	3.34749e-06	0.00414347	0.116017	[INTERPRO, NO-BLAST]	comp54684_c1_seq1	Data not available	1073	Data not available	Data not available	Data not available	Data not available	Data not available	Data not available	Data not available	Data not available	no IPS match	no IPS match	no IPS match
comp50575_c0_seq3	10.5359	-3.22143	-9.32713	3.33067e-15	7.21465e-12	1.15434e-10	11.5204	3.01991	8.11117	4.81171e-12	2.38234e-08	1.66764e-07	11.5204	-0.201522	-1.14991	0.552201	0.971858	1	[INTERPRO, BLASTED, MAPPED, ANNOTATED]	comp50575_c0_seq3	reticuline oxidase-like	1846	20	4.67818e-166	67.33	3	F:GO:0016491; P:GO:0055114; F:GO:0071949	F:oxidoreductase activity; P:oxidation-reduction process; F:FAD binding	Data not available	Data not available	IPR006094 (PFAM); G3DSA:3.30.465.50 (GENE3D); G3DSA:3.40.462.20 (GENE3D); IPR012951 (PFAM); IPR016167 (G3DSA:3.30.43.GENE3D); PTHR32448 (PANTHER); PTHR32448:SF13 (PANTHER); IPR016166 (PROSITE_PROFILES); IPR036318 (SUPERFAMILY)	F:GO:0016491; F:GO:0050660; P:GO:0055114; F:GO:0071949	F:oxidoreductase activity; F:flavin adenine dinucleotide binding; P:oxidation-reduction process; F:FAD binding
comp54581_c0_seq1	53.2875	-3.20971	-9.25163	0	0	0	62.0338	3.17477	9.03028	2.22045e-16	2.56521e-12	7.69562e-12	62.0338	-0.0349377	-1.02451	0.91878	0.97615	1	[INTERPRO, BLASTED, MAPPED, ANNOTATED]	comp54581_c0_seq1	formate dehydrogenase, mitochondrial	2157	20	0	88.39	8	C:GO:0005739; F:GO:0008863; C:GO:0009326; C:GO:0009507; F:GO:0016616; P:GO:0042183; F:GO:0051287; P:GO:0055114	C:mitochondrion; F:formate dehydrogenase (NAD+) activity; C:formate dehydrogenase complex; C:chloroplast; F:oxidoreductase activity, acting on the CH-OH group of donors, NAD or NADP as acceptor; P:formate catabolic process; F:NAD binding; P:oxidation-reduction process	EC:1.17.1.9	Formate dehydrogenase	IPR006140 (PFAM); IPR006139 (PFAM); G3DSA:3.40.50.720 (GENE3D); G3DSA:3.40.50.720 (GENE3D); PTHR42938:SF26 (PANTHER); PTHR42938 (PANTHER); IPR033689 (HAMAP); IPR033689 (CDD); SSF52283 (SUPERFAMILY); IPR036291 (SUPERFAMILY)	F:GO:0008863; F:GO:0016616; F:GO:0051287; P:GO:0055114	F:formate dehydrogenase (NAD+) activity; F:oxidoreductase activity, acting on the CH-OH group of donors, NAD or NADP as acceptor; F:NAD binding; P:oxidation-reduction process
comp54188_c0_seq1	2.2631	-3.19553	-9.16117	4.34591e-05	0.00694104	1	1.95515	2.80371	6.98232	0.000711367	0.128409	1	2.2631	-0.391825	-1.31205	0.494955	0.971252	1	[INTERPRO, BLASTED, MAPPED, ANNOTATED]	comp54188_c0_seq1	FAD dependent oxidoreductase	1657	20	0	69.86	2	F:GO:0008115; P:GO:0055114	F:sarcosine oxidase activity; P:oxidation-reduction process	EC:1.5.3.1	Sarcosine oxidase	G3DSA:3.30.9.10 (GENE3D); IPR006076 (PFAM); IPR036188 (G3DSA:3.50.50.GENE3D); PTHR10961 (PANTHER); PTHR10961:SF7 (PANTHER); IPR036188 (SUPERFAMILY); SSF54373 (SUPERFAMILY)	F:GO:0016491; P:GO:0055114	F:oxidoreductase activity; P:oxidation-reduction process
comp51820_c0_seq1	80.7455	-3.15731	-8.92167	0	0	0	85.0812	2.96674	7.81767	3.33067e-16	2.88586e-12	1.15434e-11	85.0812	-0.190575	-1.14122	0.53378	0.971858	1	[INTERPRO, BLASTED, MAPPED, ANNOTATED]	comp51820_c0_seq1	proteinase inhibitor PSI-1.2	639	20	2.63745e-10	63.54	1	F:GO:0004867	F:serine-type endopeptidase inhibitor activity	Data not available	Data not available	IPR003465 (PFAM); PTHR33832:SF15 (PANTHER); PTHR33832 (PANTHER); SSF100897 (SUPERFAMILY)	F:GO:0004867	F:serine-type endopeptidase inhibitor activity
comp28540_c0_seq1	1.63473	-3.11927	-8.68946	2.8272e-06	0.000666565	0.097985	0.24422	0.295013	1.2269	0.709075	0.977186	1	1.63473	-2.82425	-7.08248	1.58096e-05	0.0148089	0.547931	[INTERPRO, BLASTED, MAPPED, ANNOTATED]	comp28540_c0_seq1	magnesium-chelatase subunit ChlH, chloroplastic	5087	20	0	92.97	3	C:GO:0009507; P:GO:0015995; F:GO:0016851	C:chloroplast; P:chlorophyll biosynthetic process; F:magnesium chelatase activity	EC:6.6.1.1	Magnesium chelatase	IPR011771 (TIGRFAM); IPR022571 (PFAM); IPR003672 (PFAM); PTHR44119 (PANTHER); cd10150 (CDD)	P:GO:0009058; P:GO:0015995; F:GO:0016851	P:biosynthetic process; P:chlorophyll biosynthetic process; F:magnesium chelatase activity
comp55437_c0_seq1	2.99558	-3.10431	-8.59983	5.48129e-05	0.00829566	1	2.18775	2.45254	5.47379	0.00295337	0.356779	1	2.99558	-0.651768	-1.57109	0.278558	0.971252	1	[INTERPRO, BLASTED, MAPPED, ANNOTATED]	comp55437_c0_seq1	alpha carbonic anhydrase 7	1296	20	1.21568e-147	71.18	3	F:GO:0004089; P:GO:0006730; F:GO:0008270	F:carbonate dehydratase activity; P:one-carbon metabolic process; F:zinc ion binding	EC:4.2.1.1	Carbonic anhydrase	IPR036398 (G3DSA:3.10.200.GENE3D); IPR001148 (PFAM); PTHR18952:SF184 (PANTHER); IPR023561 (PANTHER); IPR001148 (PROSITE_PROFILES); IPR041891 (CDD); IPR036398 (SUPERFAMILY)	F:GO:0004089; F:GO:0008270	F:carbonate dehydratase activity; F:zinc ion binding
comp51507_c0_seq2	1.77999	-3.09293	-8.53228	0.00036649	0.0382584	1	1.57152	2.49567	5.63989	0.00767105	0.604235	1	1.77999	-0.597263	-1.51284	0.419405	0.971252	1	[INTERPRO, BLASTED, MAPPED, ANNOTATED]	comp51507_c0_seq2	UDP-glycosyltransferase 74G1-like	2363	20	0	62.25	2	F:GO:0008194; F:GO:0016758	F:UDP-glycosyltransferase activity; F:transferase activity, transferring hexosyl groups	Data not available	Data not available	IPR002213 (PFAM); G3DSA:3.40.50.2000 (GENE3D); G3DSA:3.40.50.2000 (GENE3D); PTHR11926 (PANTHER); cd03784 (CDD); SSF53756 (SUPERFAMILY)	F:GO:0008194	F:UDP-glycosyltransferase activity
comp54858_c0_seq5	2.60313	-3.06929	-8.39362	0.000239574	0.0276772	1	0.402578	-0.126842	-1.0919	0.901486	0.977186	1	2.60313	-3.19614	-9.16501	0.000214764	0.137839	1	[INTERPRO, BLASTED, MAPPED, ANNOTATED]	comp54858_c0_seq5	indole-3-acetate O-methyltransferase 1	1668	20	7.75029e-171	60.01	1	F:GO:0008168	F:methyltransferase activity	Data not available	Data not available	G3DSA:3.40.50.150 (GENE3D); IPR042086 (G3DSA:1.10.1200.GENE3D); IPR005299 (PFAM); IPR005299 (PANTHER); IPR029063 (SUPERFAMILY)	F:GO:0008168	F:methyltransferase activity
comp47629_c0_seq2	1.19797	-3.06324	-8.35846	1.06525e-05	0.00208583	0.369193	0.673755	1.90415	3.74288	0.0122447	0.790274	1	1.19797	-1.15909	-2.23316	0.0417151	0.971252	1	[INTERPRO, BLASTED, MAPPED, ANNOTATED]	comp47629_c0_seq2	protein unc-13 homolog isoform X1	3752	20	0	65.99	1	C:GO:0110165	C:cellular anatomical entity	Data not available	Data not available	PF05664 (PFAM); IPR008528 (PANTHER); PTHR31280:SF2 (PANTHER); IPR014770 (PROSITE_PROFILES); IPR014772 (PROSITE_PROFILES)	no GO terms	no GO terms
comp51296_c0_seq1	28.2686	-3.04232	-8.23815	8.77076e-15	1.59988e-11	3.03977e-10	30.9467	2.813	7.02743	3.83502e-11	1.10604e-07	1.32914e-06	30.9467	-0.229324	-1.17229	0.531262	0.971858	1	[INTERPRO, BLASTED, MAPPED, ANNOTATED]	comp51296_c0_seq1	glucan endo-1,3-alpha-glucosidase agn1	1552	20	0	56.77	3	P:GO:0009987; F:GO:0016787; C:GO:0110165	P:cellular process; F:hydrolase activity; C:cellular anatomical entity	Data not available	Data not available	G3DSA:3.20.20.80 (GENE3D); IPR005197 (PFAM); PTHR43173:SF21 (PANTHER); PTHR43173 (PANTHER); IPR005197 (CDD)	F:GO:0016787	F:hydrolase activity
comp49224_c0_seq1	2.633	-3.04128	-8.2322	0.000235625	0.027312	1	0.448448	0.284548	1.21803	0.775104	0.977186	1	2.633	-2.75673	-6.75863	0.00065948	0.357129	1	[INTERPRO, BLASTED, MAPPED, ANNOTATED]	comp49224_c0_seq1	deoxycytidylate deaminase	1443	20	6.93964e-101	90.39	2	F:GO:0008270; F:GO:0016787	F:zinc ion binding; F:hydrolase activity	Data not available	Data not available	G3DSA:3.40.140.10 (GENE3D); IPR002125 (PFAM); IPR015517 (PANTHER); PTHR11086:SF21 (PANTHER); IPR002125 (PROSITE_PROFILES); IPR035105 (CDD); IPR016193 (SUPERFAMILY)	F:GO:0003824	F:catalytic activity
comp19294_c0_seq1	2.68573	-2.13925	-4.40534	0.000970709	0.0832743	1	5.51124	2.81566	7.04039	5.46862e-05	0.0169224	1	5.51124	0.676403	1.59815	0.260578	0.971252	1	[INTERPRO, BLASTED, MAPPED, ANNOTATED]	comp19294_c0_seq1	ubiquitin domain-containing protein DSK2a-like	2812	20	3.08196e-161	68.9	3	C:GO:0005829; P:GO:0006511; F:GO:0031593	C:cytosol; P:ubiquitin-dependent protein catabolic process; F:polyubiquitin modification-dependent protein binding	Data not available	Data not available	IPR019956 (PRINTS); IPR000626 (PFAM); G3DSA:3.10.20.90 (GENE3D); G3DSA:1.10.8.10 (GENE3D); IPR015940 (PFAM); mobidb-lite (MOBIDB_LITE); mobidb-lite (MOBIDB_LITE); mobidb-lite (MOBIDB_LITE); mobidb-lite (MOBIDB_LITE); mobidb-lite (MOBIDB_LITE); PTHR10677:SF44 (PANTHER); IPR015496 (PANTHER); IPR000626 (PROSITE_PROFILES); IPR015940 (PROSITE_PROFILES); cd14399 (CDD); cd16106 (CDD); IPR009060 (SUPERFA…	F:GO:0005515	F:protein binding
comp40852_c0_seq1	1.41626	-3.0029	-8.01608	0.000398431	0.0406142	1	0.278158	-0.465339	-1.38064	0.678452	0.977186	1	1.41626	-3.46824	-11.0673	0.000228767	0.14312	1	[INTERPRO, BLASTED, MAPPED, ANNOTATED]	comp40852_c0_seq1	uncharacterized protein LOC109835595 isoform X2	2169	20	7.55565e-151	77.32	1	C:GO:0016021	C:integral component of membrane	Data not available	Data not available	PTHR31513:SF10 (PANTHER); PTHR31513 (PANTHER)	no GO terms	no GO terms
comp49808_c0_seq1	2.4087	-2.98012	-7.8905	0.000276809	0.0309472	1	1.5054	1.87164	3.65947	0.0367703	0.924834	1	2.4087	-1.10848	-2.15618	0.114675	0.971252	1	[INTERPRO, BLASTED, MAPPED, ANNOTATED]	comp49808_c0_seq1	peroxidase 40	1502	20	8.47428e-164	72.41	8	F:GO:0004601; C:GO:0005576; P:GO:0006979; F:GO:0020037; P:GO:0042744; F:GO:0046872; P:GO:0055114; P:GO:0098869	F:peroxidase activity; C:extracellular region; P:response to oxidative stress; F:heme binding; P:hydrogen peroxide catabolic process; F:metal ion binding; P:oxidation-reduction process; P:cellular oxidant detoxification	EC:1.11.1.7	Peroxidase	IPR002016 (PRINTS); IPR000823 (PRINTS); IPR002016 (PFAM); G3DSA:1.10.520.10 (GENE3D); G3DSA:1.10.420.10 (GENE3D); PTHR31388 (PANTHER); PTHR31388:SF28 (PANTHER); IPR002016 (PROSITE_PROFILES); IPR033905 (CDD); IPR010255 (SUPERFAMILY)	F:GO:0004601; P:GO:0006979; F:GO:0020037; P:GO:0042744; P:GO:0055114	F:peroxidase activity; P:response to oxidative stress; F:heme binding; P:hydrogen peroxide catabolic process; P:oxidation-reduction process
comp58426_c0_seq1	9.7473	-2.97702	-7.87358	1.9967e-09	1.13445e-06	6.92017e-05	1.87773	0.396104	1.31595	0.498768	0.924834	1	9.7473	-2.58092	-5.9832	8.25136e-08	0.000142988	0.00285976	[INTERPRO, BLASTED, MAPPED, ANNOTATED]	comp58426_c0_seq1	ER membrane protein complex subunit 4	1232	20	1.72027e-113	88.56	1	C:GO:0072546	C:ER membrane protein complex	Data not available	Data not available	IPR009445 (PFAM); IPR009445 (PIRSF); mobidb-lite (MOBIDB_LITE); IPR009445 (PANTHER)	no GO terms	no GO terms
comp54421_c0_seq17	5.93839	-2.94124	-7.6807	0.000199087	0.023793	1	3.72798	1.85169	3.60922	0.0323289	0.924834	1	5.93839	-1.08955	-2.12808	0.122211	0.971252	1	[INTERPRO, BLASTED, MAPPED, ANNOTATED]	comp54421_c0_seq17	RecName: Full=Cytochrome P450 750A1; AltName: Full=Cytochrome P450 CYPC	855	20	3.58659e-120	73.41	6	F:GO:0004497; F:GO:0005506; C:GO:0016021; F:GO:0016705; F:GO:0020037; P:GO:0055114	F:monooxygenase activity; F:iron ion binding; C:integral component of membrane; F:oxidoreductase activity, acting on paired donors, with incorporation or reduction of molecular oxygen; F:heme binding; P:oxidation-reduction process	Data not available	Data not available	IPR036396 (G3DSA:1.10.630.GENE3D); IPR001128 (PFAM); PTHR24298 (PANTHER); IPR036396 (SUPERFAMILY)	F:GO:0005506; F:GO:0016705; F:GO:0020037; P:GO:0055114	F:iron ion binding; F:oxidoreductase activity, acting on paired donors, with incorporation or reduction of molecular oxygen; F:heme binding; P:oxidation-reduction process
comp53527_c0_seq1	1.38991	-2.93353	-7.63978	3.43044e-06	0.000797933	0.118892	1.61751	2.86673	7.29408	1.58057e-05	0.00629648	0.547794	1.61751	-0.0668036	-1.04739	0.88336	0.97615	1	[INTERPRO, BLASTED, MAPPED, ANNOTATED]	comp53527_c0_seq1	respiratory burst oxidase homolog protein A	3178	20	0	81.26	7	F:GO:0004601; F:GO:0005509; C:GO:0005886; C:GO:0016021; F:GO:0016174; P:GO:0055114; P:GO:0098869	F:peroxidase activity; F:calcium ion binding; C:plasma membrane; C:integral component of membrane; F:NAD(P)H oxidase (H(2)O(2)-forming activity; P:oxidation-reduction process; P:cellular oxidant detoxification	EC:1.6.3.1; EC:1.11.1.7	NAD(P)H oxidase (H(2)O(2)-forming); Peroxidase	IPR000778 (PRINTS); IPR013121 (PFAM); IPR013112 (PFAM); IPR013130 (PFAM); G3DSA:2.40.30.10 (GENE3D); G3DSA:1.10.238.10 (GENE3D); IPR013623 (PFAM); mobidb-lite (MOBIDB_LITE); mobidb-lite (MOBIDB_LITE); mobidb-lite (MOBIDB_LITE); mobidb-lite (MOBIDB_LITE); mobidb-lite (MOBIDB_LITE); mobidb-lite (MOBIDB_LITE); mobidb-lite (MOBIDB_LITE); PTHR11972 (PANTHER); PTHR11972:SF66 (PANTHER); IPR017927 (PROSI…	F:GO:0004601; F:GO:0005509; C:GO:0016020; F:GO:0016491; F:GO:0050664; P:GO:0055114	F:peroxidase activity; F:calcium ion binding; C:membrane; F:oxidoreductase activity; F:oxidoreductase activity, acting on NAD(P)H, oxygen as acceptor; P:oxidation-reduction process
comp44989_c0_seq1	30.5095	-2.9282	-7.61161	4.87388e-14	7.3443e-11	1.68919e-09	31.2396	2.63257	6.20132	4.57848e-10	8.8156e-07	1.58681e-05	31.2396	-0.295626	-1.22742	0.420068	0.971252	1	[INTERPRO, BLASTED, MAPPED, ANNOTATED]	comp44989_c0_seq1	basic 7S globulin-like	1575	20	0	66.09	2	F:GO:0004190; P:GO:0006508	F:aspartic-type endopeptidase activity; P:proteolysis	EC:3.4.23	Acting on peptide bonds (peptidases)	IPR032799 (PFAM); IPR032861 (PFAM); IPR021109 (G3DSA:2.40.70.GENE3D); IPR021109 (G3DSA:2.40.70.GENE3D); PTHR13683:SF640 (PANTHER); IPR001461 (PANTHER); IPR033121 (PROSITE_PROFILES); IPR021109 (SUPERFAMILY)	F:GO:0004190; P:GO:0006508	F:aspartic-type endopeptidase activity; P:proteolysis
comp51568_c0_seq2	1.38192	-2.16994	-4.50004	0.00184448	0.136013	1	2.50836	2.77237	6.83228	0.000135531	0.0353174	1	2.50836	0.60243	1.51827	0.268066	0.971252	1	[INTERPRO, BLASTED, MAPPED, ANNOTATED]	comp51568_c0_seq2	Nucleotide-diphospho-sugar transferase protein	1901	20	1.00266e-109	68.02	1	C:GO:0016020	C:membrane	Data not available	Data not available	IPR005069 (PFAM); PTHR46038:SF38 (PANTHER); PTHR46038 (PANTHER)	no GO terms	no GO terms
comp46971_c0_seq1	13.9468	-2.91796	-7.55775	2.22045e-16	5.91971e-13	7.69562e-12	13.1569	2.5818	5.98686	1.98215e-11	6.86973e-08	6.86973e-07	13.9468	-0.336158	-1.26239	0.296096	0.971252	1	[INTERPRO, BLASTED, MAPPED, ANNOTATED]	comp46971_c0_seq1	beta-fructofuranosidase, insoluble isoenzyme CWINV1 isoform X1	2542	20	0	73.58	2	P:GO:0008152; F:GO:0016798	P:metabolic process; F:hydrolase activity, acting on glycosyl bonds	Data not available	Data not available	IPR013189 (PFAM); IPR013148 (PFAM); G3DSA:2.60.120.560 (GENE3D); IPR023296 (G3DSA:2.115.10.GENE3D); PTHR31953:SF69 (PANTHER); PTHR31953 (PANTHER); cd18624 (CDD); IPR013320 (SUPERFAMILY); IPR023296 (SUPERFAMILY)	no GO terms	no GO terms
comp54783_c0_seq1	2.38841	-2.9175	-7.55537	0.00050041	0.0489921	1	0.641656	0.788626	1.72743	0.408516	0.924834	1	2.38841	-2.12888	-4.37377	0.00726644	0.971252	1	[INTERPRO, BLASTED, MAPPED, ANNOTATED]	comp54783_c0_seq1	equilibrative nucleotide transporter 3-like	2017	20	4.16086e-170	81.51	4	F:GO:0005337; C:GO:0005886; C:GO:0016021; P:GO:1901642	F:nucleoside transmembrane transporter activity; C:plasma membrane; C:integral component of membrane; P:nucleoside transmembrane transport	Data not available	Data not available	IPR002259 (PRINTS); IPR002259 (PIRSF); IPR002259 (PFAM); IPR002259 (PANTHER); IPR030200 (PTHR10332:PANTHER)	F:GO:0005337; C:GO:0016021; P:GO:1901642	F:nucleoside transmembrane transporter activity; C:integral component of membrane; P:nucleoside transmembrane transport
comp48014_c0_seq1	2.19006	-2.89799	-7.45385	4.4002e-05	0.00699551	1	1.64364	2.18927	4.56076	0.00415924	0.436979	1	2.19006	-0.708712	-1.63434	0.203845	0.971252	1	[INTERPRO, BLASTED]	comp48014_c0_seq1	VQ motif-containing protein 22-like	1779	20	2.03723e-05	68.14	Data not available	Data not available	Data not available	Data not available	Data not available	IPR008889 (PFAM); mobidb-lite (MOBIDB_LITE); mobidb-lite (MOBIDB_LITE); mobidb-lite (MOBIDB_LITE); mobidb-lite (MOBIDB_LITE); IPR039609 (PANTHER)	no GO terms	no GO terms
comp50595_c0_seq4	9.85202	-2.89717	-7.44962	8.24495e-06	0.00169085	0.285753	5.1786	1.88344	3.68954	0.00798811	0.619376	1	9.85202	-1.01372	-2.01912	0.0788147	0.971252	1	[INTERPRO, BLASTED, MAPPED, ANNOTATED]	comp50595_c0_seq4	thioredoxin reductase 1	852	20	1.34384e-145	91.34	7	F:GO:0004791; C:GO:0005759; C:GO:0005829; C:GO:0009941; P:GO:0019430; P:GO:0051781; P:GO:0055114	F:thioredoxin-disulfide reductase activity; C:mitochondrial matrix; C:cytosol; C:chloroplast envelope; P:removal of superoxide radicals; P:positive regulation of cell division; P:oxidation-reduction process	EC:1.8.1.9	Thioredoxin-disulfide reductase	PR00469 (PRINTS); PR00368 (PRINTS); IPR036188 (G3DSA:3.50.50.GENE3D); IPR023753 (PFAM); PTHR42863:SF11 (PANTHER); PTHR42863 (PANTHER); IPR036188 (SUPERFAMILY)	F:GO:0016491; P:GO:0055114	F:oxidoreductase activity; P:oxidation-reduction process
comp20246_c0_seq1	11.7986	-2.88902	-7.40765	3.0836e-11	2.48538e-08	1.06871e-06	13.5549	2.81939	7.05863	1.0244e-09	1.59267e-06	3.55035e-05	13.5549	-0.0696271	-1.04945	0.840322	0.97615	1	[INTERPRO, BLASTED, MAPPED, ANNOTATED]	comp20246_c0_seq1	ammonium transporter 3 member 1	1007	20	8.57204e-148	89.31	4	C:GO:0005887; F:GO:0008519; P:GO:0019740; P:GO:0072488	C:integral component of plasma membrane; F:ammonium transmembrane transporter activity; P:nitrogen utilization; P:ammonium transmembrane transport	Data not available	Data not available	IPR029020 (G3DSA:1.10.3430.GENE3D); IPR024041 (PFAM); PTHR43029:SF25 (PANTHER); PTHR43029 (PANTHER); SSF111352 (SUPERFAMILY)	F:GO:0008519; P:GO:0015696; C:GO:0016020	F:ammonium transmembrane transporter activity; P:ammonium transport; C:membrane
comp50512_c0_seq1	3.83569	-2.8805	-7.36408	3.18327e-08	1.3134e-05	0.00110326	0.714773	-0.673504	-1.59494	0.320364	0.924834	1	3.83569	-3.55401	-11.7453	1.16726e-09	2.88964e-06	4.04549e-05	[INTERPRO, BLASTED, MAPPED, ANNOTATED]	comp50512_c0_seq1	unknown	2732	20	1.54667e-133	70.27	1	C:GO:0016021	C:integral component of membrane	Data not available	Data not available	PTHR33918 (PANTHER); PTHR33918:SF2 (PANTHER)	no GO terms	no GO terms
comp50815_c0_seq1	19.4162	-2.87141	-7.31782	2.23122e-12	2.20941e-09	7.73295e-08	21.3232	2.6582	6.31247	1.76724e-09	2.35881e-06	6.12489e-05	21.3232	-0.213209	-1.15926	0.56266	0.971858	1	[INTERPRO, BLASTED, MAPPED, ANNOTATED]	comp50815_c0_seq1	chitinase 2-like	1251	20	9.31954e-156	76.38	2	F:GO:0004553; P:GO:0005975	F:hydrolase activity, hydrolyzing O-glycosyl compounds; P:carbohydrate metabolic process	Data not available	Data not available	G3DSA:3.20.20.80 (GENE3D); IPR001223 (PFAM); PTHR46476 (PANTHER); PTHR46476:SF4 (PANTHER); cd06544 (CDD); IPR017853 (SUPERFAMILY)	P:GO:0005975	P:carbohydrate metabolic process
comp52286_c0_seq1	1.99908	-2.84638	-7.19195	0.000273369	0.0306615	1	1.91881	2.56574	5.92059	0.00206512	0.277494	1	1.99908	-0.280643	-1.21474	0.647513	0.97615	1	[INTERPRO, BLASTED]	comp52286_c0_seq1	protein BPS1, chloroplastic-like	1640	20	1.27416e-70	52.88	Data not available	Data not available	Data not available	Data not available	Data not available	IPR008511 (PFAM); PTHR31509 (PANTHER); PTHR31509:SF20 (PANTHER)	no GO terms	no GO terms
comp54312_c0_seq2	12.5678	-2.83748	-7.14772	4.51972e-13	5.80164e-10	1.56644e-08	9.58454	2.16921	4.49777	3.53973e-07	0.000261021	0.012268	12.5678	-0.668272	-1.58917	0.0597077	0.971252	1	[INTERPRO, BLASTED, MAPPED, ANNOTATED]	comp54312_c0_seq2	putative 12-oxophytodienoate reductase 11	1998	20	0	87.33	3	F:GO:0010181; F:GO:0016491; P:GO:0055114	F:FMN binding; F:oxidoreductase activity; P:oxidation-reduction process	Data not available	Data not available	IPR001155 (PFAM); IPR013785 (G3DSA:3.20.20.GENE3D); PTHR22893 (PANTHER); PTHR22893:SF102 (PANTHER); cd02933 (CDD); SSF51395 (SUPERFAMILY)	F:GO:0003824; F:GO:0010181; F:GO:0016491; P:GO:0055114	F:catalytic activity; F:FMN binding; F:oxidoreductase activity; P:oxidation-reduction process
comp42464_c0_seq1	8.72952	-1.64949	-3.13723	0.00650799	0.32176	1	19.4956	2.59612	6.04658	3.37416e-05	0.0116942	1	19.4956	0.946628	1.92736	0.0526152	0.971252	1	[INTERPRO, NO-BLAST]	comp42464_c0_seq1	Data not available	306	Data not available	Data not available	Data not available	Data not available	Data not available	Data not available	Data not available	Data not available	no IPS match	no IPS match	no IPS match
comp52570_c1_seq1	11.2258	-2.83623	-7.14151	2.70334e-05	0.00457036	0.936923	8.99911	2.24821	4.75094	0.00194621	0.26714	1	11.2258	-0.588017	-1.50318	0.269192	0.971252	1	[INTERPRO, BLASTED, MAPPED, ANNOTATED]	comp52570_c1_seq1	class V chitinase	360	20	4.86262e-61	77.85	5	F:GO:0004568; C:GO:0005576; P:GO:0005975; P:GO:0006032; F:GO:0008061	F:chitinase activity; C:extracellular region; P:carbohydrate metabolic process; P:chitin catabolic process; F:chitin binding	EC:3.2.1.14	Chitinase	IPR001223 (PFAM); G3DSA:3.20.20.80 (GENE3D); PTHR11177:SF339 (PANTHER); PTHR11177 (PANTHER); IPR017853 (SUPERFAMILY)	P:GO:0005975	P:carbohydrate metabolic process
comp52733_c0_seq1	11.5772	-2.83277	-7.12443	3.10885e-08	1.29815e-05	0.00107746	12.4329	2.68355	6.42435	8.59786e-07	0.000551823	0.0297984	12.4329	-0.149224	-1.10897	0.718795	0.97615	1	[INTERPRO, BLASTED]	comp52733_c0_seq1	VQ motif-containing protein 22	755	20	3.0358e-13	68.15	Data not available	Data not available	Data not available	Data not available	Data not available	IPR008889 (PFAM); mobidb-lite (MOBIDB_LITE); mobidb-lite (MOBIDB_LITE); mobidb-lite (MOBIDB_LITE); IPR039609 (PANTHER)	no GO terms	no GO terms
comp40328_c0_seq1	35.3321	-2.76887	-6.81573	1.27246e-06	0.000326674	0.044101	6.80791	-0.512357	-1.42638	0.443247	0.924834	1	35.3321	-3.28123	-9.72181	3.25276e-08	6.63142e-05	0.00112734	[INTERPRO, BLASTED, MAPPED, ANNOTATED]	comp40328_c0_seq1	protease-associated pa	598	20	1.18023e-52	88.97	2	P:GO:0006508; F:GO:0008233	P:proteolysis; F:peptidase activity	Data not available	Data not available	mobidb-lite (MOBIDB_LITE)	no GO terms	no GO terms
comp42341_c0_seq1	4.97391	-2.75777	-6.76352	3.51992e-06	0.000807904	0.121993	3.12518	1.80846	3.50267	0.00531709	0.509902	1	4.97391	-0.949318	-1.93096	0.0510876	0.971252	1	[INTERPRO, BLASTED, MAPPED, ANNOTATED]	comp42341_c0_seq1	1,2-dihydroxy-3-keto-5-methylthiopentene dioxygenase 2	1056	20	1.95179e-112	84.55	6	F:GO:0005506; C:GO:0005634; C:GO:0005737; F:GO:0010309; P:GO:0019509; P:GO:0055114	F:iron ion binding; C:nucleus; C:cytoplasm; F:acireductone dioxygenase [iron(II)-requiring] activity; P:L-methionine salvage from methylthioadenosine; P:oxidation-reduction process	EC:1.13.11; EC:1.13.11.54	Acting on single donors with incorporation of molecular oxygen (oxygenases). The oxygen incorporated need not be derived from O(2); Acireductone dioxygenase (Fe(2+)-requiring)	IPR014710 (G3DSA:2.60.120.GENE3D); IPR004313 (PFAM); IPR004313 (PANTHER); PTHR23418:SF0 (PANTHER); IPR027496 (HAMAP); IPR011051 (SUPERFAMILY)	F:GO:0010309; F:GO:0016491; P:GO:0019509; P:GO:0055114	F:acireductone dioxygenase [iron(II)-requiring] activity; F:oxidoreductase activity; P:L-methionine salvage from methylthioadenosine; P:oxidation-reduction process
comp54816_c0_seq1	5.31158	-2.75703	-6.76004	3.2091e-07	0.000102038	0.0111221	4.27333	2.21107	4.63018	0.000144326	0.0370523	1	5.31158	-0.545962	-1.45999	0.227605	0.971252	1	[INTERPRO, BLASTED, MAPPED, ANNOTATED]	comp54816_c0_seq1	glutathione peroxidase-like protein	1518	20	1.33679e-109	94.67	4	F:GO:0004602; P:GO:0006979; P:GO:0055114; P:GO:0098869	F:glutathione peroxidase activity; P:response to oxidative stress; P:oxidation-reduction process; P:cellular oxidant detoxification	EC:1.11.1.9; EC:1.11.1.7	Glutathione peroxidase; Peroxidase	IPR000889 (PRINTS); IPR000889 (PFAM); IPR000889 (PIRSF); IPR036249 (G3DSA:3.40.30.GENE3D); IPR000889 (PANTHER); PTHR11592:SF91 (PANTHER); IPR000889 (PROSITE_PROFILES); IPR000889 (CDD); IPR036249 (SUPERFAMILY)	F:GO:0004602; P:GO:0006979; P:GO:0055114	F:glutathione peroxidase activity; P:response to oxidative stress; P:oxidation-reduction process
comp54532_c0_seq1	3.91796	-2.74765	-6.71622	1.03705e-05	0.00204216	0.35942	0.817204	-0.270679	-1.20638	0.731215	0.977186	1	3.91796	-3.01833	-8.10228	5.13494e-06	0.00586271	0.177967	[INTERPRO, BLASTED, MAPPED, ANNOTATED]	comp54532_c0_seq1	L-lactate dehydrogenase A	1425	20	0	86.3	6	F:GO:0004459; C:GO:0005737; P:GO:0005975; C:GO:0016021; P:GO:0019752; P:GO:0055114	F:L-lactate dehydrogenase activity; C:cytoplasm; P:carbohydrate metabolic process; C:integral component of membrane; P:carboxylic acid metabolic process; P:oxidation-reduction process	EC:1.1.1.27	L-lactate dehydrogenase	IPR001557 (PRINTS); IPR015955 (G3DSA:3.90.110.GENE3D); IPR001557 (PIRSF); G3DSA:3.40.50.720 (GENE3D); IPR022383 (PFAM); IPR001236 (PFAM); IPR011304 (TIGRFAM); PTHR43128:SF23 (PANTHER); PTHR43128 (PANTHER); IPR011304 (HAMAP); cd05293 (CDD); IPR015955 (SUPERFAMILY); IPR036291 (SUPERFAMILY)	F:GO:0003824; F:GO:0004459; C:GO:0005737; P:GO:0005975; F:GO:0016491; F:GO:0016616; P:GO:0019752; P:GO:0055114	F:catalytic activity; F:L-lactate dehydrogenase activity; C:cytoplasm; P:carbohydrate metabolic process; F:oxidoreductase activity; F:oxidoreductase activity, acting on the CH-OH group of donors, NAD or NADP as acceptor; P:carboxylic acid metabolic process; P:oxidation-reduction process
comp20243_c0_seq2	2.52932	-2.69797	-6.48889	1.79633e-05	0.00324257	0.622574	0.593726	-0.288135	-1.22106	0.71681	0.977186	1	2.52932	-2.98611	-7.92333	8.16473e-06	0.00808495	0.282973	[INTERPRO, BLASTED, MAPPED, ANNOTATED]	comp20243_c0_seq2	tRNA:m(4)X modification enzyme TRM13 homolog isoform X1	2158	20	5.47467e-168	66.94	2	P:GO:0030488; F:GO:0106050	P:tRNA methylation; F:tRNA 2'-O-methyltransferase activity	Data not available	Data not available	IPR022776 (PFAM); IPR007871 (PFAM); IPR021721 (PFAM); IPR039044 (PANTHER); IPR022776 (PROSITE_PROFILES); IPR029063 (SUPERFAMILY)	P:GO:0008033; F:GO:0008168; P:GO:0030488; F:GO:0106050	P:tRNA processing; F:methyltransferase activity; P:tRNA methylation; F:tRNA 2'-O-methyltransferase activity
comp55480_c0_seq6	3.75458	-8.98369	-506.244	0.00435167	0.242087	1	0.599829	6.19103	73.0609	0.0515816	0.924834	1	3.75458	-2.79266	-6.92907	3.06198e-05	0.0272108	1	[INTERPRO, BLASTED, MAPPED, ANNOTATED]	comp55480_c0_seq6	UDP-glycosyltransferase 86A1	1949	20	0	67.58	2	F:GO:0008194; F:GO:0016758	F:UDP-glycosyltransferase activity; F:transferase activity, transferring hexosyl groups	Data not available	Data not available	G3DSA:3.40.50.2000 (GENE3D); IPR002213 (PFAM); G3DSA:3.40.50.2000 (GENE3D); mobidb-lite (MOBIDB_LITE); mobidb-lite (MOBIDB_LITE); PTHR11926 (PANTHER); cd03784 (CDD); SSF53756 (SUPERFAMILY)	F:GO:0008194	F:UDP-glycosyltransferase activity
comp42833_c0_seq1	2.87127	-2.69126	-6.45878	9.2584e-06	0.00186557	0.320878	0.594759	-0.20821	-1.15525	0.782844	0.977186	1	2.87127	-2.89947	-7.46153	5.24392e-06	0.00586271	0.181744	[INTERPRO, BLASTED]	comp42833_c0_seq1	uncharacterized protein LOC18439758	2078	20	9.41208e-48	99.74	Data not available	Data not available	Data not available	Data not available	Data not available	PTHR35715:SF6 (PANTHER); PTHR35715 (PANTHER)	no GO terms	no GO terms
comp36768_c0_seq1	4.16938	-2.68554	-6.43321	0.00026826	0.0301863	1	3.77491	2.30471	4.94067	0.00346971	0.394273	1	4.16938	-0.380832	-1.30209	0.51754	0.971252	1	[INTERPRO, NO-BLAST]	comp36768_c0_seq1	Data not available	795	Data not available	Data not available	Data not available	Data not available	Data not available	Data not available	Data not available	Data not available	mobidb-lite (MOBIDB_LITE); mobidb-lite (MOBIDB_LITE)	no GO terms	no GO terms
comp40295_c0_seq1	3.40913	-2.6766	-6.39347	0.000301629	0.0332926	1	0.829886	0.406524	1.32549	0.640741	0.977186	1	3.40913	-2.27007	-4.82348	0.00154191	0.624057	1	[INTERPRO, BLASTED, MAPPED, ANNOTATED]	comp40295_c0_seq1	ras-related protein RABD1	1267	20	2.58785e-141	91.39	9	F:GO:0003924; F:GO:0005525; C:GO:0005773; C:GO:0005886; P:GO:0006886; P:GO:0006888; P:GO:0032482; C:GO:0032588; P:GO:0046686	F:GTPase activity; F:GTP binding; C:vacuole; C:plasma membrane; P:intracellular protein transport; P:endoplasmic reticulum to Golgi vesicle-mediated transport; P:Rab protein signal transduction; C:trans-Golgi network membrane; P:response to cadmium ion	EC:3.6.1.15	Nucleoside-triphosphate phosphatase	PR00449 (PRINTS); G3DSA:3.40.50.300 (GENE3D); IPR005225 (TIGRFAM); IPR001806 (PFAM); mobidb-lite (MOBIDB_LITE); PTHR24073:SF1007 (PANTHER); PTHR24073 (PANTHER); PS51419 (PROSITE_PROFILES); cd01869 (CDD); IPR027417 (SUPERFAMILY)	F:GO:0003924; F:GO:0005525	F:GTPase activity; F:GTP binding
comp51065_c0_seq1	29.6493	-2.65845	-6.31355	2.44249e-14	3.84781e-11	8.46518e-10	33.0166	2.52786	5.76715	2.20191e-11	6.9376e-08	7.63136e-07	33.0166	-0.130593	-1.09474	0.686418	0.97615	1	[INTERPRO, BLASTED, MAPPED, ANNOTATED]	comp51065_c0_seq1	peroxidase 12-like	1323	20	0	80.18	10	F:GO:0004601; C:GO:0005576; P:GO:0006979; C:GO:0009505; C:GO:0009506; F:GO:0020037; P:GO:0042744; F:GO:0046872; P:GO:0055114; P:GO:0098869	F:peroxidase activity; C:extracellular region; P:response to oxidative stress; C:plant-type cell wall; C:plasmodesma; F:heme binding; P:hydrogen peroxide catabolic process; F:metal ion binding; P:oxidation-reduction process; P:cellular oxidant detoxification	EC:1.11.1.7	Peroxidase	IPR002016 (PRINTS); IPR000823 (PRINTS); IPR002016 (PFAM); G3DSA:1.10.520.10 (GENE3D); G3DSA:1.10.420.10 (GENE3D); PTHR31235 (PANTHER); PTHR31235:SF241 (PANTHER); IPR002016 (PROSITE_PROFILES); IPR033905 (CDD); IPR010255 (SUPERFAMILY)	F:GO:0004601; P:GO:0006979; F:GO:0020037; P:GO:0042744; P:GO:0055114	F:peroxidase activity; P:response to oxidative stress; F:heme binding; P:hydrogen peroxide catabolic process; P:oxidation-reduction process
comp54926_c0_seq1	36.384	-2.62019	-6.14831	4.96048e-13	6.14001e-10	1.7192e-08	29.1572	1.98286	3.95277	5.38453e-07	0.000358879	0.0186617	36.384	-0.637326	-1.55544	0.0631115	0.971252	1	[INTERPRO, BLASTED, MAPPED]	comp54926_c0_seq1	Cysteine-rich repeat secretory protein 38	1120	20	3.11277e-90	58.83	4	C:GO:0016020; C:GO:0016021; F:GO:0016301; P:GO:0016310	C:membrane; C:integral component of membrane; F:kinase activity; P:phosphorylation	Data not available	Data not available	IPR002902 (PFAM); IPR038408 (G3DSA:3.30.430.GENE3D); PTHR32411 (PANTHER); IPR002902 (PROSITE_PROFILES); IPR002902 (PROSITE_PROFILES)	no GO terms	no GO terms
comp54312_c0_seq1	18.2521	-2.60828	-6.09776	3.7319e-12	3.49568e-09	1.2934e-07	7.98848	1.27073	2.41284	0.0021693	0.285869	1	18.2521	-1.33754	-2.52721	0.000196095	0.130697	1	[INTERPRO, BLASTED, MAPPED, ANNOTATED]	comp54312_c0_seq1	putative 12-oxophytodienoate reductase 11	2133	20	0	78.44	3	F:GO:0010181; F:GO:0016491; P:GO:0055114	F:FMN binding; F:oxidoreductase activity; P:oxidation-reduction process	Data not available	Data not available	IPR001155 (PFAM); IPR013785 (G3DSA:3.20.20.GENE3D); PTHR22893:SF102 (PANTHER); PTHR22893 (PANTHER); cd02933 (CDD); SSF51395 (SUPERFAMILY)	F:GO:0003824; F:GO:0010181; F:GO:0016491; P:GO:0055114	F:catalytic activity; F:FMN binding; F:oxidoreductase activity; P:oxidation-reduction process
comp39813_c0_seq1	7.25523	-2.59783	-6.05376	2.09995e-09	1.17387e-06	7.27801e-05	5.38388	1.95703	3.88263	3.19743e-05	0.0113078	1	7.25523	-0.640797	-1.55919	0.0872501	0.971252	1	[INTERPRO, BLASTED, MAPPED, ANNOTATED]	comp39813_c0_seq1	pirin-like protein	1655	20	0	84.09	1	C:GO:0016021	C:integral component of membrane	Data not available	Data not available	IPR014710 (G3DSA:2.60.120.GENE3D); IPR008778 (PFAM); IPR014710 (G3DSA:2.60.120.GENE3D); IPR003829 (PFAM); PTHR13903:SF19 (PANTHER); PTHR13903 (PANTHER); IPR011051 (SUPERFAMILY)	no GO terms	no GO terms
comp54359_c0_seq1	2.50697	-2.57632	-5.96414	0.000118193	0.0153997	1	1.93529	1.87877	3.67762	0.00971295	0.70278	1	2.50697	-0.697545	-1.62174	0.216486	0.971252	1	[INTERPRO, BLASTED, MAPPED, ANNOTATED]	comp54359_c0_seq1	RING-H2 finger protein ATL2	1701	20	2.88236e-67	65.36	2	C:GO:0016021; P:GO:0016567	C:integral component of membrane; P:protein ubiquitination	Data not available	Data not available	IPR013083 (G3DSA:3.30.40.GENE3D); IPR001841 (PFAM); mobidb-lite (MOBIDB_LITE); mobidb-lite (MOBIDB_LITE); mobidb-lite (MOBIDB_LITE); mobidb-lite (MOBIDB_LITE); mobidb-lite (MOBIDB_LITE); mobidb-lite (MOBIDB_LITE); PTHR45768:SF34 (PANTHER); PTHR45768 (PANTHER); IPR001841 (PROSITE_PROFILES); cd16461 (CDD); SSF57850 (SUPERFAMILY)	no GO terms	no GO terms
comp25629_c0_seq1	6.64511	-2.57618	-5.9636	6.89809e-08	2.62719e-05	0.00239074	5.06334	1.94954	3.86251	0.000166512	0.0421238	1	6.64511	-0.626646	-1.54397	0.124895	0.971252	1	[INTERPRO, BLASTED, MAPPED]	comp25629_c0_seq1	protein TIFY 9-like	1342	20	2.49007e-132	52.14	4	C:GO:0005634; P:GO:0009611; P:GO:0031347; P:GO:2000022	C:nucleus; P:response to wounding; P:regulation of defense response; P:regulation of jasmonic acid mediated signaling pathway	Data not available	Data not available	IPR010399 (PFAM); IPR018467 (PFAM); mobidb-lite (MOBIDB_LITE); PTHR33077:SF5 (PANTHER); IPR040390 (PANTHER); IPR010399 (PROSITE_PROFILES)	no GO terms	no GO terms
comp22841_c0_seq1	1.53768	-2.54227	-5.82504	0.000230492	0.0268969	1	1.97356	2.56326	5.91043	0.000448181	0.0897865	1	1.97356	0.0209951	1.01466	0.969043	0.991796	1	[INTERPRO, BLASTED, MAPPED, ANNOTATED]	comp22841_c0_seq1	probable WRKY transcription factor 57	2121	20	8.49212e-46	69.76	4	F:GO:0003700; C:GO:0005634; P:GO:0006355; F:GO:0043565	F:DNA-binding transcription factor activity; C:nucleus; P:regulation of transcription, DNA-templated; F:sequence-specific DNA binding	Data not available	Data not available	IPR003657 (PFAM); IPR036576 (G3DSA:2.20.25.GENE3D); mobidb-lite (MOBIDB_LITE); mobidb-lite (MOBIDB_LITE); mobidb-lite (MOBIDB_LITE); mobidb-lite (MOBIDB_LITE); mobidb-lite (MOBIDB_LITE); mobidb-lite (MOBIDB_LITE); mobidb-lite (MOBIDB_LITE); PTHR31221 (PANTHER); PTHR31221:SF172 (PANTHER); IPR003657 (PROSITE_PROFILES); IPR036576 (SUPERFAMILY)	F:GO:0003700; P:GO:0006355; F:GO:0043565	F:DNA-binding transcription factor activity; P:regulation of transcription, DNA-templated; F:sequence-specific DNA binding
comp39924_c1_seq1	7.82929	-2.53531	-5.797	1.47187e-05	0.00277239	0.51012	8.97039	2.41482	5.33251	0.000116756	0.0318625	1	8.97039	-0.120491	-1.0871	0.808391	0.97615	1	[INTERPRO, BLASTED, MAPPED, ANNOTATED]	comp39924_c1_seq1	linoleate 9S-lipoxygenase	789	20	1.2442e-120	65.2	4	F:GO:0016702; P:GO:0031408; F:GO:0046872; P:GO:0055114	F:oxidoreductase activity, acting on single donors with incorporation of molecular oxygen, incorporation of two atoms of oxygen; P:oxylipin biosynthetic process; F:metal ion binding; P:oxidation-reduction process	EC:1.13.11	Acting on single donors with incorporation of molecular oxygen (oxygenases). The oxygen incorporated need not be derived from O(2)	IPR001246 (PRINTS); IPR027433 (G3DSA:4.10.372.GENE3D); G3DSA:4.10.375.10 (GENE3D); IPR013819 (PFAM); G3DSA:3.10.450.60 (GENE3D); mobidb-lite (MOBIDB_LITE); mobidb-lite (MOBIDB_LITE); PTHR11771:SF126 (PANTHER); IPR000907 (PANTHER); IPR013819 (PROSITE_PROFILES); IPR036226 (SUPERFAMILY)	F:GO:0016491; F:GO:0016702; F:GO:0046872; P:GO:0055114	F:oxidoreductase activity; F:oxidoreductase activity, acting on single donors with incorporation of molecular oxygen, incorporation of two atoms of oxygen; F:metal ion binding; P:oxidation-reduction process
comp210049_c0_seq1	2.80125	-2.52999	-5.77567	9.33481e-05	0.0127876	1	2.56163	2.15239	4.44563	0.0019501	0.26714	1	2.80125	-0.377599	-1.29918	0.474967	0.971252	1	[INTERPRO, BLASTED, MAPPED, ANNOTATED]	comp210049_c0_seq1	probable WRKY transcription factor 75	1451	20	0	80.52	4	F:GO:0003700; C:GO:0005634; P:GO:0006355; F:GO:0043565	F:DNA-binding transcription factor activity; C:nucleus; P:regulation of transcription, DNA-templated; F:sequence-specific DNA binding	Data not available	Data not available	IPR003657 (PFAM); IPR036576 (G3DSA:2.20.25.GENE3D); mobidb-lite (MOBIDB_LITE); mobidb-lite (MOBIDB_LITE); mobidb-lite (MOBIDB_LITE); PTHR31221:SF111 (PANTHER); PTHR31221 (PANTHER); IPR003657 (PROSITE_PROFILES); IPR036576 (SUPERFAMILY)	F:GO:0003700; P:GO:0006355; F:GO:0043565	F:DNA-binding transcription factor activity; P:regulation of transcription, DNA-templated; F:sequence-specific DNA binding
comp55466_c1_seq11	4.2975	-2.51285	-5.70746	0.000116146	0.0152477	1	1.95746	1.18611	2.27538	0.103814	0.924834	1	4.2975	-1.32674	-2.50835	0.0223921	0.971252	1	[INTERPRO, BLASTED, MAPPED, ANNOTATED]	comp55466_c1_seq11	mitogen-activated protein kinase kinase kinase 17	1029	20	3.55836e-90	68.92	7	F:GO:0004674; F:GO:0005524; C:GO:0005737; P:GO:0007346; P:GO:0023014; P:GO:0031098; P:GO:0032147	F:protein serine/threonine kinase activity; F:ATP binding; C:cytoplasm; P:regulation of mitotic cell cycle; P:signal transduction by protein phosphorylation; P:stress-activated protein kinase signaling cascade; P:activation of protein kinase activity	Data not available	Data not available	IPR000719 (PFAM); G3DSA:1.10.510.10 (GENE3D); PTHR24361:SF380 (PANTHER); PTHR24361 (PANTHER); IPR000719 (PROSITE_PROFILES); cd06606 (CDD); IPR011009 (SUPERFAMILY)	F:GO:0004672; F:GO:0005524; P:GO:0006468	F:protein kinase activity; F:ATP binding; P:protein phosphorylation
comp49440_c0_seq3	2.61041	-2.50307	-5.66889	0.000349207	0.0369248	1	1.34967	1.58544	3.00098	0.0388967	0.924834	1	2.61041	-0.91763	-1.88901	0.159239	0.971252	1	[INTERPRO, BLASTED, MAPPED, ANNOTATED]	comp49440_c0_seq3	U-box domain-containing protein 17	3239	20	0	68.5	6	F:GO:0004842; F:GO:0005515; C:GO:0005634; C:GO:0005737; P:GO:0007166; P:GO:0016567	F:ubiquitin-protein transferase activity; F:protein binding; C:nucleus; C:cytoplasm; P:cell surface receptor signaling pathway; P:protein ubiquitination	Data not available	Data not available	IPR036537 (G3DSA:1.20.930.GENE3D); IPR000225 (PFAM); IPR011989 (G3DSA:1.25.10.GENE3D); IPR013083 (G3DSA:3.30.40.GENE3D); IPR011989 (G3DSA:1.25.10.GENE3D); IPR003613 (PFAM); PTHR23315:SF63 (PANTHER); PTHR23315 (PANTHER); IPR000225 (PROSITE_PROFILES); IPR003613 (PROSITE_PROFILES); IPR000225 (PROSITE_PROFILES); IPR000225 (PROSITE_PROFILES); cd16664 (CDD); IPR016024 (SUPERFAMILY); SSF57850 (SUPERFAMI…	F:GO:0004842; F:GO:0005515; P:GO:0007166; P:GO:0016567	F:ubiquitin-protein transferase activity; F:protein binding; P:cell surface receptor signaling pathway; P:protein ubiquitination
comp44504_c0_seq3	4.3201	-2.49705	-5.64529	0.000416652	0.0422231	1	3.90589	2.08284	4.23641	0.00639415	0.548872	1	4.3201	-0.414206	-1.33256	0.497274	0.971252	1	[INTERPRO, BLASTED, MAPPED, ANNOTATED]	comp44504_c0_seq3	probable calcium-binding protein CML13	965	20	5.62181e-98	81.42	3	F:GO:0005509; F:GO:0016301; P:GO:0016310	F:calcium ion binding; F:kinase activity; P:phosphorylation	Data not available	Data not available	IPR002048 (PFAM); G3DSA:1.10.238.10 (GENE3D); IPR002048 (PFAM); G3DSA:1.10.238.10 (GENE3D); PTHR23050 (PANTHER); PTHR23050:SF214 (PANTHER); IPR002048 (PROSITE_PROFILES); IPR002048 (PROSITE_PROFILES); IPR002048 (PROSITE_PROFILES); IPR002048 (CDD); IPR002048 (CDD); IPR011992 (SUPERFAMILY)	F:GO:0005509	F:calcium ion binding
comp29077_c0_seq1	4.80435	-2.491	-5.62166	1.20546e-05	0.00234713	0.417789	4.09785	1.84397	3.58997	0.00294643	0.356779	1	4.80435	-0.647024	-1.56594	0.211822	0.971252	1	[INTERPRO, BLASTED, MAPPED, ANNOTATED]	comp29077_c0_seq1	serine carboxypeptidase-like 31	1752	20	0	77.48	4	F:GO:0004185; C:GO:0005773; C:GO:0016021; P:GO:0051603	F:serine-type carboxypeptidase activity; C:vacuole; C:integral component of membrane; P:proteolysis involved in cellular protein catabolic process	EC:3.4.21; EC:3.4.16	Acting on peptide bonds (peptidases); Acting on peptide bonds (peptidases)	IPR001563 (PRINTS); IPR029058 (G3DSA:3.40.50.GENE3D); G3DSA:3.40.50.11320 (GENE3D); IPR001563 (PFAM); PTHR11802:SF15 (PANTHER); IPR001563 (PANTHER); IPR029058 (SUPERFAMILY)	F:GO:0004185; P:GO:0006508	F:serine-type carboxypeptidase activity; P:proteolysis
comp16880_c0_seq1	1.58599	-2.4667	-5.52779	0.00050943	0.0497347	1	1.67869	2.36617	5.15571	0.00173072	0.246845	1	1.67869	-0.100534	-1.07217	0.860402	0.97615	1	[INTERPRO, BLASTED, MAPPED, ANNOTATED]	comp16880_c0_seq1	probable WRKY transcription factor 28 isoform X1	2113	20	8.776e-62	80.29	4	F:GO:0003700; C:GO:0005634; P:GO:0006355; F:GO:0043565	F:DNA-binding transcription factor activity; C:nucleus; P:regulation of transcription, DNA-templated; F:sequence-specific DNA binding	Data not available	Data not available	IPR003657 (PFAM); IPR036576 (G3DSA:2.20.25.GENE3D); mobidb-lite (MOBIDB_LITE); mobidb-lite (MOBIDB_LITE); mobidb-lite (MOBIDB_LITE); mobidb-lite (MOBIDB_LITE); mobidb-lite (MOBIDB_LITE); mobidb-lite (MOBIDB_LITE); PTHR31221 (PANTHER); PTHR31221:SF154 (PANTHER); IPR003657 (PROSITE_PROFILES); IPR036576 (SUPERFAMILY)	F:GO:0003700; P:GO:0006355; F:GO:0043565	F:DNA-binding transcription factor activity; P:regulation of transcription, DNA-templated; F:sequence-specific DNA binding
comp19700_c0_seq1	7.18547	-2.45926	-5.49933	5.79121e-10	3.64931e-07	2.00712e-05	7.55081	2.26253	4.79831	1.16027e-07	0.000105823	0.00402128	7.55081	-0.196728	-1.1461	0.568136	0.971858	1	[INTERPRO, BLASTED, MAPPED, ANNOTATED]	comp19700_c0_seq1	Ethylene-responsive transcription factor ERF112	2008	20	3.28276e-17	77.17	4	F:GO:0003677; F:GO:0003700; C:GO:0005634; P:GO:0006355	F:DNA binding; F:DNA-binding transcription factor activity; C:nucleus; P:regulation of transcription, DNA-templated	Data not available	Data not available	IPR001471 (PRINTS); IPR001471 (PFAM); IPR036955 (G3DSA:3.30.730.GENE3D); mobidb-lite (MOBIDB_LITE); mobidb-lite (MOBIDB_LITE); mobidb-lite (MOBIDB_LITE); mobidb-lite (MOBIDB_LITE); mobidb-lite (MOBIDB_LITE); mobidb-lite (MOBIDB_LITE); mobidb-lite (MOBIDB_LITE); mobidb-lite (MOBIDB_LITE); PTHR31190:SF77 (PANTHER); PTHR31190 (PANTHER); IPR001471 (PROSITE_PROFILES); IPR001471 (CDD); IPR016177 (SUPER…	F:GO:0003677; F:GO:0003700; P:GO:0006355	F:DNA binding; F:DNA-binding transcription factor activity; P:regulation of transcription, DNA-templated
comp17137_c0_seq1	11.8241	-2.45358	-5.47775	4.05186e-07	0.000122113	0.0140429	10.6287	2.12747	4.36951	4.66204e-05	0.0152431	1	11.8241	-0.32611	-1.25363	0.440015	0.971252	1	[INTERPRO, BLASTED, MAPPED, ANNOTATED]	comp17137_c0_seq1	putative ammonium transporter AMT2	860	20	2.29035e-129	92.42	3	F:GO:0008519; C:GO:0016021; P:GO:0072488	F:ammonium transmembrane transporter activity; C:integral component of membrane; P:ammonium transmembrane transport	Data not available	Data not available	IPR029020 (G3DSA:1.10.3430.GENE3D); IPR024041 (PFAM); PTHR43029 (PANTHER); PTHR43029:SF26 (PANTHER); SSF111352 (SUPERFAMILY)	F:GO:0008519; P:GO:0015696; C:GO:0016020	F:ammonium transmembrane transporter activity; P:ammonium transport; C:membrane
comp54748_c0_seq1	1.81707	-2.43564	-5.41004	0.000108573	0.0143623	1	1.51631	1.82463	3.54216	0.00760184	0.602894	1	1.81707	-0.611009	-1.52733	0.262618	0.971252	1	[INTERPRO, BLASTED, MAPPED, ANNOTATED]	comp54748_c0_seq1	E3 ubiquitin-protein ligase ATL6-like	2542	20	0	57.88	1	C:GO:0016021	C:integral component of membrane	Data not available	Data not available	IPR013083 (G3DSA:3.30.40.GENE3D); IPR001841 (PFAM); mobidb-lite (MOBIDB_LITE); mobidb-lite (MOBIDB_LITE); mobidb-lite (MOBIDB_LITE); mobidb-lite (MOBIDB_LITE); mobidb-lite (MOBIDB_LITE); mobidb-lite (MOBIDB_LITE); PTHR14155:SF263 (PANTHER); PTHR14155 (PANTHER); IPR001841 (PROSITE_PROFILES); cd16461 (CDD); SSF57850 (SUPERFAMILY)	no GO terms	no GO terms
comp54486_c0_seq1	318.891	-2.41965	-5.35041	2.87855e-09	1.53484e-06	9.97647e-05	309.551	1.98076	3.947	9.01067e-06	0.00439847	0.312292	318.891	-0.438893	-1.35556	0.279279	0.971252	1	[INTERPRO, BLASTED, MAPPED, ANNOTATED]	comp54486_c0_seq1	stilbene synthase	1001	20	0	96.28	3	C:GO:0005737; P:GO:0009058; F:GO:0050198	C:cytoplasm; P:biosynthetic process; F:pinosylvin synthase activity	EC:2.3.1.146	Pinosylvin synthase	IPR016039 (G3DSA:3.40.47.GENE3D); IPR001099 (PFAM); PTHR11877:SF62 (PANTHER); IPR011141 (PANTHER); cd00831 (CDD); IPR016039 (SUPERFAMILY)	F:GO:0003824; P:GO:0009058; F:GO:0016747	F:catalytic activity; P:biosynthetic process; F:transferase activity, transferring acyl groups other than amino-acyl groups
comp50055_c0_seq1	156.15	-2.40603	-5.30013	3.16995e-09	1.66461e-06	0.000109864	156.058	2.02194	4.06131	5.39159e-06	0.00283124	0.186862	156.15	-0.384084	-1.30503	0.339105	0.971252	1	[INTERPRO, BLASTED, MAPPED, ANNOTATED]	comp50055_c0_seq1	stilbene synthase	844	20	1.45376e-103	94.56	3	C:GO:0005737; P:GO:0009058; F:GO:0050198	C:cytoplasm; P:biosynthetic process; F:pinosylvin synthase activity	EC:2.3.1.146	Pinosylvin synthase	IPR016039 (G3DSA:3.40.47.GENE3D); IPR012328 (PFAM); IPR011141 (PANTHER); PTHR11877:SF54 (PANTHER); IPR016039 (SUPERFAMILY)	F:GO:0003824; P:GO:0009058; F:GO:0016747	F:catalytic activity; P:biosynthetic process; F:transferase activity, transferring acyl groups other than amino-acyl groups
comp54484_c0_seq1	2.78031	-2.39571	-5.26237	4.28589e-06	0.000958326	0.148541	2.79483	2.21932	4.65674	7.20309e-05	0.0213372	1	2.79483	-0.176391	-1.13005	0.690811	0.97615	1	[INTERPRO, BLASTED]	comp54484_c0_seq1	chaperone protein dnaJ 11, chloroplastic-like	2667	20	1.44367e-61	58.61	Data not available	Data not available	Data not available	Data not available	Data not available	IPR001623 (PRINTS); IPR036869 (G3DSA:1.10.287.GENE3D); IPR001623 (PFAM); PTHR44240:SF10 (PANTHER); PTHR44240 (PANTHER); IPR001623 (PROSITE_PROFILES); IPR001623 (CDD); IPR036869 (SUPERFAMILY)	no GO terms	no GO terms
comp54112_c0_seq2	7.46081	-2.39352	-5.25436	6.48987e-07	0.000184064	0.0224926	4.8933	1.38632	2.6141	0.00875744	0.655541	1	7.46081	-1.0072	-2.01001	0.0281975	0.971252	1	[INTERPRO, BLASTED, MAPPED, ANNOTATED]	comp54112_c0_seq2	receptor protein-tyrosine kinase CEPR2	2422	20	1.20328e-141	60.69	3	F:GO:0005515; C:GO:0016020; F:GO:0016740	F:protein binding; C:membrane; F:transferase activity	Data not available	Data not available	IPR001611 (PFAM); IPR032675 (G3DSA:3.80.10.GENE3D); G3DSA:3.30.200.20 (GENE3D); IPR032675 (G3DSA:3.80.10.GENE3D); IPR013210 (PFAM); IPR032675 (G3DSA:3.80.10.GENE3D); PTHR27000:SF224 (PANTHER); PTHR27000 (PANTHER); PTHR27000 (PANTHER); PTHR27000:SF224 (PANTHER); IPR001611 (PROSITE_PROFILES); IPR001611 (PROSITE_PROFILES); IPR001611 (PROSITE_PROFILES); IPR001611 (PROSITE_PROFILES); IPR001611 (PROSIT…	F:GO:0005515	F:protein binding
comp52522_c0_seq1	3.8555	-2.3816	-5.21114	3.62662e-05	0.00595693	1	2.99084	1.76294	3.3939	0.00481897	0.47889	1	3.8555	-0.618656	-1.53544	0.193366	0.971252	1	[INTERPRO, BLASTED, MAPPED, ANNOTATED]	comp52522_c0_seq1	probable carboxylesterase 15	1117	20	5.32493e-146	61.55	1	F:GO:0016787	F:hydrolase activity	Data not available	Data not available	IPR013094 (PFAM); IPR029058 (G3DSA:3.40.50.GENE3D); PTHR23024:SF409 (PANTHER); PTHR23024 (PANTHER); IPR029058 (SUPERFAMILY)	F:GO:0016787	F:hydrolase activity
comp53549_c0_seq3	12.2551	-2.37924	-5.20261	0.00039183	0.0401776	1	11.0957	1.88601	3.69611	0.00940631	0.687772	1	12.2551	-0.493229	-1.40759	0.390698	0.971252	1	[INTERPRO, BLASTED, MAPPED, ANNOTATED]	comp53549_c0_seq3	benzyl alcohol O-benzoyltransferase-like	304	20	1.1902e-49	69.91	1	F:GO:0016747	F:transferase activity, transferring acyl groups other than amino-acyl groups	Data not available	Data not available	IPR023213 (G3DSA:3.30.559.GENE3D); IPR023213 (G3DSA:3.30.559.GENE3D); IPR003480 (PFAM); PTHR31642:SF202 (PANTHER); PTHR31642 (PANTHER)	F:GO:0016747	F:transferase activity, transferring acyl groups other than amino-acyl groups
comp48002_c0_seq1	2.2997	-2.37875	-5.20086	2.72989e-09	1.47832e-06	9.46124e-05	2.42457	2.2402	4.72463	1.86264e-07	0.000165527	0.00645554	2.42457	-0.138546	-1.1008	0.689658	0.97615	1	[INTERPRO, BLASTED, MAPPED, ANNOTATED]	comp48002_c0_seq1	lysine-specific demethylase JMJ706 isoform X2	5950	20	5.01074e-170	70.4	4	P:GO:0006338; P:GO:0008152; F:GO:0034647; C:GO:0035097	P:chromatin remodeling; P:metabolic process; F:histone demethylase activity (H3-trimethyl-K4 specific); C:histone methyltransferase complex	EC:1.14.11.67	n/a	IPR003347 (PFAM); G3DSA:2.60.120.650 (GENE3D); IPR004198 (PFAM); mobidb-lite (MOBIDB_LITE); mobidb-lite (MOBIDB_LITE); mobidb-lite (MOBIDB_LITE); mobidb-lite (MOBIDB_LITE); PTHR10694:SF33 (PANTHER); PTHR10694 (PANTHER); IPR003347 (PROSITE_PROFILES); SSF51197 (SUPERFAMILY)	no GO terms	no GO terms
comp52835_c0_seq1	13.0101	-2.37433	-5.18494	7.55285e-12	6.71196e-09	2.61767e-07	14.1972	2.23162	4.69661	2.85643e-09	3.6666e-06	9.89983e-05	14.1972	-0.142706	-1.10397	0.65654	0.97615	1	[INTERPRO, BLASTED, MAPPED, ANNOTATED]	comp52835_c0_seq1	lysine histidine transporter 1	2293	20	0	87.25	4	P:GO:0003333; C:GO:0005886; F:GO:0015171; C:GO:0016021	P:amino acid transmembrane transport; C:plasma membrane; F:amino acid transmembrane transporter activity; C:integral component of membrane	Data not available	Data not available	IPR013057 (PFAM); mobidb-lite (MOBIDB_LITE); mobidb-lite (MOBIDB_LITE); PTHR22950:SF235 (PANTHER); PTHR22950 (PANTHER)	no GO terms	no GO terms
comp45066_c0_seq1	8.74242	-2.36459	-5.15007	1.28415e-07	4.68485e-05	0.0044506	5.2234	1.24913	2.37699	0.0114261	0.765042	1	8.74242	-1.11546	-2.16664	0.00895041	0.971252	1	[INTERPRO, BLASTED, MAPPED, ANNOTATED]	comp45066_c0_seq1	putative Galacturonosyltransferase-like protein 4	2107	20	1.51888e-176	56.2	2	C:GO:0016021; F:GO:0016757	C:integral component of membrane; F:transferase activity, transferring glycosyl groups	Data not available	Data not available	IPR002495 (PFAM); IPR029044 (G3DSA:3.90.550.GENE3D); mobidb-lite (MOBIDB_LITE); PTHR13778:SF47 (PANTHER); PTHR13778 (PANTHER); IPR029044 (SUPERFAMILY)	F:GO:0016757	F:transferase activity, transferring glycosyl groups
comp16547_c0_seq1	7.58076	-2.36252	-5.14268	6.96162e-09	3.21701e-06	0.000241276	11.095	2.63601	6.2161	1.05694e-09	1.59267e-06	3.66315e-05	11.095	0.273489	1.20873	0.416219	0.971252	1	[INTERPRO, BLASTED, MAPPED, ANNOTATED]	comp16547_c0_seq1	gibberellin 2-beta-dioxygenase 1-like	1375	20	1.59126e-107	68.29	4	P:GO:0009416; P:GO:0045487; F:GO:0052634; P:GO:0055114	P:response to light stimulus; P:gibberellin catabolic process; F:C-19 gibberellin 2-beta-dioxygenase activity; P:oxidation-reduction process	EC:1.14.11; EC:1.14.11.13	Acting on paired donors, with incorporation or reduction of molecular oxygen. The oxygen incorporated need not be derived from O(2); Gibberellin 2-beta-dioxygenase	IPR027443 (G3DSA:2.60.120.GENE3D); IPR026992 (PFAM); IPR005123 (PFAM); PTHR10209:SF523 (PANTHER); PTHR10209 (PANTHER); IPR005123 (PROSITE_PROFILES); SSF51197 (SUPERFAMILY)	F:GO:0016491; P:GO:0055114	F:oxidoreductase activity; P:oxidation-reduction process
comp20379_c0_seq1	8.53223	-2.36155	-5.13922	2.4429e-06	0.00059207	0.084666	2.19177	0.081309	1.05798	0.889434	0.977186	1	8.53223	-2.28024	-4.85759	6.08983e-06	0.00639579	0.211061	[INTERPRO, BLASTED, MAPPED, ANNOTATED]	comp20379_c0_seq1	shaggy-related protein kinase epsilon	1369	20	0	85.47	5	F:GO:0004674; F:GO:0005524; C:GO:0005829; P:GO:0006468; P:GO:0007165	F:protein serine/threonine kinase activity; F:ATP binding; C:cytosol; P:protein phosphorylation; P:signal transduction	Data not available	Data not available	IPR000719 (PFAM); G3DSA:3.30.200.20 (GENE3D); G3DSA:1.10.510.10 (GENE3D); mobidb-lite (MOBIDB_LITE); mobidb-lite (MOBIDB_LITE); PTHR24057:SF43 (PANTHER); PTHR24057 (PANTHER); IPR000719 (PROSITE_PROFILES); IPR039192 (CDD); IPR011009 (SUPERFAMILY)	F:GO:0004672; F:GO:0005524; P:GO:0006468	F:protein kinase activity; F:ATP binding; P:protein phosphorylation
comp63552_c0_seq1	13.3326	-2.36001	-5.13376	1.61907e-05	0.00296696	0.561137	8.38753	1.39357	2.62729	0.0204982	0.924834	1	13.3326	-0.966441	-1.95401	0.0648668	0.971252	1	[INTERPRO, BLASTED, MAPPED, ANNOTATED]	comp63552_c0_seq1	hypothetical protein	1169	20	4.60216e-09	77.51	1	C:GO:0016021	C:integral component of membrane	Data not available	Data not available	no IPS match	no IPS match	no IPS match
comp54098_c0_seq2	5.49406	-2.34915	-5.09524	0.000104711	0.0139045	1	3.91042	1.42071	2.67716	0.0328022	0.924834	1	5.49406	-0.928443	-1.90322	0.101976	0.971252	1	[INTERPRO, BLASTED]	comp54098_c0_seq2	short-chain dehydrogenase/reductase 2b-like	1473	20	0	69.33	Data not available	Data not available	Data not available	Data not available	Data not available	IPR002347 (PRINTS); IPR002347 (PRINTS); IPR002347 (PFAM); G3DSA:3.40.50.720 (GENE3D); PTHR43490 (PANTHER); IPR036291 (SUPERFAMILY)	no GO terms	no GO terms
comp49465_c0_seq1	13.4559	-2.33581	-5.04834	5.3679e-05	0.00819563	1	11.6774	1.78919	3.45621	0.00434395	0.444481	1	13.4559	-0.546619	-1.46066	0.270905	0.971252	1	[INTERPRO, BLASTED, MAPPED, ANNOTATED]	comp49465_c0_seq1	putative methyltransferase DDB_G0268948	364	20	1.91153e-51	78.4	1	F:GO:0008168	F:methyltransferase activity	Data not available	Data not available	IPR013216 (PFAM); G3DSA:3.40.50.150 (GENE3D); PTHR44575 (PANTHER); cd02440 (CDD); IPR029063 (SUPERFAMILY)	F:GO:0008168	F:methyltransferase activity
comp55446_c1_seq1	5.05228	-2.30955	-4.95727	1.89378e-07	6.49848e-05	0.00656346	4.13997	1.69733	3.243	0.00044229	0.089555	1	5.05228	-0.612216	-1.52861	0.122049	0.971252	1	[INTERPRO, BLASTED, MAPPED, ANNOTATED]	comp55446_c1_seq1	sugar transport protein 7-like	2033	20	0	88.09	4	F:GO:0005351; C:GO:0005887; P:GO:0046323; P:GO:1902600	F:carbohydrate:proton symporter activity; C:integral component of plasma membrane; P:glucose import; P:proton transmembrane transport	Data not available	Data not available	IPR003663 (PRINTS); IPR005828 (PFAM); G3DSA:1.20.1250.20 (GENE3D); IPR003663 (TIGRFAM); PTHR23500:SF458 (PANTHER); PTHR23500 (PANTHER); IPR020846 (PROSITE_PROFILES); cd17361 (CDD); IPR036259 (SUPERFAMILY)	C:GO:0016020; C:GO:0016021; F:GO:0022857; P:GO:0055085	C:membrane; C:integral component of membrane; F:transmembrane transporter activity; P:transmembrane transport
comp44170_c0_seq1	30.5027	-2.30459	-4.94027	4.84333e-09	2.36423e-06	0.00016786	13.3876	0.943196	1.92278	0.0322626	0.924834	1	30.5027	-1.36139	-2.56933	0.000246843	0.147502	1	[INTERPRO, BLASTED, MAPPED, ANNOTATED]	comp44170_c0_seq1	putative methyltransferase DDB_G0268948	526	20	3.46633e-44	65.65	1	F:GO:0016740	F:transferase activity	Data not available	Data not available	PTHR44575 (PANTHER)	no GO terms	no GO terms
comp55507_c0_seq1	31.2162	-2.30305	-4.93501	3.62007e-07	0.000112022	0.0125464	23.5123	1.44589	2.7243	0.00357219	0.400664	1	31.2162	-0.857168	-1.81148	0.0534644	0.971252	1	[INTERPRO, BLASTED, MAPPED, ANNOTATED]	comp55507_c0_seq1	peroxidase 12	1412	20	0	77.5	11	F:GO:0004601; C:GO:0005576; P:GO:0006979; C:GO:0009505; C:GO:0009506; C:GO:0016020; F:GO:0020037; P:GO:0042744; F:GO:0046872; P:GO:0055114; P:GO:0098869	F:peroxidase activity; C:extracellular region; P:response to oxidative stress; C:plant-type cell wall; C:plasmodesma; C:membrane; F:heme binding; P:hydrogen peroxide catabolic process; F:metal ion binding; P:oxidation-reduction process; P:cellular oxidant detoxification	EC:1.11.1.7	Peroxidase	IPR002016 (PRINTS); IPR000823 (PRINTS); G3DSA:1.10.420.10 (GENE3D); IPR002016 (PFAM); G3DSA:1.10.520.10 (GENE3D); PTHR31235:SF241 (PANTHER); PTHR31235 (PANTHER); IPR002016 (PROSITE_PROFILES); IPR033905 (CDD); IPR010255 (SUPERFAMILY)	F:GO:0004601; P:GO:0006979; F:GO:0020037; P:GO:0042744; P:GO:0055114	F:peroxidase activity; P:response to oxidative stress; F:heme binding; P:hydrogen peroxide catabolic process; P:oxidation-reduction process
comp37221_c0_seq2	4.34691	-2.25719	-4.78061	0.000349453	0.0369248	1	8.31019	2.86697	7.29534	2.51469e-05	0.0092717	0.87154	8.31019	0.60978	1.52603	0.299003	0.971252	1	[INTERPRO, BLASTED, MAPPED, ANNOTATED]	comp37221_c0_seq2	glucan endo-1,3-beta-glucosidase	2194	20	0	74.66	3	F:GO:0004553; P:GO:0005975; C:GO:0046658	F:hydrolase activity, hydrolyzing O-glycosyl compounds; P:carbohydrate metabolic process; C:anchored component of plasma membrane	Data not available	Data not available	G3DSA:3.20.20.80 (GENE3D); IPR000490 (PFAM); IPR012946 (PFAM); mobidb-lite (MOBIDB_LITE); mobidb-lite (MOBIDB_LITE); PTHR32227:SF303 (PANTHER); PTHR32227 (PANTHER); IPR017853 (SUPERFAMILY)	F:GO:0004553; P:GO:0005975	F:hydrolase activity, hydrolyzing O-glycosyl compounds; P:carbohydrate metabolic process
comp48177_c0_seq1	9.00722	-2.25001	-4.75687	0.000268016	0.0301863	1	6.62563	1.44257	2.71805	0.0333057	0.924834	1	9.00722	-0.807442	-1.75011	0.151222	0.971252	1	[INTERPRO, BLASTED, MAPPED, ANNOTATED]	comp48177_c0_seq1	proteinase inhibitor PSI-1.2	594	20	2.36686e-13	68.1	1	F:GO:0004867	F:serine-type endopeptidase inhibitor activity	Data not available	Data not available	IPR003465 (PFAM); PTHR33832 (PANTHER); PTHR33832:SF15 (PANTHER); SSF100897 (SUPERFAMILY)	F:GO:0004867	F:serine-type endopeptidase inhibitor activity
comp52867_c0_seq1	0.878944	-2.2492	-4.75419	0.000120443	0.0156341	1	0.923127	2.01501	4.04184	0.00128536	0.203415	1	0.923127	-0.234186	-1.17624	0.623526	0.97615	1	[INTERPRO, BLASTED, MAPPED, ANNOTATED]	comp52867_c0_seq1	phytosulfokine receptor 2	4425	20	0	71.86	8	F:GO:0004672; F:GO:0005515; F:GO:0005524; P:GO:0006468; C:GO:0016020; F:GO:0016491; F:GO:0016787; P:GO:0050794	F:protein kinase activity; F:protein binding; F:ATP binding; P:protein phosphorylation; C:membrane; F:oxidoreductase activity; F:hydrolase activity; P:regulation of cellular process	Data not available	Data not available	IPR000719 (PFAM); IPR001611 (PFAM); G3DSA:1.10.510.10 (GENE3D); G3DSA:3.30.200.20 (GENE3D); IPR032675 (G3DSA:3.80.10.GENE3D); IPR032675 (G3DSA:3.80.10.GENE3D); IPR032675 (G3DSA:3.80.10.GENE3D); IPR013210 (PFAM); IPR001611 (PFAM); PTHR45974 (PANTHER); PTHR45974 (PANTHER); PTHR45974:SF77 (PANTHER); PTHR45974:SF77 (PANTHER); IPR001611 (PROSITE_PROFILES); IPR001611 (PROSITE_PROFILES); IPR001611 (PROS…	F:GO:0004672; F:GO:0005515; F:GO:0005524; P:GO:0006468	F:protein kinase activity; F:protein binding; F:ATP binding; P:protein phosphorylation
comp52590_c0_seq1	1.10244	-2.24341	-4.73515	0.000134825	0.0171793	1	0.866905	1.69123	3.22931	0.00802763	0.621031	1	1.10244	-0.552184	-1.4663	0.268529	0.971252	1	[INTERPRO, BLASTED, MAPPED, ANNOTATED]	comp52590_c0_seq1	MDIS1-interacting receptor like kinase 2-like	3933	20	0	62.47	5	F:GO:0004672; F:GO:0005515; F:GO:0005524; P:GO:0006468; C:GO:0016020	F:protein kinase activity; F:protein binding; F:ATP binding; P:protein phosphorylation; C:membrane	Data not available	Data not available	PR00019 (PRINTS); IPR001611 (PFAM); IPR032675 (G3DSA:3.80.10.GENE3D); IPR013210 (PFAM); G3DSA:1.10.510.10 (GENE3D); IPR032675 (G3DSA:3.80.10.GENE3D); IPR032675 (G3DSA:3.80.10.GENE3D); IPR032675 (G3DSA:3.80.10.GENE3D); IPR000719 (PFAM); G3DSA:3.30.200.20 (GENE3D); PTHR27000 (PANTHER); PTHR27000:SF673 (PANTHER); PTHR27000:SF673 (PANTHER); PTHR27000 (PANTHER); PTHR27000 (PANTHER); PTHR27000 (PANTHER…	F:GO:0004672; F:GO:0005515; F:GO:0005524; P:GO:0006468	F:protein kinase activity; F:protein binding; F:ATP binding; P:protein phosphorylation
comp39233_c0_seq1	4.96144	-2.24181	-4.7299	1.09986e-06	0.000290985	0.038119	5.5051	2.15259	4.44624	1.2795e-05	0.00555319	0.443448	5.5051	-0.0892235	-1.0638	0.821397	0.97615	1	[INTERPRO, BLASTED, MAPPED, ANNOTATED]	comp39233_c0_seq1	ferritin-3, chloroplastic-like	1703	20	2.88773e-156	81.88	7	F:GO:0004322; C:GO:0005737; P:GO:0006826; P:GO:0006880; F:GO:0008198; F:GO:0008199; P:GO:0055114	F:ferroxidase activity; C:cytoplasm; P:iron ion transport; P:intracellular sequestering of iron ion; F:ferrous iron binding; F:ferric iron binding; P:oxidation-reduction process	EC:1.16.3.1; EC:1.16.3	Ferroxidase; Oxidizing metal ions	IPR012347 (G3DSA:1.20.1260.GENE3D); IPR008331 (PFAM); IPR001519 (PANTHER); PTHR11431:SF85 (PANTHER); IPR009040 (PROSITE_PROFILES); cd01056 (CDD); IPR009078 (SUPERFAMILY)	P:GO:0006826; P:GO:0006879; F:GO:0008199	P:iron ion transport; P:cellular iron ion homeostasis; F:ferric iron binding
comp54903_c0_seq1	36.6212	-2.22739	-4.68287	2.10065e-12	2.14131e-09	7.28044e-08	42.3039	2.21565	4.6449	1.4582e-10	3.36921e-07	5.05381e-06	42.3039	-0.0117456	-1.00817	0.969644	0.991936	1	[INTERPRO, BLASTED, MAPPED, ANNOTATED]	comp54903_c0_seq1	potassium transporter 5 isoform X1	2538	20	0	81.96	3	F:GO:0015079; C:GO:0016021; P:GO:0071805	F:potassium ion transmembrane transporter activity; C:integral component of membrane; P:potassium ion transmembrane transport	Data not available	Data not available	IPR003855 (PFAM); IPR003855 (TIGRFAM); mobidb-lite (MOBIDB_LITE); PTHR30540:SF109 (PANTHER); IPR003855 (PANTHER)	F:GO:0015079; C:GO:0016020; P:GO:0071805	F:potassium ion transmembrane transporter activity; C:membrane; P:potassium ion transmembrane transport
comp50575_c0_seq1	4.39374	-2.22703	-4.68168	1.03949e-06	0.000277127	0.0360265	4.8449	2.14288	4.41643	1.17901e-05	0.0053766	0.408622	4.8449	-0.0841464	-1.06006	0.830446	0.97615	1	[INTERPRO, BLASTED, MAPPED, ANNOTATED]	comp50575_c0_seq1	reticuline oxidase-like	2011	20	5.71647e-158	67.35	3	F:GO:0016491; P:GO:0055114; F:GO:0071949	F:oxidoreductase activity; P:oxidation-reduction process; F:FAD binding	Data not available	Data not available	IPR012951 (PFAM); IPR006094 (PFAM); G3DSA:3.30.465.50 (GENE3D); IPR016167 (G3DSA:3.30.43.GENE3D); G3DSA:3.40.462.20 (GENE3D); PTHR32448 (PANTHER); PTHR32448:SF13 (PANTHER); IPR016166 (PROSITE_PROFILES); IPR036318 (SUPERFAMILY)	F:GO:0016491; F:GO:0050660; P:GO:0055114; F:GO:0071949	F:oxidoreductase activity; F:flavin adenine dinucleotide binding; P:oxidation-reduction process; F:FAD binding
comp50813_c0_seq1	7.27737	-2.19229	-4.57029	0.000116133	0.0152477	1	7.54706	1.86664	3.64681	0.00253539	0.317226	1	7.54706	-0.32565	-1.25323	0.53773	0.971858	1	[INTERPRO, BLASTED, MAPPED, ANNOTATED]	comp50813_c0_seq1	protein DMR6-LIKE OXYGENASE 1-like isoform X1	1259	20	0	74.87	9	P:GO:0002229; P:GO:0009617; P:GO:0009620; P:GO:0009751; P:GO:0010150; F:GO:0016491; P:GO:0046244; F:GO:0046872; P:GO:0055114	P:defense response to oomycetes; P:response to bacterium; P:response to fungus; P:response to salicylic acid; P:leaf senescence; F:oxidoreductase activity; P:salicylic acid catabolic process; F:metal ion binding; P:oxidation-reduction process	Data not available	Data not available	PR00682 (PRINTS); IPR005123 (PFAM); IPR027443 (G3DSA:2.60.120.GENE3D); IPR026992 (PFAM); PTHR10209 (PANTHER); PTHR10209:SF687 (PANTHER); IPR005123 (PROSITE_PROFILES); SSF51197 (SUPERFAMILY)	F:GO:0016491; P:GO:0055114	F:oxidoreductase activity; P:oxidation-reduction process
comp60092_c0_seq1	4.27436	-2.18594	-4.55024	4.50782e-07	0.000134683	0.0156232	2.88616	1.39876	2.63674	0.00328599	0.380889	1	4.27436	-0.787185	-1.7257	0.0451153	0.971252	1	[INTERPRO, BLASTED, MAPPED, ANNOTATED]	comp60092_c0_seq1	protein nuclear fusion defective 4-like	2402	20	0	66.3	3	C:GO:0016020; F:GO:0022857; P:GO:0055085	C:membrane; F:transmembrane transporter activity; P:transmembrane transport	Data not available	Data not available	IPR011701 (PFAM); G3DSA:1.20.1250.20 (GENE3D); IPR010658 (PFAM); mobidb-lite (MOBIDB_LITE); PTHR21576:SF84 (PANTHER); PTHR21576 (PANTHER); cd17354 (CDD); IPR036259 (SUPERFAMILY); IPR036259 (SUPERFAMILY)	F:GO:0022857; P:GO:0055085	F:transmembrane transporter activity; P:transmembrane transport
comp52111_c0_seq6	8.1761	-2.1821	-4.53815	0.000204405	0.0241784	1	4.17447	0.886532	1.84873	0.179101	0.924834	1	8.1761	-1.29557	-2.45474	0.0186457	0.971252	1	[INTERPRO, BLASTED, MAPPED, ANNOTATED]	comp52111_c0_seq6	tau class glutathione S-transferase	654	20	1.6289e-75	87.55	2	F:GO:0004364; F:GO:0005515	F:glutathione transferase activity; F:protein binding	EC:2.5.1.18	Glutathione transferase	IPR036249 (G3DSA:3.40.30.GENE3D); G3DSA:1.20.1050.10 (GENE3D); IPR004045 (PFAM); IPR040079 (PTHR11260:PANTHER); PTHR11260 (PANTHER); IPR004045 (PROSITE_PROFILES); IPR010987 (PROSITE_PROFILES); cd03058 (CDD); IPR036249 (SUPERFAMILY)	F:GO:0005515	F:protein binding
comp53899_c0_seq1	1.63214	-2.16899	-4.4971	2.95542e-05	0.00492446	1	0.778184	0.846977	1.79873	0.14949	0.924834	1	1.63214	-1.32202	-2.50015	0.00583129	0.971252	1	[INTERPRO, BLASTED, MAPPED, ANNOTATED]	comp53899_c0_seq1	SOUL heme-binding protein	3503	20	0	70.45	2	F:GO:0003824; C:GO:0016020	F:catalytic activity; C:membrane	Data not available	Data not available	IPR000073 (PFAM); IPR029058 (G3DSA:3.40.50.GENE3D); PTHR43689 (PANTHER); PTHR43689:SF2 (PANTHER); IPR029058 (SUPERFAMILY)	no GO terms	no GO terms
comp53142_c0_seq3	40.6835	-2.15926	-4.46685	1.77511e-10	1.23043e-07	6.15216e-06	32.7302	1.6098	3.0521	1.34422e-05	0.00555319	0.465879	40.6835	-0.549458	-1.46354	0.0867437	0.971252	1	[INTERPRO, BLASTED, MAPPED, ANNOTATED]	comp53142_c0_seq3	thioredoxin H-type-like	802	20	7.74211e-62	83.84	5	C:GO:0005737; P:GO:0006662; F:GO:0015035; P:GO:0045454; P:GO:0055114	C:cytoplasm; P:glycerol ether metabolic process; F:protein disulfide oxidoreductase activity; P:cell redox homeostasis; P:oxidation-reduction process	Data not available	Data not available	PR00421 (PRINTS); IPR013766 (PFAM); IPR036249 (G3DSA:3.40.30.GENE3D); PTHR10438 (PANTHER); PTHR10438:SF406 (PANTHER); IPR013766 (PROSITE_PROFILES); cd02947 (CDD); IPR036249 (SUPERFAMILY)	no GO terms	no GO terms
comp40886_c0_seq1	46300	-2.14823	-4.43285	6.48321e-10	4.01241e-07	2.24695e-05	17547	0.321786	1.24988	0.39824	0.924834	1	46300	-1.82645	-3.54663	1.49787e-07	0.000225709	0.0051913	[INTERPRO, BLASTED, MAPPED, ANNOTATED]	comp40886_c0_seq1	RmlC-like cupins superfamily protein	433	20	2.1313e-10	82.47	1	C:GO:0016021	C:integral component of membrane	Data not available	Data not available	mobidb-lite (MOBIDB_LITE)	no GO terms	no GO terms
comp52646_c0_seq1	4.37932	-2.12071	-4.34907	4.83218e-08	1.86082e-05	0.00167474	3.21464	1.35403	2.55625	0.00150553	0.224727	1	4.37932	-0.766682	-1.70135	0.0365025	0.971252	1	[INTERPRO, BLASTED, MAPPED, ANNOTATED]	comp52646_c0_seq1	ABC transporter B family member 15-like	4293	20	0	79.94	5	F:GO:0005524; C:GO:0016021; F:GO:0016887; F:GO:0042626; P:GO:0055085	F:ATP binding; C:integral component of membrane; F:ATPase activity; F:ATPase-coupled transmembrane transporter activity; P:transmembrane transport	EC:3.6.1.3; EC:3.6.1.15	Adenosinetriphosphatase; Nucleoside-triphosphate phosphatase	IPR011527 (PFAM); IPR003439 (PFAM); IPR003439 (PFAM); G3DSA:3.40.50.300 (GENE3D); mobidb-lite (MOBIDB_LITE); mobidb-lite (MOBIDB_LITE); mobidb-lite (MOBIDB_LITE); mobidb-lite (MOBIDB_LITE); IPR039421 (PANTHER); PTHR24221:SF476 (PANTHER); IPR011527 (PROSITE_PROFILES); IPR011527 (PROSITE_PROFILES); IPR003439 (PROSITE_PROFILES); IPR003439 (PROSITE_PROFILES); cd18578 (CDD); cd18577 (CDD); cd03249 (CD…	F:GO:0005524; C:GO:0016021; F:GO:0016887; F:GO:0042626; P:GO:0055085	F:ATP binding; C:integral component of membrane; F:ATPase activity; F:ATPase-coupled transmembrane transporter activity; P:transmembrane transport
comp38901_c0_seq1	3.60231	-2.12055	-4.34861	3.51136e-07	0.000109637	0.0121697	3.82136	1.90333	3.74076	2.26478e-05	0.00862558	0.784928	3.82136	-0.217223	-1.16249	0.554334	0.971858	1	[INTERPRO, BLASTED, MAPPED, ANNOTATED]	comp38901_c0_seq1	probable WRKY transcription factor 31	2902	20	2.53159e-107	59.26	3	F:GO:0003700; P:GO:0006355; F:GO:0043565	F:DNA-binding transcription factor activity; P:regulation of transcription, DNA-templated; F:sequence-specific DNA binding	Data not available	Data not available	IPR036576 (G3DSA:2.20.25.GENE3D); IPR003657 (PFAM); mobidb-lite (MOBIDB_LITE); mobidb-lite (MOBIDB_LITE); mobidb-lite (MOBIDB_LITE); mobidb-lite (MOBIDB_LITE); mobidb-lite (MOBIDB_LITE); mobidb-lite (MOBIDB_LITE); mobidb-lite (MOBIDB_LITE); mobidb-lite (MOBIDB_LITE); PTHR31429:SF50 (PANTHER); PTHR31429 (PANTHER); IPR003657 (PROSITE_PROFILES); IPR036576 (SUPERFAMILY)	F:GO:0003700; P:GO:0006355; F:GO:0043565	F:DNA-binding transcription factor activity; P:regulation of transcription, DNA-templated; F:sequence-specific DNA binding
comp40783_c0_seq1	8.55243	-2.10401	-4.29902	5.61758e-09	2.66704e-06	0.000194694	6.42175	1.50095	2.83028	0.000143964	0.0370523	1	8.55243	-0.603062	-1.51894	0.0730609	0.971252	1	[INTERPRO, BLASTED, MAPPED, ANNOTATED]	comp40783_c0_seq1	probable anion transporter 3, chloroplastic	2448	20	0	80.36	4	F:GO:0005315; C:GO:0009536; C:GO:0016021; P:GO:0055085	F:inorganic phosphate transmembrane transporter activity; C:plastid; C:integral component of membrane; P:transmembrane transport	Data not available	Data not available	G3DSA:1.20.1250.20 (GENE3D); IPR011701 (PFAM); G3DSA:1.20.1250.20 (GENE3D); PTHR11662 (PANTHER); PTHR11662:SF235 (PANTHER); IPR020846 (PROSITE_PROFILES); cd17380 (CDD); IPR036259 (SUPERFAMILY)	F:GO:0022857; P:GO:0055085	F:transmembrane transporter activity; P:transmembrane transport
comp53866_c0_seq1	10.2206	-2.08683	-4.24814	9.68283e-05	0.0130363	1	7.9175	1.54152	2.91101	0.00825076	0.631247	1	10.2206	-0.545309	-1.45933	0.251147	0.971252	1	[INTERPRO, BLASTED, MAPPED, ANNOTATED]	comp53866_c0_seq1	NAM protein	565	20	2.59361e-92	80.65	2	F:GO:0003677; P:GO:0006355	F:DNA binding; P:regulation of transcription, DNA-templated	Data not available	Data not available	mobidb-lite (MOBIDB_LITE); mobidb-lite (MOBIDB_LITE); mobidb-lite (MOBIDB_LITE)	no GO terms	no GO terms
comp49884_c0_seq3	2.25984	-2.0846	-4.24159	1.02729e-05	0.0020345	0.356038	1.29923	1.02839	2.03975	0.0499496	0.924834	1	2.25984	-1.05621	-2.07946	0.0177654	0.971252	1	[INTERPRO, BLASTED, MAPPED, ANNOTATED]	comp49884_c0_seq3	protein PIN-LIKES 7	4489	20	0	73.53	2	C:GO:0016021; P:GO:0055085	C:integral component of membrane; P:transmembrane transport	Data not available	Data not available	IPR004776 (PFAM); mobidb-lite (MOBIDB_LITE); PTHR31651 (PANTHER)	C:GO:0016021; P:GO:0055085	C:integral component of membrane; P:transmembrane transport
comp55202_c1_seq1	2.59648	-2.08234	-4.23493	2.32377e-05	0.0040471	0.805373	0.904767	0.251214	1.19021	0.657835	0.977186	1	2.59648	-1.83112	-3.55814	0.000175794	0.119464	1	[INTERPRO, BLASTED, MAPPED, ANNOTATED]	comp55202_c1_seq1	nucleolar protein 14	3664	20	0	66.77	4	C:GO:0005730; P:GO:0030490; C:GO:0030692; C:GO:0032040	C:nucleolus; P:maturation of SSU-rRNA; C:Noc4p-Nop14p complex; C:small-subunit processome	Data not available	Data not available	IPR007276 (PFAM); mobidb-lite (MOBIDB_LITE); mobidb-lite (MOBIDB_LITE); mobidb-lite (MOBIDB_LITE); mobidb-lite (MOBIDB_LITE); mobidb-lite (MOBIDB_LITE); mobidb-lite (MOBIDB_LITE); mobidb-lite (MOBIDB_LITE); mobidb-lite (MOBIDB_LITE); IPR007276 (PANTHER)	C:GO:0032040	C:small-subunit processome
comp54652_c0_seq1	9.96864	-2.07883	-4.22466	8.62884e-05	0.0121076	1	9.20179	1.5269	2.88166	0.00834197	0.634026	1	9.96864	-0.551936	-1.46605	0.269993	0.971252	1	[INTERPRO, BLASTED]	comp54652_c0_seq1	Basic secretory protease	1003	20	1.69434e-72	73.18	Data not available	Data not available	Data not available	Data not available	Data not available	IPR007541 (PFAM); IPR007541 (PANTHER); PTHR33321:SF12 (PANTHER)	no GO terms	no GO terms
comp55641_c1_seq3	6.77472	-2.07215	-4.20513	1.52312e-06	0.000387181	0.0527881	9.90205	2.39216	5.24942	2.10074e-07	0.000176137	0.00728073	9.90205	0.320008	1.24834	0.402127	0.971252	1	[INTERPRO, BLASTED, MAPPED, ANNOTATED]	comp55641_c1_seq3	putative HAT dimerization domain, Ribonuclease H-like domain protein	1646	20	1.28426e-113	65.29	1	F:GO:0046983	F:protein dimerization activity	Data not available	Data not available	IPR008906 (PFAM); mobidb-lite (MOBIDB_LITE); mobidb-lite (MOBIDB_LITE); mobidb-lite (MOBIDB_LITE); PTHR32166 (PANTHER); PTHR32166:SF55 (PANTHER); IPR012337 (SUPERFAMILY)	F:GO:0046983	F:protein dimerization activity
comp53049_c0_seq2	7.15676	-2.06907	-4.19615	1.98577e-05	0.00352937	0.688227	7.24923	1.8269	3.54775	0.000495414	0.0964611	1	7.24923	-0.242164	-1.18277	0.576844	0.972053	1	[INTERPRO, BLASTED, MAPPED]	comp53049_c0_seq2	PAR1 protein	1132	20	1.35171e-100	76.66	1	F:GO:0004386	F:helicase activity	Data not available	Data not available	IPR009489 (PFAM); IPR009489 (PANTHER)	no GO terms	no GO terms
comp59646_c0_seq1	8.07463	-2.06283	-4.17806	6.07584e-09	2.84563e-06	0.000210576	9.02783	1.98056	3.94646	2.70847e-07	0.000218303	0.00938701	9.02783	-0.0822721	-1.05868	0.805467	0.97615	1	[INTERPRO, BLASTED, MAPPED, ANNOTATED]	comp59646_c0_seq1	linoleate 13S-lipoxygenase 3-1, chloroplastic-like	3472	20	0	80.88	5	F:GO:0005515; F:GO:0016702; P:GO:0031408; P:GO:0034440; F:GO:0046872	F:protein binding; F:oxidoreductase activity, acting on single donors with incorporation of molecular oxygen, incorporation of two atoms of oxygen; P:oxylipin biosynthetic process; P:lipid oxidation; F:metal ion binding	EC:1.13.11	Acting on single donors with incorporation of molecular oxygen (oxygenases). The oxygen incorporated need not be derived from O(2)	IPR001246 (PRINTS); IPR013819 (PRINTS); G3DSA:2.60.60.20 (GENE3D); IPR001024 (PFAM); IPR027433 (G3DSA:4.10.372.GENE3D); G3DSA:1.20.245.10 (GENE3D); G3DSA:3.10.450.60 (GENE3D); IPR013819 (PFAM); G3DSA:4.10.375.10 (GENE3D); IPR000907 (PANTHER); PTHR11771:SF95 (PANTHER); IPR001024 (PROSITE_PROFILES); IPR013819 (PROSITE_PROFILES); IPR042057 (CDD); IPR036226 (SUPERFAMILY); IPR036392 (SUPERFAMILY)	F:GO:0005515; F:GO:0016491; F:GO:0016702; F:GO:0046872; P:GO:0055114	F:protein binding; F:oxidoreductase activity; F:oxidoreductase activity, acting on single donors with incorporation of molecular oxygen, incorporation of two atoms of oxygen; F:metal ion binding; P:oxidation-reduction process
comp55382_c0_seq4	10.2083	-2.06242	-4.17687	2.78272e-07	9.01341e-05	0.00964435	4.10764	0.508601	1.42267	0.260389	0.924834	1	10.2083	-1.55382	-2.93594	7.88316e-05	0.065051	1	[INTERPRO, BLASTED, MAPPED, ANNOTATED]	comp55382_c0_seq4	scopoletin glucosyltransferase-like	1862	20	0	59.3	2	F:GO:0008194; F:GO:0016758	F:UDP-glycosyltransferase activity; F:transferase activity, transferring hexosyl groups	Data not available	Data not available	G3DSA:3.40.50.2000 (GENE3D); G3DSA:3.40.50.2000 (GENE3D); IPR002213 (PFAM); PTHR11926 (PANTHER); cd03784 (CDD); SSF53756 (SUPERFAMILY)	F:GO:0008194	F:UDP-glycosyltransferase activity
comp45321_c0_seq2	6.33446	-2.06157	-4.1744	1.54539e-05	0.00286417	0.5356	5.19019	1.55467	2.93767	0.00277751	0.342573	1	6.33446	-0.506895	-1.42099	0.23626	0.971252	1	[INTERPRO, BLASTED, MAPPED, ANNOTATED]	comp45321_c0_seq2	dihydroflavonol 4-reductase	1204	20	0	69.3	2	P:GO:0009813; F:GO:0016616	P:flavonoid biosynthetic process; F:oxidoreductase activity, acting on the CH-OH group of donors, NAD or NADP as acceptor	Data not available	Data not available	IPR001509 (PFAM); G3DSA:3.40.50.720 (GENE3D); PTHR10366:SF628 (PANTHER); PTHR10366 (PANTHER); cd08958 (CDD); IPR036291 (SUPERFAMILY)	F:GO:0003824	F:catalytic activity
comp76564_c0_seq1	4.08317	-2.05885	-4.16654	1.53049e-06	0.000387181	0.0530438	3.66182	1.69511	3.23801	0.000264768	0.0603707	1	4.08317	-0.363744	-1.28676	0.343866	0.971252	1	[INTERPRO, BLASTED, MAPPED, ANNOTATED]	comp76564_c0_seq1	probable WRKY transcription factor 72	2558	20	7.46229e-50	53.59	3	F:GO:0003700; P:GO:0006355; F:GO:0043565	F:DNA-binding transcription factor activity; P:regulation of transcription, DNA-templated; F:sequence-specific DNA binding	Data not available	Data not available	IPR003657 (PFAM); IPR036576 (G3DSA:2.20.25.GENE3D); mobidb-lite (MOBIDB_LITE); mobidb-lite (MOBIDB_LITE); mobidb-lite (MOBIDB_LITE); mobidb-lite (MOBIDB_LITE); PTHR31429 (PANTHER); PTHR31429:SF72 (PANTHER); IPR003657 (PROSITE_PROFILES); IPR036576 (SUPERFAMILY)	F:GO:0003700; P:GO:0006355; F:GO:0043565	F:DNA-binding transcription factor activity; P:regulation of transcription, DNA-templated; F:sequence-specific DNA binding
comp49103_c0_seq1	5.8134	-2.03781	-4.10621	1.8666e-07	6.46927e-05	0.00646927	5.99962	1.83795	3.57502	1.35918e-05	0.00555319	0.471066	5.99962	-0.199854	-1.14858	0.567899	0.971858	1	[INTERPRO, BLASTED, ANNOTATED]	comp49103_c0_seq1	putative E3 ubiquitin-protein ligase XBAT31	2108	20	4.95946e-161	65.39	1	F:GO:0005515	F:protein binding	Data not available	Data not available	IPR002110 (PRINTS); IPR020683 (PFAM); IPR013083 (G3DSA:3.30.40.GENE3D); PIRSF000654 (PIRSF); IPR036770 (G3DSA:1.25.40.GENE3D); IPR036770 (G3DSA:1.25.40.GENE3D); PTHR24128:SF14 (PANTHER); PTHR24128 (PANTHER); IPR002110 (PROSITE_PROFILES); IPR002110 (PROSITE_PROFILES); IPR002110 (PROSITE_PROFILES); IPR020683 (PROSITE_PROFILES); IPR002110 (PROSITE_PROFILES); IPR002110 (PROSITE_PROFILES); IPR001841 (…	F:GO:0005515	F:protein binding
comp52169_c0_seq1	4.40991	-1.99544	-3.98739	7.11021e-05	0.0103977	1	1.5561	-0.304026	-1.23458	0.609648	0.977186	1	4.40991	-2.29947	-4.92277	1.06464e-05	0.0102495	0.368983	[INTERPRO, BLASTED, MAPPED, ANNOTATED]	comp52169_c0_seq1	BAHD acyltransferase DCR	2045	20	0	62.77	1	F:GO:0016747	F:transferase activity, transferring acyl groups other than amino-acyl groups	Data not available	Data not available	IPR003480 (PFAM); IPR023213 (G3DSA:3.30.559.GENE3D); IPR023213 (G3DSA:3.30.559.GENE3D); PTHR31896 (PANTHER); SSF52777 (SUPERFAMILY)	F:GO:0016747	F:transferase activity, transferring acyl groups other than amino-acyl groups
comp18887_c0_seq1	4.8788	-1.99451	-3.9848	0.000255156	0.0289941	1	3.96157	1.3525	2.55354	0.0236866	0.924834	1	4.8788	-0.642008	-1.5605	0.191802	0.971252	1	[INTERPRO, BLASTED, MAPPED, ANNOTATED]	comp18887_c0_seq1	1,4-dihydroxy-2-naphthoyl-CoA thioesterase 1	1024	20	6.43071e-109	72.04	4	C:GO:0005777; C:GO:0005829; P:GO:0042372; F:GO:0061522	C:peroxisome; C:cytosol; P:phylloquinone biosynthetic process; F:1,4-dihydroxy-2-naphthoyl-CoA thioesterase activity	Data not available	Data not available	IPR003736 (TIGRFAM); IPR006683 (PFAM); G3DSA:3.10.129.10 (GENE3D); PTHR43240:SF5 (PANTHER); PTHR43240 (PANTHER); cd03443 (CDD); IPR029069 (SUPERFAMILY)	no GO terms	no GO terms
comp36780_c0_seq1	5.02676	-1.99267	-3.97973	4.68157e-05	0.00730873	1	6.50943	2.14856	4.43386	3.78989e-05	0.0128775	1	6.50943	0.155892	1.11411	0.709415	0.97615	1	[INTERPRO, BLASTED, MAPPED]	comp36780_c0_seq1	protein TIFY 10B	1211	20	7.63742e-132	60.25	4	C:GO:0005634; P:GO:0009611; P:GO:0031347; P:GO:2000022	C:nucleus; P:response to wounding; P:regulation of defense response; P:regulation of jasmonic acid mediated signaling pathway	Data not available	Data not available	IPR010399 (PFAM); IPR018467 (PFAM); mobidb-lite (MOBIDB_LITE); mobidb-lite (MOBIDB_LITE); IPR040390 (PANTHER); IPR010399 (PROSITE_PROFILES)	no GO terms	no GO terms
comp54858_c0_seq6	14.8358	-1.99025	-3.97306	3.82022e-08	1.52185e-05	0.00132401	17.7058	1.96883	3.9145	5.23118e-07	0.000355495	0.0181302	17.7058	-0.021423	-1.01496	0.949658	0.984664	1	[INTERPRO, BLASTED, MAPPED, ANNOTATED]	comp54858_c0_seq6	indole-3-acetate O-methyltransferase 1	1589	20	0	61.14	1	F:GO:0008168	F:methyltransferase activity	Data not available	Data not available	IPR005299 (PFAM); IPR042086 (G3DSA:1.10.1200.GENE3D); G3DSA:3.40.50.150 (GENE3D); PTHR31009:SF42 (PANTHER); IPR005299 (PANTHER); IPR029063 (SUPERFAMILY)	F:GO:0008168	F:methyltransferase activity
comp49415_c0_seq1	4.83329	-1.98229	-3.95121	1.51696e-05	0.00284189	0.525749	4.5063	1.49293	2.8146	0.00284597	0.348536	1	4.83329	-0.489365	-1.40383	0.251269	0.971252	1	[INTERPRO, BLASTED, MAPPED, ANNOTATED]	comp49415_c0_seq1	PAP-specific phosphatase HAL2-like	2147	20	0	81.93	4	P:GO:0000103; F:GO:0008441; P:GO:0046854; P:GO:0046855	P:sulfate assimilation; F:3'(2'),5'-bisphosphate nucleotidase activity; P:phosphatidylinositol phosphorylation; P:inositol phosphate dephosphorylation	EC:3.1.3.7; EC:3.1.3.31	3'(2'),5'-bisphosphate nucleotidase; Nucleotidase	G3DSA:3.30.540.10 (GENE3D); IPR006239 (TIGRFAM); IPR000760 (PFAM); G3DSA:3.40.190.80 (GENE3D); PTHR43200 (PANTHER); PTHR43200:SF15 (PANTHER); cd01517 (CDD); SSF56655 (SUPERFAMILY)	P:GO:0006790; F:GO:0008441; P:GO:0046855	P:sulfur compound metabolic process; F:3'(2'),5'-bisphosphate nucleotidase activity; P:inositol phosphate dephosphorylation
comp37283_c0_seq1	8.66493	-1.97478	-3.93069	5.97972e-07	0.000172473	0.0207245	7.81885	1.60453	3.04097	0.000194188	0.0468609	1	8.66493	-0.37025	-1.29258	0.310823	0.971252	1	[INTERPRO, BLASTED, ANNOTATED]	comp37283_c0_seq1	pentatricopeptide repeat-containing protein At4g11690	1690	20	1.07779e-149	69.18	1	F:GO:0005515	F:protein binding	Data not available	Data not available	IPR011990 (G3DSA:1.25.40.GENE3D); IPR002885 (PFAM); IPR002885 (TIGRFAM); IPR011990 (G3DSA:1.25.40.GENE3D); IPR011990 (G3DSA:1.25.40.GENE3D); IPR002885 (PFAM); PTHR46128 (PANTHER); IPR002885 (PROSITE_PROFILES); IPR002885 (PROSITE_PROFILES); IPR002885 (PROSITE_PROFILES); IPR002885 (PROSITE_PROFILES); IPR002885 (PROSITE_PROFILES); IPR002885 (PROSITE_PROFILES); IPR002885 (PROSITE_PROFILES); IPR002885…	F:GO:0005515	F:protein binding
comp52111_c0_seq1	63.513	-1.94976	-3.86309	2.43476e-08	1.04177e-05	0.000843837	35.1707	0.892772	1.85674	0.0201567	0.924834	1	63.513	-1.05698	-2.08058	0.00226579	0.785277	1	[INTERPRO, BLASTED, MAPPED, ANNOTATED]	comp52111_c0_seq1	tau class glutathione S-transferase	1420	20	8.97924e-169	87.28	2	F:GO:0004364; F:GO:0005515	F:glutathione transferase activity; F:protein binding	EC:2.5.1.18	Glutathione transferase	G3DSA:1.20.1050.10 (GENE3D); IPR036249 (G3DSA:3.40.30.GENE3D); IPR004046 (PFAM); IPR004045 (PFAM); IPR040079 (PTHR11260:PANTHER); PTHR11260 (PANTHER); IPR010987 (PROSITE_PROFILES); IPR004045 (PROSITE_PROFILES); cd03058 (CDD); cd03185 (CDD); IPR036249 (SUPERFAMILY); IPR036282 (SUPERFAMILY)	F:GO:0005515	F:protein binding
comp45172_c0_seq1	3.4277	-1.93463	-3.82281	0.000436077	0.0438074	1	3.71279	1.74332	3.34804	0.00320457	0.375217	1	3.71279	-0.191315	-1.1418	0.684431	0.97615	1	[INTERPRO, BLASTED, MAPPED, ANNOTATED]	comp45172_c0_seq1	NDR1/HIN1-like protein 6	1183	20	5.8736e-115	63.25	1	C:GO:0016021	C:integral component of membrane	Data not available	Data not available	IPR004864 (PFAM); mobidb-lite (MOBIDB_LITE); PTHR31852:SF171 (PANTHER); PTHR31852 (PANTHER); SSF117070 (SUPERFAMILY)	no GO terms	no GO terms
comp55315_c0_seq1	1.1126	-1.92083	-3.78641	0.000167728	0.020541	1	0.427781	0.249399	1.18871	0.674618	0.977186	1	1.1126	-1.67143	-3.18531	0.00092638	0.452204	1	[INTERPRO, BLASTED, MAPPED, ANNOTATED]	comp55315_c0_seq1	DNA-directed RNA polymerase III subunit 1	5361	20	0	81.34	4	F:GO:0003677; F:GO:0003899; C:GO:0005666; P:GO:0006351	F:DNA binding; F:DNA-directed 5'-3' RNA polymerase activity; C:RNA polymerase III complex; P:transcription, DNA-templated	EC:2.7.7.6	DNA-directed RNA polymerase	IPR007066 (PFAM); IPR042102 (G3DSA:1.10.274.GENE3D); G3DSA:3.30.1490.180 (GENE3D); IPR007081 (PFAM); G3DSA:2.40.40.20 (GENE3D); G3DSA:1.20.120.1280 (GENE3D); IPR000722 (PFAM); IPR007083 (PFAM); IPR038120 (G3DSA:1.10.132.GENE3D); G3DSA:2.20.25.410 (GENE3D); IPR007080 (PFAM); G3DSA:1.10.150.390 (GENE3D); PTHR19376:SF32 (PANTHER); PTHR19376 (PANTHER); IPR035697 (CDD); IPR035698 (CDD); SSF64484 (SUPE…	F:GO:0003677; F:GO:0003899; P:GO:0006351	F:DNA binding; F:DNA-directed 5'-3' RNA polymerase activity; P:transcription, DNA-templated
comp55086_c0_seq1	8.47298	-1.90491	-3.74487	5.31224e-05	0.00814653	1	8.07594	1.5107	2.84949	0.0032416	0.377005	1	8.47298	-0.394212	-1.31422	0.35978	0.971252	1	[INTERPRO, BLASTED]	comp55086_c0_seq1	putative PAR1	909	20	7.5366e-76	75.03	Data not available	Data not available	Data not available	Data not available	Data not available	IPR009489 (PFAM); mobidb-lite (MOBIDB_LITE); mobidb-lite (MOBIDB_LITE); PTHR33649:SF10 (PANTHER); IPR009489 (PANTHER)	no GO terms	no GO terms
comp53558_c0_seq1	1.05731	-1.89979	-3.7316	0.000138712	0.0173556	1	0.866082	1.35626	2.56021	0.0128793	0.807182	1	1.05731	-0.543528	-1.45753	0.228381	0.971252	1	[INTERPRO, BLASTED, MAPPED, ANNOTATED]	comp53558_c0_seq1	phospholipase A1-Igamma3, chloroplastic	5786	20	3.34996e-115	53.94	2	P:GO:0006629; F:GO:0016298	P:lipid metabolic process; F:lipase activity	Data not available	Data not available	G3DSA:3.40.50.12520 (GENE3D); IPR002921 (PFAM); PTHR31403 (PANTHER); cd00519 (CDD); IPR029058 (SUPERFAMILY)	P:GO:0006629	P:lipid metabolic process
comp34641_c0_seq1	18.5747	-1.89078	-3.70835	0.000125604	0.0161229	1	19.3469	1.64016	3.11701	0.00214076	0.284637	1	19.3469	-0.250616	-1.18971	0.573614	0.971858	1	[INTERPRO, BLASTED, MAPPED, ANNOTATED]	comp34641_c0_seq1	Oxoglutarate/iron-dependent dioxygenase	360	20	5.15075e-49	65.72	3	F:GO:0016491; F:GO:0046872; P:GO:0055114	F:oxidoreductase activity; F:metal ion binding; P:oxidation-reduction process	Data not available	Data not available	IPR027443 (G3DSA:2.60.120.GENE3D); SSF51197 (SUPERFAMILY)	no GO terms	no GO terms
comp54032_c0_seq1	3.9324	-1.88864	-3.70287	7.55401e-05	0.0109126	1	1.97598	0.694195	1.61798	0.195714	0.924834	1	3.9324	-1.19445	-2.28858	0.00892801	0.971252	1	[INTERPRO, BLASTED, MAPPED, ANNOTATED]	comp54032_c0_seq1	protein SENSITIVE TO PROTON RHIZOTOXICITY 1	2006	20	0	58.02	1	F:GO:0003676	F:nucleic acid binding	Data not available	Data not available	G3DSA:3.30.160.60 (GENE3D); G3DSA:3.30.160.60 (GENE3D); mobidb-lite (MOBIDB_LITE); mobidb-lite (MOBIDB_LITE); PTHR46352 (PANTHER); IPR013087 (PROSITE_PROFILES); IPR013087 (PROSITE_PROFILES); IPR036236 (SUPERFAMILY)	no GO terms	no GO terms
comp29874_c0_seq1	2.31817	-1.87783	-3.67521	8.90755e-05	0.0123039	1	0.839626	0.107021	1.077	0.847644	0.977186	1	2.31817	-1.7708	-3.41244	0.000232276	0.14312	1	[INTERPRO, BLASTED, MAPPED, ANNOTATED]	comp29874_c0_seq1	U-box domain-containing protein 44-like	3620	20	0	71.04	3	F:GO:0004842; F:GO:0005515; P:GO:0016567	F:ubiquitin-protein transferase activity; F:protein binding; P:protein ubiquitination	Data not available	Data not available	IPR013083 (G3DSA:3.30.40.GENE3D); IPR003613 (PFAM); IPR011989 (G3DSA:1.25.10.GENE3D); IPR000225 (PFAM); IPR011989 (G3DSA:1.25.10.GENE3D); PTHR45958 (PANTHER); PTHR45958:SF14 (PANTHER); IPR003613 (PROSITE_PROFILES); IPR000225 (PROSITE_PROFILES); cd16664 (CDD); IPR016024 (SUPERFAMILY); SSF57850 (SUPERFAMILY); IPR016024 (SUPERFAMILY)	F:GO:0004842; F:GO:0005515; P:GO:0016567	F:ubiquitin-protein transferase activity; F:protein binding; P:protein ubiquitination
comp54499_c0_seq1	9.86496	-1.86581	-3.64473	2.20522e-06	0.000542046	0.0764285	16.112	2.35075	5.10088	2.18967e-08	2.37155e-05	0.000758896	16.112	0.484934	1.39952	0.165118	0.971252	1	[INTERPRO, BLASTED, MAPPED, ANNOTATED]	comp54499_c0_seq1	metallothiol transferase FosB	1160	20	6.06387e-105	86.63	1	F:GO:0016740	F:transferase activity	Data not available	Data not available	IPR029068 (G3DSA:3.10.180.GENE3D); IPR004360 (PFAM); PTHR46142:SF3 (PANTHER); PTHR46142 (PANTHER); IPR037523 (PROSITE_PROFILES); cd07245 (CDD); IPR029068 (SUPERFAMILY)	no GO terms	no GO terms
comp53142_c0_seq2	16.9893	-1.10846	-2.15615	0.00140813	0.110664	1	30.8607	1.70089	3.25101	5.31258e-06	0.00283124	0.184124	30.8607	0.592429	1.50778	0.0727301	0.971252	1	[INTERPRO, BLASTED, MAPPED, ANNOTATED]	comp53142_c0_seq2	thioredoxin H-type	954	20	1.56096e-63	86.53	5	C:GO:0005737; P:GO:0006662; F:GO:0015035; P:GO:0045454; P:GO:0055114	C:cytoplasm; P:glycerol ether metabolic process; F:protein disulfide oxidoreductase activity; P:cell redox homeostasis; P:oxidation-reduction process	Data not available	Data not available	PR00421 (PRINTS); IPR036249 (G3DSA:3.40.30.GENE3D); IPR013766 (PFAM); PTHR10438:SF370 (PANTHER); PTHR10438 (PANTHER); IPR013766 (PROSITE_PROFILES); cd02947 (CDD); IPR036249 (SUPERFAMILY)	no GO terms	no GO terms
comp55672_c0_seq1	1.60195	-1.83225	-3.56091	0.000327805	0.0352828	1	1.61019	1.55556	2.93948	0.00485218	0.480353	1	1.61019	-0.276689	-1.21141	0.540433	0.971858	1	[INTERPRO, BLASTED, MAPPED, ANNOTATED]	comp55672_c0_seq1	glutamate receptor 2.7-like	3195	20	0	60.69	4	F:GO:0004930; P:GO:0007186; F:GO:0015276; C:GO:0016021	F:G protein-coupled receptor activity; P:G protein-coupled receptor signaling pathway; F:ligand-gated ion channel activity; C:integral component of membrane	Data not available	Data not available	IPR000337 (PRINTS); G3DSA:3.40.190.10 (GENE3D); IPR017103 (PIRSF); IPR001320 (PFAM); IPR001638 (PFAM); G3DSA:3.40.50.2300 (GENE3D); G3DSA:3.40.50.2300 (GENE3D); G3DSA:3.40.190.10 (GENE3D); G3DSA:1.10.287.70 (GENE3D); IPR001828 (PFAM); mobidb-lite (MOBIDB_LITE); mobidb-lite (MOBIDB_LITE); mobidb-lite (MOBIDB_LITE); mobidb-lite (MOBIDB_LITE); PTHR18966:SF450 (PANTHER); PTHR18966 (PANTHER); cd06366 …	F:GO:0004930; P:GO:0007186; F:GO:0015276; C:GO:0016020; C:GO:0016021	F:G protein-coupled receptor activity; P:G protein-coupled receptor signaling pathway; F:ligand-gated ion channel activity; C:membrane; C:integral component of membrane
comp51108_c0_seq1	3.89684	-1.8271	-3.54823	6.83071e-06	0.00142614	0.236739	3.58666	1.43273	2.69957	0.00119842	0.194999	1	3.89684	-0.394369	-1.31437	0.284723	0.971252	1	[INTERPRO, BLASTED, MAPPED, ANNOTATED]	comp51108_c0_seq1	nematode resistance protein-like HSPRO2	2403	20	8.87611e-166	69.53	4	P:GO:0006952; P:GO:0019441; F:GO:0020037; F:GO:0046872	P:defense response; P:tryptophan catabolic process to kynurenine; F:heme binding; F:metal ion binding	Data not available	Data not available	IPR009869 (PFAM); IPR009743 (PFAM); mobidb-lite (MOBIDB_LITE); IPR038759 (PANTHER); PTHR34795:SF1 (PANTHER); IPR037217 (SUPERFAMILY)	P:GO:0006952; P:GO:0019441; F:GO:0020037; F:GO:0046872	P:defense response; P:tryptophan catabolic process to kynurenine; F:heme binding; F:metal ion binding
comp57456_c0_seq1	6.64462	-1.82426	-3.54124	0.000440964	0.0441703	1	2.89842	-1.19555	-2.29032	0.0841266	0.924834	1	6.64462	-3.0198	-8.11058	1.09338e-06	0.00157893	0.0378943	[INTERPRO, BLASTED, MAPPED]	comp57456_c0_seq1	heat shock 22 kDa protein, mitochondrial-like isoform X2	883	20	2.6537e-109	60.88	1	C:GO:0005739	C:mitochondrion	Data not available	Data not available	IPR008978 (G3DSA:2.60.40.GENE3D); IPR002068 (PFAM); mobidb-lite (MOBIDB_LITE); mobidb-lite (MOBIDB_LITE); PTHR46991:SF11 (PANTHER); PTHR46991 (PANTHER); IPR002068 (PROSITE_PROFILES); cd06464 (CDD); IPR008978 (SUPERFAMILY)	no GO terms	no GO terms
comp42376_c0_seq1	5.87625	-1.82062	-3.53233	2.14175e-07	7.27732e-05	0.00742287	4.38706	1.148	2.21606	0.00296357	0.356779	1	5.87625	-0.672624	-1.59397	0.0400659	0.971252	1	[INTERPRO, BLASTED, MAPPED, ANNOTATED]	comp42376_c0_seq1	bifunctional riboflavin biosynthesis protein RIBA 1, chloroplastic	2456	20	0	82.83	4	F:GO:0003935; F:GO:0008686; P:GO:0009231; C:GO:0009507	F:GTP cyclohydrolase II activity; F:3,4-dihydroxy-2-butanone-4-phosphate synthase activity; P:riboflavin biosynthetic process; C:chloroplast	EC:3.5.4.25; EC:4.1.99.12	GTP cyclohydrolase II; 3,4-dihydroxy-2-butanone-4-phosphate synthase	IPR036144 (G3DSA:3.40.50.GENE3D); IPR032677 (PFAM); IPR000422 (PFAM); IPR000422 (TIGRFAM); G3DSA:3.90.870.10 (GENE3D); IPR000926 (TIGRFAM); PTHR21327:SF40 (PANTHER); PTHR21327 (PANTHER); IPR016299 (HAMAP); IPR000926 (HAMAP); IPR000422 (HAMAP); IPR000926 (CDD); IPR017945 (SUPERFAMILY); IPR036144 (SUPERFAMILY)	F:GO:0003935; F:GO:0008686; P:GO:0009231	F:GTP cyclohydrolase II activity; F:3,4-dihydroxy-2-butanone-4-phosphate synthase activity; P:riboflavin biosynthetic process
comp54544_c0_seq2	6.95198	-1.81788	-3.52564	1.25092e-07	4.61216e-05	0.00433543	5.73281	1.29196	2.4486	0.000601613	0.113938	1	6.95198	-0.525929	-1.43986	0.100159	0.971252	1	[INTERPRO, BLASTED, MAPPED, ANNOTATED]	comp54544_c0_seq2	oxalate--CoA ligase-like	2283	20	0	80.64	2	P:GO:0006631; F:GO:0031956	P:fatty acid metabolic process; F:medium-chain fatty acid-CoA ligase activity	Data not available	Data not available	IPR000873 (PFAM); IPR025110 (PFAM); IPR042099 (G3DSA:3.40.50.GENE3D); G3DSA:3.30.300.30 (GENE3D); PTHR43201 (PANTHER); PTHR43201:SF14 (PANTHER); cd05926 (CDD); SSF56801 (SUPERFAMILY)	F:GO:0003824	F:catalytic activity
comp50821_c0_seq1	7.41036	-1.8138	-3.51568	4.87765e-05	0.00754686	1	6.40028	1.41653	2.66943	0.00363276	0.401782	1	7.41036	-0.39727	-1.31701	0.336319	0.971252	1	[INTERPRO, BLASTED, MAPPED, ANNOTATED]	comp50821_c0_seq1	putative sinapyl alcohol dehydrogenase	1329	20	1.23836e-72	90.98	5	F:GO:0008270; P:GO:0009809; F:GO:0045551; P:GO:0055114; F:GO:0102311	F:zinc ion binding; P:lignin biosynthetic process; F:cinnamyl-alcohol dehydrogenase activity; P:oxidation-reduction process; F:8-hydroxygeraniol dehydrogenase activity	EC:1.1.1.324; EC:1.1.1.195	8-hydroxygeraniol dehydrogenase; Cinnamyl-alcohol dehydrogenase	IPR013149 (PFAM); G3DSA:3.40.50.720 (GENE3D); PTHR42683:SF40 (PANTHER); PTHR42683 (PANTHER); IPR036291 (SUPERFAMILY)	P:GO:0055114	P:oxidation-reduction process
comp32520_c0_seq1	15.0356	-1.78443	-3.44483	4.70502e-05	0.0073124	1	17.5166	1.57289	2.975	0.00102529	0.173339	1	17.5166	-0.211545	-1.15793	0.621593	0.97615	1	[INTERPRO, BLASTED, MAPPED, ANNOTATED]	comp32520_c0_seq1	E3 ubiquitin-protein ligase CHIP	1905	20	0	76.45	8	P:GO:0000209; C:GO:0005737; P:GO:0006515; P:GO:0043161; P:GO:0045862; F:GO:0051087; F:GO:0061630; P:GO:0071218	P:protein polyubiquitination; C:cytoplasm; P:protein quality control for misfolded or incompletely synthesized proteins; P:proteasome-mediated ubiquitin-dependent protein catabolic process; P:positive regulation of proteolysis; F:chaperone binding; F:ubiquitin protein ligase activity; P:cellular response to misfolded protein	Data not available	Data not available	IPR019734 (PFAM); PF12895 (PFAM); IPR013083 (G3DSA:3.30.40.GENE3D); IPR011990 (G3DSA:1.25.40.GENE3D); IPR003613 (PFAM); mobidb-lite (MOBIDB_LITE); mobidb-lite (MOBIDB_LITE); mobidb-lite (MOBIDB_LITE); PTHR46803 (PANTHER); PTHR46803:SF3 (PANTHER); IPR003613 (PROSITE_PROFILES); IPR013026 (PROSITE_PROFILES); IPR019734 (PROSITE_PROFILES); IPR019734 (PROSITE_PROFILES); IPR019734 (PROSITE_PROFILES); cd…	F:GO:0004842; F:GO:0005515; P:GO:0016567	F:ubiquitin-protein transferase activity; F:protein binding; P:protein ubiquitination
comp54921_c0_seq1	4.22967	-1.77759	-3.42853	9.18428e-05	0.0126313	1	3.9805	1.4626	2.75604	0.00305765	0.365421	1	4.22967	-0.31499	-1.244	0.443707	0.971252	1	[INTERPRO, BLASTED, MAPPED, ANNOTATED]	comp54921_c0_seq1	G-type lectin S-receptor-like serine/threonine-protein kinase SD2-5	1705	20	1.78965e-175	70.67	4	F:GO:0004674; F:GO:0005524; P:GO:0006468; C:GO:0016021	F:protein serine/threonine kinase activity; F:ATP binding; P:protein phosphorylation; C:integral component of membrane	Data not available	Data not available	G3DSA:3.30.200.20 (GENE3D); IPR001245 (PFAM); G3DSA:1.10.510.10 (GENE3D); PIRSF000615 (PIRSF); PTHR27006:SF120 (PANTHER); PTHR27006 (PANTHER); IPR000719 (PROSITE_PROFILES); cd14066 (CDD); IPR011009 (SUPERFAMILY)	F:GO:0004672; F:GO:0005524; P:GO:0006468	F:protein kinase activity; F:ATP binding; P:protein phosphorylation
comp49048_c0_seq1	4.37335	-1.77666	-3.42633	2.30938e-06	0.00056365	0.0800383	4.72606	1.65296	3.14479	4.87761e-05	0.0156651	1	4.72606	-0.123701	-1.08953	0.719075	0.97615	1	[INTERPRO, BLASTED, MAPPED, ANNOTATED]	comp49048_c0_seq1	GTP cyclohydrolase 1	2861	20	6.19763e-144	64.29	3	F:GO:0003934; F:GO:0043167; P:GO:0046654	F:GTP cyclohydrolase I activity; F:ion binding; P:tetrahydrofolate biosynthetic process	Data not available	Data not available	IPR043134 (G3DSA:1.10.286.GENE3D); IPR043134 (G3DSA:1.10.286.GENE3D); IPR020602 (PFAM); IPR043133 (G3DSA:3.30.1130.GENE3D); IPR001474 (PANTHER); IPR001474 (PANTHER); PTHR11109:SF9 (PANTHER); PTHR11109:SF9 (PANTHER); SSF55620 (SUPERFAMILY); SSF55620 (SUPERFAMILY)	F:GO:0003934; P:GO:0046654	F:GTP cyclohydrolase I activity; P:tetrahydrofolate biosynthetic process
comp31180_c0_seq1	3.08632	-1.77217	-3.41567	0.000340106	0.0361576	1	3.7221	1.80322	3.48997	0.000679165	0.125949	1	3.7221	0.0310456	1.02175	0.943288	0.981608	1	[INTERPRO, BLASTED, MAPPED, ANNOTATED]	comp31180_c0_seq1	probable protein phosphatase 2C 25	1806	20	0	78.25	3	F:GO:0004722; P:GO:0006470; F:GO:0043169	F:protein serine/threonine phosphatase activity; P:protein dephosphorylation; F:cation binding	EC:3.1.3.16	Protein-serine/threonine phosphatase	IPR036457 (G3DSA:3.60.40.GENE3D); IPR001932 (PFAM); mobidb-lite (MOBIDB_LITE); PTHR13832:SF676 (PANTHER); IPR015655 (PANTHER); IPR001932 (PROSITE_PROFILES); IPR001932 (CDD); IPR036457 (SUPERFAMILY)	F:GO:0003824; F:GO:0004722; P:GO:0006470	F:catalytic activity; F:protein serine/threonine phosphatase activity; P:protein dephosphorylation
comp50827_c0_seq1	22.9481	-1.75296	-3.37049	1.41405e-07	5.05238e-05	0.00490081	24.0188	1.5082	2.84455	3.34593e-05	0.0116942	1	24.0188	-0.24476	-1.1849	0.447099	0.971252	1	[INTERPRO, BLASTED, MAPPED, ANNOTATED]	comp50827_c0_seq1	glucan endo-1,3-beta-glucosidase-like	1563	20	3.66761e-144	72.27	3	F:GO:0004553; P:GO:0005975; C:GO:0046658	F:hydrolase activity, hydrolyzing O-glycosyl compounds; P:carbohydrate metabolic process; C:anchored component of plasma membrane	Data not available	Data not available	G3DSA:3.20.20.80 (GENE3D); IPR000490 (PFAM); PTHR32227 (PANTHER); PTHR32227:SF232 (PANTHER); IPR017853 (SUPERFAMILY)	F:GO:0004553; P:GO:0005975	F:hydrolase activity, hydrolyzing O-glycosyl compounds; P:carbohydrate metabolic process
comp41800_c0_seq1	13.7258	-1.75165	-3.36743	3.81446e-07	0.00011632	0.0132201	14.0694	1.48704	2.80312	7.51412e-05	0.0220699	1	14.0694	-0.264612	-1.20131	0.413847	0.971252	1	[INTERPRO, BLASTED, MAPPED, ANNOTATED]	comp41800_c0_seq1	adenylate kinase 4	1335	20	1.4272e-167	95.62	7	F:GO:0004017; F:GO:0005524; C:GO:0005739; P:GO:0006163; P:GO:0009132; P:GO:0016310; P:GO:0046940	F:adenylate kinase activity; F:ATP binding; C:mitochondrion; P:purine nucleotide metabolic process; P:nucleoside diphosphate metabolic process; P:phosphorylation; P:nucleoside monophosphate phosphorylation	EC:2.7.4.4; EC:2.7.4.3	Nucleoside-phosphate kinase; Adenylate kinase	IPR000850 (PRINTS); PF00406 (PFAM); G3DSA:3.40.50.300 (GENE3D); IPR006259 (TIGRFAM); IPR007862 (PFAM); PTHR23359:SF168 (PANTHER); IPR000850 (PANTHER); IPR000850 (HAMAP); IPR000850 (CDD); IPR027417 (SUPERFAMILY)	F:GO:0004017; F:GO:0005524; P:GO:0006139; F:GO:0016776; F:GO:0019205	F:adenylate kinase activity; F:ATP binding; P:nucleobase-containing compound metabolic process; F:phosphotransferase activity, phosphate group as acceptor; F:nucleobase-containing compound kinase activity
comp52533_c0_seq2	23.8516	-1.75033	-3.36437	2.85888e-05	0.00480986	0.990832	25.2092	1.41043	2.65817	0.00206571	0.277494	1	25.2092	-0.339902	-1.26567	0.410934	0.971252	1	[INTERPRO, BLASTED, MAPPED, ANNOTATED]	comp52533_c0_seq2	high mobility group B protein 15	2302	20	0	62.35	2	F:GO:0003677; C:GO:0005634	F:DNA binding; C:nucleus	Data not available	Data not available	IPR001606 (PFAM); IPR036431 (G3DSA:1.10.150.GENE3D); IPR036910 (G3DSA:1.10.30.GENE3D); IPR009071 (PFAM); PTHR46691 (PANTHER); IPR009071 (PROSITE_PROFILES); IPR001606 (PROSITE_PROFILES); cd16872 (CDD); cd01390 (CDD); IPR036910 (SUPERFAMILY); IPR036431 (SUPERFAMILY)	F:GO:0003677	F:DNA binding
comp54125_c0_seq1	4.99122	-1.71522	-3.28347	3.24682e-06	0.000760327	0.112528	2.90435	0.726689	1.65484	0.0756109	0.924834	1	4.99122	-0.988534	-1.98417	0.00587716	0.971252	1	[INTERPRO, BLASTED, MAPPED, ANNOTATED]	comp54125_c0_seq1	tRNA wybutosine-synthesizing protein 2/3/4 isoform X1	4150	20	0	64.1	3	F:GO:0005515; P:GO:0006400; F:GO:0016740	F:protein binding; P:tRNA modification; F:transferase activity	Data not available	Data not available	G3DSA:3.40.50.150 (GENE3D); IPR015915 (G3DSA:2.120.10.GENE3D); PF13415 (PFAM); IPR003827 (PFAM); PF13854 (PFAM); IPR030382 (PFAM); IPR036602 (G3DSA:3.30.1960.GENE3D); PTHR23245 (PANTHER); PTHR23245:SF25 (PANTHER); IPR030382 (PROSITE_PROFILES); cd02440 (CDD); IPR029063 (SUPERFAMILY); IPR036602 (SUPERFAMILY); IPR015915 (SUPERFAMILY)	F:GO:0005515	F:protein binding
comp52190_c0_seq1	5.04152	-1.70589	-3.2623	0.000267475	0.0301863	1	3.38211	0.897282	1.86255	0.0842638	0.924834	1	5.04152	-0.808606	-1.75152	0.0662145	0.971252	1	[INTERPRO, BLASTED, MAPPED, ANNOTATED]	comp52190_c0_seq1	receptor-like protein kinase HSL1	1380	20	0	67.78	4	F:GO:0004672; F:GO:0005524; P:GO:0006468; C:GO:0016021	F:protein kinase activity; F:ATP binding; P:protein phosphorylation; C:integral component of membrane	Data not available	Data not available	G3DSA:3.30.200.20 (GENE3D); IPR032675 (G3DSA:3.80.10.GENE3D); IPR032675 (G3DSA:3.80.10.GENE3D); PTHR27000:SF310 (PANTHER); PTHR27000 (PANTHER); IPR000719 (PROSITE_PROFILES); IPR011009 (SUPERFAMILY); SSF52058 (SUPERFAMILY)	F:GO:0004672; F:GO:0005524; P:GO:0006468	F:protein kinase activity; F:ATP binding; P:protein phosphorylation
comp52291_c0_seq1	15.8908	-1.69199	-3.23103	3.65375e-06	0.000833103	0.126632	20.4639	1.69386	3.23521	2.03968e-05	0.00785458	0.706912	20.4639	0.00186499	1.00129	0.995761	0.997892	1	[INTERPRO, BLASTED, MAPPED, ANNOTATED]	comp52291_c0_seq1	dihydroflavonol 4-reductase	1593	20	2.20587e-107	65.07	2	F:GO:0003824; P:GO:0008152	F:catalytic activity; P:metabolic process	Data not available	Data not available	G3DSA:3.40.50.720 (GENE3D); IPR001509 (PFAM); PTHR10366 (PANTHER); PTHR10366:SF632 (PANTHER); cd08958 (CDD); IPR036291 (SUPERFAMILY)	F:GO:0003824	F:catalytic activity
comp54213_c1_seq2	3.41198	-1.67776	-3.1993	0.00038248	0.0393353	1	1.42938	-0.221288	-1.16577	0.689087	0.977186	1	3.41198	-1.89905	-3.72966	9.60293e-05	0.0746691	1	[INTERPRO, BLASTED, MAPPED, ANNOTATED]	comp54213_c1_seq2	WD repeat-containing protein 44-like	2814	20	1.1012e-133	69.71	1	F:GO:0005515	F:protein binding	Data not available	Data not available	IPR001680 (PFAM); IPR015943 (G3DSA:2.130.10.GENE3D); IPR015943 (G3DSA:2.130.10.GENE3D); mobidb-lite (MOBIDB_LITE); mobidb-lite (MOBIDB_LITE); mobidb-lite (MOBIDB_LITE); mobidb-lite (MOBIDB_LITE); mobidb-lite (MOBIDB_LITE); mobidb-lite (MOBIDB_LITE); IPR040324 (PANTHER); IPR001680 (PROSITE_PROFILES); IPR017986 (PROSITE_PROFILES); IPR001680 (PROSITE_PROFILES); IPR036322 (SUPERFAMILY)	F:GO:0005515	F:protein binding
comp52761_c0_seq2	7.71054	-1.65479	-3.14878	2.28918e-05	0.00400917	0.793384	9.85172	1.67259	3.18787	7.74001e-05	0.0225423	1	9.85172	0.0178	1.01241	0.961166	0.990059	1	[INTERPRO, BLASTED, MAPPED, ANNOTATED]	comp52761_c0_seq2	arogenate dehydratase	1718	20	0	77.57	5	F:GO:0004106; F:GO:0004664; P:GO:0009094; C:GO:0009570; F:GO:0047769	F:chorismate mutase activity; F:prephenate dehydratase activity; P:L-phenylalanine biosynthetic process; C:chloroplast stroma; F:arogenate dehydratase activity	EC:4.2.1.51; EC:4.2.1.91; EC:5.4.99.5	Prephenate dehydratase; Arogenate dehydratase; Chorismate mutase	G3DSA:3.40.190.10 (GENE3D); IPR001086 (PFAM); G3DSA:3.30.70.260 (GENE3D); G3DSA:3.40.190.10 (GENE3D); PTHR21022 (PANTHER); PTHR21022:SF26 (PANTHER); IPR001086 (PROSITE_PROFILES); cd13631 (CDD); cd04905 (CDD); SSF53850 (SUPERFAMILY); SSF55021 (SUPERFAMILY)	F:GO:0004664; P:GO:0009094	F:prephenate dehydratase activity; P:L-phenylalanine biosynthetic process
comp55354_c0_seq1	11.0561	-1.65124	-3.14104	2.91269e-07	9.34703e-05	0.0100948	14.4918	1.76133	3.39009	4.35557e-07	0.000308072	0.0150955	14.4918	0.110082	1.07929	0.716501	0.97615	1	[INTERPRO, BLASTED, MAPPED, ANNOTATED]	comp55354_c0_seq1	inorganic phosphate transporter 1-4-like	2111	20	0	87.01	4	F:GO:0005315; P:GO:0006817; C:GO:0016021; P:GO:0055085	F:inorganic phosphate transmembrane transporter activity; P:phosphate ion transport; C:integral component of membrane; P:transmembrane transport	Data not available	Data not available	IPR005828 (PFAM); IPR004738 (TIGRFAM); mobidb-lite (MOBIDB_LITE); PTHR24064 (PANTHER); PTHR24064:SF508 (PANTHER); IPR020846 (PROSITE_PROFILES); cd17364 (CDD); IPR036259 (SUPERFAMILY)	F:GO:0005315; P:GO:0006817; C:GO:0016021; F:GO:0022857; P:GO:0055085	F:inorganic phosphate transmembrane transporter activity; P:phosphate ion transport; C:integral component of membrane; F:transmembrane transporter activity; P:transmembrane transport
comp54725_c0_seq7	34.534	-1.6459	-3.12942	1.18449e-06	0.000306359	0.0410522	22.6162	0.80753	1.75021	0.0308862	0.924834	1	34.534	-0.838365	-1.78802	0.0112695	0.971252	1	[INTERPRO, BLASTED, MAPPED, ANNOTATED]	comp54725_c0_seq7	putative methyltransferase DDB_G0268948	818	20	6.21428e-129	72.12	1	F:GO:0008168	F:methyltransferase activity	Data not available	Data not available	G3DSA:1.10.10.2560 (GENE3D); IPR013216 (PFAM); G3DSA:3.40.50.150 (GENE3D); PTHR44575 (PANTHER); cd02440 (CDD); IPR029063 (SUPERFAMILY)	F:GO:0008168	F:methyltransferase activity
comp54110_c0_seq1	6.74911	-1.6437	-3.12466	0.000138636	0.0173556	1	6.15426	1.26806	2.40837	0.00710377	0.582039	1	6.74911	-0.375642	-1.29742	0.350495	0.971252	1	[INTERPRO, NO-BLAST]	comp54110_c0_seq1	Data not available	1380	Data not available	Data not available	Data not available	Data not available	Data not available	Data not available	Data not available	Data not available	mobidb-lite (MOBIDB_LITE); mobidb-lite (MOBIDB_LITE); mobidb-lite (MOBIDB_LITE); mobidb-lite (MOBIDB_LITE)	no GO terms	no GO terms
comp54910_c0_seq2	26.362	-1.63994	-3.11653	2.29042e-05	0.00400917	0.793815	26.4759	1.22601	2.33919	0.00384273	0.413607	1	26.4759	-0.413927	-1.33231	0.277856	0.971252	1	[INTERPRO, BLASTED, MAPPED, ANNOTATED]	comp54910_c0_seq2	Bark storage protein A	1660	20	0	80.95	2	F:GO:0003824; P:GO:0009116	F:catalytic activity; P:nucleoside metabolic process	Data not available	Data not available	IPR000845 (PFAM); PTHR21234:SF19 (PANTHER); PTHR21234 (PANTHER); cd09008 (CDD); IPR035994 (SUPERFAMILY)	F:GO:0003824; P:GO:0009116	F:catalytic activity; P:nucleoside metabolic process
comp53058_c0_seq1	24.049	-1.63212	-3.09969	8.0849e-07	0.000220635	0.0280206	22.4386	1.2772	2.42368	0.000416865	0.0849864	1	24.049	-0.354924	-1.27892	0.269516	0.971252	1	[INTERPRO, BLASTED, MAPPED, ANNOTATED]	comp53058_c0_seq1	putative sinapyl alcohol dehydrogenase	1497	20	0	89.64	4	F:GO:0008270; P:GO:0009809; F:GO:0045551; P:GO:0055114	F:zinc ion binding; P:lignin biosynthetic process; F:cinnamyl-alcohol dehydrogenase activity; P:oxidation-reduction process	EC:1.1.1.195	Cinnamyl-alcohol dehydrogenase	G3DSA:3.90.180.10 (GENE3D); IPR013149 (PFAM); IPR013154 (PFAM); G3DSA:3.40.50.720 (GENE3D); PTHR42683:SF54 (PANTHER); PTHR42683 (PANTHER); cd05283 (CDD); IPR011032 (SUPERFAMILY); IPR036291 (SUPERFAMILY)	P:GO:0055114	P:oxidation-reduction process
comp47096_c0_seq1	2.35929	-1.61867	-3.07091	0.000247556	0.028223	1	1.80588	1.03021	2.04233	0.0340916	0.924834	1	2.35929	-0.588453	-1.50363	0.157299	0.971252	1	[INTERPRO, BLASTED, ANNOTATED]	comp47096_c0_seq1	pentatricopeptide repeat-containing protein At1g18900	3626	20	0	78.52	1	F:GO:0005515	F:protein binding	Data not available	Data not available	IPR002885 (PFAM); IPR011990 (G3DSA:1.25.40.GENE3D); IPR011990 (G3DSA:1.25.40.GENE3D); IPR002885 (PFAM); IPR002885 (TIGRFAM); IPR011990 (G3DSA:1.25.40.GENE3D); mobidb-lite (MOBIDB_LITE); mobidb-lite (MOBIDB_LITE); mobidb-lite (MOBIDB_LITE); mobidb-lite (MOBIDB_LITE); mobidb-lite (MOBIDB_LITE); mobidb-lite (MOBIDB_LITE); mobidb-lite (MOBIDB_LITE); mobidb-lite (MOBIDB_LITE); PTHR46128 (PANTHER); IPR…	F:GO:0005515	F:protein binding
comp46386_c0_seq1	3.7525	-1.61407	-3.06114	3.70143e-05	0.00602273	1	5.31351	1.812	3.51129	1.63205e-05	0.00635547	0.565637	5.31351	0.197934	1.14705	0.578897	0.972254	1	[INTERPRO, BLASTED, MAPPED, ANNOTATED]	comp46386_c0_seq1	lysine histidine transporter-like 8	2766	20	0	80.15	4	P:GO:0003333; C:GO:0005886; F:GO:0015171; C:GO:0016021	P:amino acid transmembrane transport; C:plasma membrane; F:amino acid transmembrane transporter activity; C:integral component of membrane	Data not available	Data not available	IPR013057 (PFAM); mobidb-lite (MOBIDB_LITE); mobidb-lite (MOBIDB_LITE); PTHR22950 (PANTHER); PTHR22950:SF606 (PANTHER)	no GO terms	no GO terms
comp55552_c0_seq1	47.5311	-1.61019	-3.05293	2.63116e-07	8.6029e-05	0.00911907	27.0199	0.537521	1.45148	0.117433	0.924834	1	47.5311	-1.07267	-2.10333	0.00059027	0.324724	1	[INTERPRO, BLASTED, MAPPED, ANNOTATED]	comp55552_c0_seq1	ribosomal protein S4	4996	20	1.21325e-128	98.91	5	F:GO:0003735; P:GO:0006412; C:GO:0009507; C:GO:0015935; F:GO:0019843	F:structural constituent of ribosome; P:translation; C:chloroplast; C:small ribosomal subunit; F:rRNA binding	Data not available	Data not available	IPR005709 (TIGRFAM); IPR001912 (PFAM); IPR002942 (PFAM); IPR036986 (G3DSA:3.10.290.GENE3D); G3DSA:1.10.1050.10 (GENE3D); mobidb-lite (MOBIDB_LITE); mobidb-lite (MOBIDB_LITE); IPR022801 (PANTHER); PTHR11831:SF29 (PANTHER); IPR005709 (HAMAP); IPR002942 (PROSITE_PROFILES); IPR002942 (CDD); SSF55174 (SUPERFAMILY)	F:GO:0003723; F:GO:0003735; P:GO:0006412; C:GO:0015935; F:GO:0019843	F:RNA binding; F:structural constituent of ribosome; P:translation; C:small ribosomal subunit; F:rRNA binding
comp58864_c0_seq1	11.2967	-1.57767	-2.98488	2.77691e-06	0.000659193	0.0962422	11.8918	1.42571	2.68647	9.90968e-05	0.0281516	1	11.8918	-0.151961	-1.11108	0.633439	0.97615	1	[INTERPRO, BLASTED, MAPPED, ANNOTATED]	comp58864_c0_seq1	ferredoxin--NADP reductase, root isozyme, chloroplastic	1757	20	0	84.55	8	F:GO:0003743; F:GO:0003924; F:GO:0004324; F:GO:0005525; P:GO:0006413; C:GO:0009507; P:GO:0015979; P:GO:0055114	F:translation initiation factor activity; F:GTPase activity; F:ferredoxin-NADP+ reductase activity; F:GTP binding; P:translational initiation; C:chloroplast; P:photosynthesis; P:oxidation-reduction process	EC:1.18.1; EC:1.18.1.2; EC:3.6.1.15	Acting on iron-sulfur proteins as donors; Ferredoxin--NADP(+) reductase; Nucleoside-triphosphate phosphatase	IPR001709 (PRINTS); IPR035442 (PIRSF); IPR001433 (PFAM); IPR039261 (G3DSA:3.40.50.GENE3D); IPR015701 (PIRSF); G3DSA:2.40.30.10 (GENE3D); PTHR43314:SF17 (PANTHER); PTHR43314 (PANTHER); IPR017927 (PROSITE_PROFILES); cd06208 (CDD); IPR039261 (SUPERFAMILY); IPR017938 (SUPERFAMILY)	F:GO:0016491; P:GO:0055114	F:oxidoreductase activity; P:oxidation-reduction process
comp55530_c0_seq1	4.52373	-0.929476	-1.90458	0.00496261	0.267072	1	8.11036	1.54429	2.9166	1.28978e-05	0.00555319	0.447013	8.11036	0.61481	1.53136	0.0486252	0.971252	1	[INTERPRO, BLASTED, MAPPED, ANNOTATED]	comp55530_c0_seq1	G-type lectin S-receptor-like serine/threonine-protein kinase SD2-5	2841	20	2.8649e-141	54.39	3	F:GO:0004674; F:GO:0005524; P:GO:0006468	F:protein serine/threonine kinase activity; F:ATP binding; P:protein phosphorylation	Data not available	Data not available	G3DSA:3.30.200.20 (GENE3D); IPR000719 (PFAM); IPR036426 (G3DSA:2.90.10.GENE3D); IPR024171 (PIRSF); IPR003609 (PFAM); G3DSA:1.10.510.10 (GENE3D); IPR001480 (PFAM); PTHR27009:SF67 (PANTHER); PTHR27009 (PANTHER); IPR003609 (PROSITE_PROFILES); IPR000719 (PROSITE_PROFILES); IPR001480 (PROSITE_PROFILES); IPR001480 (CDD); cd14066 (CDD); cd01098 (CDD); IPR036426 (SUPERFAMILY); IPR011009 (SUPERFAMILY)	F:GO:0004672; F:GO:0004674; F:GO:0005524; P:GO:0006468	F:protein kinase activity; F:protein serine/threonine kinase activity; F:ATP binding; P:protein phosphorylation
comp54319_c0_seq1	3.5633	-1.56681	-2.96249	0.000138066	0.0173556	1	3.86175	1.41841	2.6729	0.0014817	0.223273	1	3.86175	-0.148402	-1.10834	0.69813	0.97615	1	[INTERPRO, BLASTED, MAPPED, ANNOTATED]	comp54319_c0_seq1	calcium-transporting ATPase 1, plasma membrane-type	2786	20	0	81.56	9	F:GO:0005388; F:GO:0005516; F:GO:0005524; C:GO:0005783; C:GO:0005886; C:GO:0009706; C:GO:0016021; F:GO:0016787; P:GO:0070588	F:calcium transmembrane transporter activity, phosphorylative mechanism; F:calmodulin binding; F:ATP binding; C:endoplasmic reticulum; C:plasma membrane; C:chloroplast inner membrane; C:integral component of membrane; F:hydrolase activity; P:calcium ion transmembrane transport	EC:7.2.2.10	P-type Ca(2+) transporter	PR00121 (PRINTS); PR00119 (PRINTS); IPR023214 (G3DSA:3.40.50.GENE3D); IPR006408 (TIGRFAM); G3DSA:2.60.120.1500 (GENE3D); IPR001757 (TIGRFAM); G3DSA:1.20.1110.10 (GENE3D); IPR024750 (PFAM); PF13246 (PFAM); PF00122 (PFAM); IPR023299 (G3DSA:3.40.1110.GENE3D); IPR004014 (PFAM); PTHR24093:SF445 (PANTHER); PTHR24093 (PANTHER); IPR023298 (SUPERFAMILY); IPR023299 (SUPERFAMILY); IPR008250 (SUPERFAMILY); I…	F:GO:0000166; F:GO:0005388; F:GO:0005516; F:GO:0005524; C:GO:0016020; C:GO:0016021; P:GO:0070588	F:nucleotide binding; F:calcium transmembrane transporter activity, phosphorylative mechanism; F:calmodulin binding; F:ATP binding; C:membrane; C:integral component of membrane; P:calcium ion transmembrane transport
comp41338_c0_seq1	4.58379	-1.56445	-2.95764	0.000180841	0.0219146	1	4.40462	1.25886	2.39307	0.00573211	0.526959	1	4.58379	-0.305581	-1.23592	0.433662	0.971252	1	[INTERPRO, BLASTED, MAPPED, ANNOTATED]	comp41338_c0_seq1	cytochrome P450 CYP82D47-like	2000	20	0	64.31	6	F:GO:0004497; F:GO:0005506; C:GO:0016021; F:GO:0016705; F:GO:0020037; P:GO:0055114	F:monooxygenase activity; F:iron ion binding; C:integral component of membrane; F:oxidoreductase activity, acting on paired donors, with incorporation or reduction of molecular oxygen; F:heme binding; P:oxidation-reduction process	Data not available	Data not available	IPR002401 (PRINTS); IPR001128 (PRINTS); IPR036396 (G3DSA:1.10.630.GENE3D); IPR001128 (PFAM); PTHR24281 (PANTHER); IPR036396 (SUPERFAMILY)	F:GO:0005506; F:GO:0016705; F:GO:0020037; P:GO:0055114	F:iron ion binding; F:oxidoreductase activity, acting on paired donors, with incorporation or reduction of molecular oxygen; F:heme binding; P:oxidation-reduction process
comp54816_c0_seq2	8.15682	-1.54999	-2.92814	0.000243618	0.0279903	1	6.32006	0.956228	1.94023	0.0398668	0.924834	1	8.15682	-0.593758	-1.50917	0.141074	0.971252	1	[INTERPRO, BLASTED, MAPPED, ANNOTATED]	comp54816_c0_seq2	glutathione peroxidase	1308	20	2.34901e-111	95.25	4	F:GO:0004602; P:GO:0006979; P:GO:0055114; P:GO:0098869	F:glutathione peroxidase activity; P:response to oxidative stress; P:oxidation-reduction process; P:cellular oxidant detoxification	EC:1.11.1.9; EC:1.11.1.7	Glutathione peroxidase; Peroxidase	IPR000889 (PRINTS); IPR000889 (PFAM); IPR036249 (G3DSA:3.40.30.GENE3D); IPR000889 (PIRSF); PTHR11592:SF91 (PANTHER); IPR000889 (PANTHER); IPR000889 (PROSITE_PROFILES); IPR000889 (CDD); IPR036249 (SUPERFAMILY)	F:GO:0004602; P:GO:0006979; P:GO:0055114	F:glutathione peroxidase activity; P:response to oxidative stress; P:oxidation-reduction process
comp43649_c0_seq1	8.49638	-1.51762	-2.86319	4.58614e-06	0.00100599	0.158947	10.2838	1.5597	2.94793	1.36194e-05	0.00555319	0.472022	10.2838	0.0420777	1.0296	0.892231	0.97615	1	[INTERPRO, BLASTED, MAPPED, ANNOTATED]	comp43649_c0_seq1	IAA-amino acid hydrolase ILR1-like 6	2099	20	0	86.68	2	C:GO:0016021; F:GO:0016787	C:integral component of membrane; F:hydrolase activity	Data not available	Data not available	G3DSA:3.30.70.360 (GENE3D); IPR002933 (PFAM); IPR011650 (PFAM); G3DSA:3.40.630.10 (GENE3D); IPR017439 (TIGRFAM); PTHR11014 (PANTHER); PTHR11014:SF62 (PANTHER); PS51257 (PROSITE_PROFILES); cd08017 (CDD); IPR036264 (SUPERFAMILY); SSF53187 (SUPERFAMILY)	F:GO:0016787	F:hydrolase activity
comp44835_c0_seq1	10.922	-1.51735	-2.86265	7.61771e-06	0.00157151	0.264014	15.6363	1.77416	3.42038	1.22367e-06	0.000771091	0.04241	15.6363	0.256805	1.19483	0.417729	0.971252	1	[INTERPRO, BLASTED, MAPPED, ANNOTATED]	comp44835_c0_seq1	protein STRICTOSIDINE SYNTHASE-LIKE 3	1582	20	0	86.36	2	P:GO:0009058; F:GO:0016844	P:biosynthetic process; F:strictosidine synthase activity	EC:4.3.3.2	Strictosidine synthase	IPR011042 (G3DSA:2.120.10.GENE3D); IPR018119 (PFAM); PTHR10426 (PANTHER); PTHR10426:SF81 (PANTHER); SSF63829 (SUPERFAMILY)	P:GO:0009058; F:GO:0016844	P:biosynthetic process; F:strictosidine synthase activity
comp53142_c0_seq1	15.2822	-1.47795	-2.78552	0.000208132	0.0245354	1	13.2121	1.11258	2.16233	0.0107473	0.742363	1	15.2822	-0.365365	-1.28821	0.339689	0.971252	1	[INTERPRO, BLASTED, MAPPED, ANNOTATED]	comp53142_c0_seq1	thioredoxin H-type	993	20	2.04176e-63	86.53	5	C:GO:0005737; P:GO:0006662; F:GO:0015035; P:GO:0045454; P:GO:0055114	C:cytoplasm; P:glycerol ether metabolic process; F:protein disulfide oxidoreductase activity; P:cell redox homeostasis; P:oxidation-reduction process	Data not available	Data not available	PR00421 (PRINTS); IPR036249 (G3DSA:3.40.30.GENE3D); IPR013766 (PFAM); PTHR10438:SF370 (PANTHER); PTHR10438 (PANTHER); IPR013766 (PROSITE_PROFILES); cd02947 (CDD); IPR036249 (SUPERFAMILY)	no GO terms	no GO terms
comp53014_c1_seq1	44.9826	-1.4665	-2.76351	0.000332247	0.0355402	1	46.3701	1.14778	2.21573	0.0102944	0.725168	1	46.3701	-0.318718	-1.24722	0.427967	0.971252	1	[INTERPRO, BLASTED, MAPPED, ANNOTATED]	comp53014_c1_seq1	class IV chitinase	708	20	1.79001e-108	89.57	5	F:GO:0004568; P:GO:0005975; P:GO:0006032; F:GO:0008061; P:GO:0016998	F:chitinase activity; P:carbohydrate metabolic process; P:chitin catabolic process; F:chitin binding; P:cell wall macromolecule catabolic process	EC:3.2.1.14	Chitinase	G3DSA:1.10.530.10 (GENE3D); IPR000726 (PFAM); G3DSA:3.30.20.10 (GENE3D); PTHR22595 (PANTHER); PTHR22595:SF131 (PANTHER); cd00325 (CDD); IPR023346 (SUPERFAMILY)	F:GO:0004568; P:GO:0006032; P:GO:0016998	F:chitinase activity; P:chitin catabolic process; P:cell wall macromolecule catabolic process
comp54816_c0_seq12	38.2555	-1.44979	-2.73169	2.95313e-05	0.00492446	1	40.6879	1.22439	2.33657	0.00121846	0.197186	1	40.6879	-0.225401	-1.1691	0.494845	0.971252	1	[INTERPRO, BLASTED, MAPPED, ANNOTATED]	comp54816_c0_seq12	glutathione peroxidase-like protein	414	20	3.24457e-81	95.58	4	F:GO:0004602; P:GO:0006979; P:GO:0055114; P:GO:0098869	F:glutathione peroxidase activity; P:response to oxidative stress; P:oxidation-reduction process; P:cellular oxidant detoxification	EC:1.11.1.9; EC:1.11.1.7	Glutathione peroxidase; Peroxidase	IPR000889 (PRINTS); IPR036249 (G3DSA:3.40.30.GENE3D); IPR000889 (PFAM); IPR000889 (PIRSF); IPR000889 (PANTHER); PTHR11592:SF100 (PANTHER); IPR000889 (PROSITE_PROFILES); IPR000889 (CDD); IPR036249 (SUPERFAMILY)	F:GO:0004602; P:GO:0006979; P:GO:0055114	F:glutathione peroxidase activity; P:response to oxidative stress; P:oxidation-reduction process
comp46599_c0_seq1	21.3364	-1.44736	-2.72708	4.3836e-06	0.000973891	0.151927	15.9375	0.766533	1.70118	0.0273281	0.924834	1	21.3364	-0.680826	-1.60306	0.0274816	0.971252	1	[INTERPRO, BLASTED, MAPPED, ANNOTATED]	comp46599_c0_seq1	2-methylene-furan-3-one reductase-like	1429	20	0	83.35	2	F:GO:0016491; P:GO:0055114	F:oxidoreductase activity; P:oxidation-reduction process	Data not available	Data not available	G3DSA:3.90.180.10 (GENE3D); G3DSA:3.40.50.720 (GENE3D); IPR013154 (PFAM); PF13602 (PFAM); PTHR44573:SF4 (PANTHER); PTHR44573 (PANTHER); cd05289 (CDD); IPR011032 (SUPERFAMILY); IPR036291 (SUPERFAMILY)	P:GO:0055114	P:oxidation-reduction process
comp46525_c0_seq2	4.02338	-1.41328	-2.66342	0.000170138	0.0207629	1	3.97772	1.15245	2.22291	0.00497162	0.48537	1	4.02338	-0.260826	-1.19816	0.464223	0.971252	1	[INTERPRO, BLASTED, MAPPED, ANNOTATED]	comp46525_c0_seq2	scarecrow-like protein 1	3096	20	0	70.27	3	F:GO:0003700; C:GO:0005634; F:GO:0043565	F:DNA-binding transcription factor activity; C:nucleus; F:sequence-specific DNA binding	Data not available	Data not available	IPR005202 (PFAM); mobidb-lite (MOBIDB_LITE); mobidb-lite (MOBIDB_LITE); PTHR31636 (PANTHER); IPR030011 (PTHR31636:PANTHER); IPR005202 (PROSITE_PROFILES)	F:GO:0003700; C:GO:0005634	F:DNA-binding transcription factor activity; C:nucleus
comp27160_c0_seq1	5.27444	-1.3987	-2.63664	9.6694e-05	0.0130363	1	6.49698	1.49595	2.82051	0.000120483	0.0322687	1	6.49698	0.0972568	1.06974	0.775696	0.97615	1	[INTERPRO, BLASTED, MAPPED, ANNOTATED]	comp27160_c0_seq1	sulfite reductase [ferredoxin], chloroplastic-like	3389	20	0	85.23	13	F:GO:0005507; P:GO:0006790; P:GO:0009409; C:GO:0009570; C:GO:0009941; C:GO:0010319; F:GO:0016002; C:GO:0016021; F:GO:0020037; C:GO:0048046; F:GO:0050311; F:GO:0051539; P:GO:0055114	F:copper ion binding; P:sulfur compound metabolic process; P:response to cold; C:chloroplast stroma; C:chloroplast envelope; C:stromule; F:sulfite reductase activity; C:integral component of membrane; F:heme binding; C:apoplast; F:sulfite reductase (ferredoxin) activity; F:4 iron, 4 sulfur cluster binding; P:oxidation-reduction process	EC:1.8.7.1	Assimilatory sulfite reductase (ferredoxin)	IPR006066 (PRINTS); G3DSA:3.90.480.10 (GENE3D); IPR006067 (PFAM); IPR006067 (PFAM); IPR011787 (TIGRFAM); G3DSA:3.30.413.10 (GENE3D); G3DSA:3.30.413.10 (GENE3D); IPR005117 (PFAM); PTHR11493 (PANTHER); PTHR11493:SF48 (PANTHER); SSF56014 (SUPERFAMILY); IPR036136 (SUPERFAMILY); IPR036136 (SUPERFAMILY); SSF56014 (SUPERFAMILY)	F:GO:0016491; F:GO:0020037; F:GO:0050311; F:GO:0051536; F:GO:0051539; P:GO:0055114	F:oxidoreductase activity; F:heme binding; F:sulfite reductase (ferredoxin) activity; F:iron-sulfur cluster binding; F:4 iron, 4 sulfur cluster binding; P:oxidation-reduction process
comp47953_c0_seq1	9.94562	-1.38971	-2.62026	1.2783e-05	0.0024613	0.443034	11.0365	1.29585	2.45521	0.000187785	0.0464876	1	11.0365	-0.0938676	-1.06723	0.759259	0.97615	1	[INTERPRO, BLASTED, MAPPED, ANNOTATED]	comp47953_c0_seq1	Omega-3 fatty acid desaturase, chloroplastic	2481	20	0	83.12	5	P:GO:0006629; C:GO:0016021; P:GO:0016192; F:GO:0016717; P:GO:0055114	P:lipid metabolic process; C:integral component of membrane; P:vesicle-mediated transport; F:oxidoreductase activity, acting on paired donors, with oxidation of a pair of donors resulting in the reduction of molecular oxygen to two molecules of water; P:oxidation-reduction process	EC:1.14.19	Acting on paired donors, with incorporation or reduction of molecular oxygen. The oxygen incorporated need not be derived from O(2)	IPR005804 (PFAM); IPR021863 (PFAM); PTHR32100:SF43 (PANTHER); PTHR32100 (PANTHER); cd03507 (CDD)	P:GO:0006629; F:GO:0016717; P:GO:0055114	P:lipid metabolic process; F:oxidoreductase activity, acting on paired donors, with oxidation of a pair of donors resulting in the reduction of molecular oxygen to two molecules of water; P:oxidation-reduction process
comp53731_c0_seq1	32.3232	-1.0951	-2.13628	0.00157583	0.121098	1	49.6123	1.45043	2.73289	0.000121038	0.0322687	1	49.6123	0.355326	1.27927	0.295818	0.971252	1	[INTERPRO, BLASTED, MAPPED, ANNOTATED]	comp53731_c0_seq1	cysteine-rich repeat secretory protein 55-like	1146	20	3.53867e-156	68.82	1	C:GO:0016021	C:integral component of membrane	Data not available	Data not available	IPR002902 (PFAM); IPR038408 (G3DSA:3.30.430.GENE3D); PTHR32411 (PANTHER); PTHR32411:SF55 (PANTHER); IPR002902 (PROSITE_PROFILES); IPR002902 (PROSITE_PROFILES)	no GO terms	no GO terms
comp42357_c0_seq1	6.73759	-1.36945	-2.58373	8.60242e-05	0.0121076	1	7.04803	1.20516	2.30562	0.00149488	0.224284	1	7.04803	-0.164299	-1.12062	0.616894	0.97615	1	[INTERPRO, BLASTED, MAPPED, ANNOTATED]	comp42357_c0_seq1	OTU domain-containing protein At3g57810	1888	20	0	72.31	1	F:GO:0004843	F:thiol-dependent ubiquitin-specific protease activity	EC:3.4.19; EC:3.4.19.12	Acting on peptide bonds (peptidases); Ubiquitinyl hydrolase 1	G3DSA:3.90.70.80 (GENE3D); IPR003323 (PFAM); PTHR12419:SF8 (PANTHER); PTHR12419 (PANTHER); IPR003323 (PROSITE_PROFILES); IPR038765 (SUPERFAMILY)	no GO terms	no GO terms
comp46467_c0_seq1	98.607	-1.33729	-2.52676	1.02374e-05	0.0020345	0.354807	140.544	1.57534	2.98006	2.02391e-06	0.00124269	0.0701446	140.544	0.238053	1.1794	0.429748	0.971252	1	[INTERPRO, BLASTED, MAPPED, ANNOTATED]	comp46467_c0_seq1	protein HOTHEAD	2138	20	0	67.54	3	F:GO:0016614; F:GO:0050660; P:GO:0055114	F:oxidoreductase activity, acting on CH-OH group of donors; F:flavin adenine dinucleotide binding; P:oxidation-reduction process	Data not available	Data not available	IPR000172 (PFAM); IPR007867 (PFAM); IPR012132 (PIRSF); IPR036188 (G3DSA:3.50.50.GENE3D); G3DSA:3.30.410.40 (GENE3D); PTHR45968 (PANTHER); SSF54373 (SUPERFAMILY); IPR036188 (SUPERFAMILY)	F:GO:0016614; F:GO:0050660; P:GO:0055114	F:oxidoreductase activity, acting on CH-OH group of donors; F:flavin adenine dinucleotide binding; P:oxidation-reduction process
comp48539_c0_seq1	13.1812	-1.05697	-2.08056	0.00100041	0.084853	1	20.2895	1.40354	2.64549	5.32164e-05	0.016767	1	20.2895	0.34656	1.27153	0.260455	0.971252	1	[INTERPRO, BLASTED, MAPPED, ANNOTATED]	comp48539_c0_seq1	NAC domain-containing protein 68-like	1438	20	2.2901e-93	84.74	3	F:GO:0003677; C:GO:0005634; P:GO:0006355	F:DNA binding; C:nucleus; P:regulation of transcription, DNA-templated	Data not available	Data not available	IPR036093 (G3DSA:3.30.310.GENE3D); IPR003441 (PFAM); mobidb-lite (MOBIDB_LITE); mobidb-lite (MOBIDB_LITE); mobidb-lite (MOBIDB_LITE); PTHR31719:SF97 (PANTHER); PTHR31719 (PANTHER); IPR003441 (PROSITE_PROFILES); IPR036093 (SUPERFAMILY)	F:GO:0003677; P:GO:0006355	F:DNA binding; P:regulation of transcription, DNA-templated
comp27151_c0_seq1	23.7113	-1.31434	-2.48689	1.52533e-05	0.0028422	0.52865	30.1122	1.38735	2.61597	2.89554e-05	0.0104535	1	30.1122	0.0730066	1.05191	0.80704	0.97615	1	[INTERPRO, BLASTED, MAPPED, ANNOTATED]	comp27151_c0_seq1	D-3-phosphoglycerate dehydrogenase 1, chloroplastic-like	2607	20	0	89.88	5	F:GO:0004617; P:GO:0006564; C:GO:0009570; F:GO:0051287; P:GO:0055114	F:phosphoglycerate dehydrogenase activity; P:L-serine biosynthetic process; C:chloroplast stroma; F:NAD binding; P:oxidation-reduction process	EC:1.1.1.95	Phosphoglycerate dehydrogenase	G3DSA:3.40.50.720 (GENE3D); G3DSA:3.40.50.720 (GENE3D); G3DSA:3.30.70.260 (GENE3D); IPR006140 (PFAM); IPR029009 (G3DSA:3.30.1330.GENE3D); IPR002912 (PFAM); IPR006236 (TIGRFAM); IPR006139 (PFAM); PTHR42938 (PANTHER); PTHR42938:SF22 (PANTHER); IPR002912 (PROSITE_PROFILES); cd12173 (CDD); cd04902 (CDD); IPR029009 (SUPERFAMILY); IPR036291 (SUPERFAMILY); SSF55021 (SUPERFAMILY); SSF52283 (SUPERFAMILY)	F:GO:0004617; P:GO:0006564; F:GO:0016616; F:GO:0051287; P:GO:0055114	F:phosphoglycerate dehydrogenase activity; P:L-serine biosynthetic process; F:oxidoreductase activity, acting on the CH-OH group of donors, NAD or NADP as acceptor; F:NAD binding; P:oxidation-reduction process
comp53065_c0_seq1	29.3517	-1.30998	-2.47938	1.57169e-05	0.00289742	0.544715	32.7147	1.20294	2.30208	0.000290012	0.0644311	1	32.7147	-0.107041	-1.07702	0.721961	0.97615	1	[INTERPRO, BLASTED, MAPPED, ANNOTATED]	comp53065_c0_seq1	aconitate hydratase, cytoplasmic	3706	20	0	91	22	F:GO:0003994; F:GO:0005507; F:GO:0005524; C:GO:0005618; C:GO:0005739; C:GO:0005774; C:GO:0005829; C:GO:0005886; P:GO:0006099; P:GO:0006101; P:GO:0006102; P:GO:0006979; C:GO:0009506; C:GO:0009570; P:GO:0009737; P:GO:0046686; F:GO:0047780; F:GO:0048027; C:GO:0048046; F:GO:0051539; P:GO:0090351; P:GO:1990641	F:aconitate hydratase activity; F:copper ion binding; F:ATP binding; C:cell wall; C:mitochondrion; C:vacuolar membrane; C:cytosol; C:plasma membrane; P:tricarboxylic acid cycle; P:citrate metabolic process; P:isocitrate metabolic process; P:response to oxidative stress; C:plasmodesma; C:chloroplast stroma; P:response to abscisic acid; P:response to cadmium ion; F:citrate dehydratase activity; F:m…	EC:4.2.1.3	Aconitate hydratase	IPR001030 (PRINTS); IPR000573 (PFAM); IPR015931 (G3DSA:3.30.499.GENE3D); G3DSA:1.10.1440.20 (GENE3D); G3DSA:3.30.499.20 (GENE3D); IPR006249 (TIGRFAM); IPR001030 (PFAM); IPR015928 (G3DSA:3.20.19.GENE3D); PTHR11670:SF56 (PANTHER); IPR006249 (PANTHER); cd01586 (CDD); cd01580 (CDD); SSF52016 (SUPERFAMILY); IPR036008 (SUPERFAMILY)	no GO terms	no GO terms
comp50949_c0_seq1	3.34943	-1.30099	-2.46398	0.000155588	0.0191517	1	3.20025	0.977511	1.96907	0.00946494	0.690602	1	3.34943	-0.323479	-1.25134	0.330023	0.971252	1	[INTERPRO, BLASTED, MAPPED, ANNOTATED]	comp50949_c0_seq1	putative phospholipid-transporting ATPase 9	5203	20	0	81.03	6	F:GO:0000287; F:GO:0005524; C:GO:0005886; C:GO:0016021; P:GO:0045332; F:GO:0140326	F:magnesium ion binding; F:ATP binding; C:plasma membrane; C:integral component of membrane; P:phospholipid translocation; F:ATPase-coupled intramembrane lipid transporter activity	EC:7.6.2.1	P-type phospholipid transporter	PR00119 (PRINTS); IPR023299 (G3DSA:3.40.1110.GENE3D); IPR001757 (TIGRFAM); IPR006539 (TIGRFAM); G3DSA:2.70.150.10 (GENE3D); IPR032631 (PFAM); PF13246 (PFAM); IPR023214 (G3DSA:3.40.50.GENE3D); IPR032630 (PFAM); IPR006539 (PANTHER); PTHR24092:SF165 (PANTHER); cd02073 (CDD); IPR023299 (SUPERFAMILY); IPR008250 (SUPERFAMILY); IPR036412 (SUPERFAMILY); IPR023298 (SUPERFAMILY)	F:GO:0000166; F:GO:0000287; F:GO:0005524; P:GO:0015914; C:GO:0016021; F:GO:0140326	F:nucleotide binding; F:magnesium ion binding; F:ATP binding; P:phospholipid transport; C:integral component of membrane; F:ATPase-coupled intramembrane lipid transporter activity
comp45534_c0_seq1	64.6708	-1.25022	-2.37878	2.65788e-05	0.00454825	0.921169	78.8931	1.26518	2.40357	0.000102599	0.0289096	1	78.8931	0.0149591	1.01042	0.959714	0.989345	1	[INTERPRO, BLASTED, MAPPED, ANNOTATED]	comp45534_c0_seq1	phenylalanine ammonia-lyase	2949	20	0	94.52	4	C:GO:0005737; P:GO:0006559; P:GO:0009800; F:GO:0045548	C:cytoplasm; P:L-phenylalanine catabolic process; P:cinnamic acid biosynthetic process; F:phenylalanine ammonia-lyase activity	EC:4.3.1.24; EC:4.3.1.25	Phenylalanine ammonia-lyase; Phenylalanine/tyrosine ammonia-lyase	IPR005922 (TIGRFAM); IPR024083 (G3DSA:1.10.275.GENE3D); IPR023144 (G3DSA:1.10.274.GENE3D); G3DSA:1.20.200.10 (GENE3D); IPR001106 (PFAM); IPR001106 (PANTHER); PTHR10362:SF40 (PANTHER); IPR001106 (CDD); IPR008948 (SUPERFAMILY)	F:GO:0003824; C:GO:0005737; P:GO:0006559; F:GO:0016841	F:catalytic activity; C:cytoplasm; P:L-phenylalanine catabolic process; F:ammonia-lyase activity
comp44452_c0_seq1	9.51336	-1.22884	-2.34378	0.000313933	0.0343226	1	11.0397	1.23964	2.3614	0.000834163	0.145474	1	11.0397	0.0108054	1.00752	0.97376	0.993614	1	[INTERPRO, BLASTED, MAPPED, ANNOTATED]	comp44452_c0_seq1	shikimate O-hydroxycinnamoyltransferase-like	2115	20	0	89.44	1	F:GO:0016747	F:transferase activity, transferring acyl groups other than amino-acyl groups	Data not available	Data not available	IPR023213 (G3DSA:3.30.559.GENE3D); IPR003480 (PFAM); IPR023213 (G3DSA:3.30.559.GENE3D); PTHR31642 (PANTHER); PTHR31642:SF11 (PANTHER)	F:GO:0016747	F:transferase activity, transferring acyl groups other than amino-acyl groups
comp47837_c0_seq1	29.6578	-1.22192	-2.33257	0.000209341	0.0245944	1	47.1657	1.67021	3.18261	2.98193e-06	0.00169423	0.103348	47.1657	0.448291	1.36442	0.160115	0.971252	1	[INTERPRO, BLASTED, MAPPED, ANNOTATED]	comp47837_c0_seq1	pectinesterase-like	1020	20	1.17388e-135	71.83	4	C:GO:0016020; F:GO:0030599; P:GO:0042545; F:GO:0046910	C:membrane; F:pectinesterase activity; P:cell wall modification; F:pectinesterase inhibitor activity	EC:3.1.1.11; EC:3.1.1.1	Pectinesterase; Carboxylesterase	IPR012334 (G3DSA:2.160.20.GENE3D); IPR000070 (PFAM); PTHR31707 (PANTHER); PTHR31707:SF3 (PANTHER); IPR011050 (SUPERFAMILY)	F:GO:0030599; P:GO:0042545	F:pectinesterase activity; P:cell wall modification
comp56690_c0_seq1	40.0126	-1.18757	-2.27768	7.55677e-05	0.0109126	1	47.1349	1.14502	2.2115	0.000485789	0.0951213	1	47.1349	-0.0425437	-1.02993	0.886295	0.97615	1	[INTERPRO, BLASTED, MAPPED, ANNOTATED]	comp56690_c0_seq1	sugar transport protein 13-like	2419	20	0	90.35	8	F:GO:0005358; C:GO:0005887; P:GO:0009414; C:GO:0009506; P:GO:0009651; P:GO:0009737; P:GO:0046323; P:GO:1902600	F:high-affinity glucose:proton symporter activity; C:integral component of plasma membrane; P:response to water deprivation; C:plasmodesma; P:response to salt stress; P:response to abscisic acid; P:glucose import; P:proton transmembrane transport	Data not available	Data not available	IPR003663 (PRINTS); IPR003663 (TIGRFAM); IPR005828 (PFAM); G3DSA:1.20.1250.20 (GENE3D); PTHR23500:SF464 (PANTHER); PTHR23500 (PANTHER); IPR020846 (PROSITE_PROFILES); cd17361 (CDD); IPR036259 (SUPERFAMILY)	C:GO:0016020; C:GO:0016021; F:GO:0022857; P:GO:0055085	C:membrane; C:integral component of membrane; F:transmembrane transporter activity; P:transmembrane transport
comp30251_c0_seq1	18.7002	-1.14463	-2.2109	0.000361035	0.0378029	1	19.757	0.956205	1.9402	0.00640183	0.548872	1	19.757	-0.188426	-1.13952	0.544829	0.971858	1	[INTERPRO, BLASTED, MAPPED, ANNOTATED]	comp30251_c0_seq1	cinnamoyl-CoA reductase	1051	20	0	92.53	3	F:GO:0016616; F:GO:0016621; P:GO:0055114	F:oxidoreductase activity, acting on the CH-OH group of donors, NAD or NADP as acceptor; F:cinnamoyl-CoA reductase activity; P:oxidation-reduction process	EC:1.2.1.44	Cinnamoyl-CoA reductase	IPR001509 (PFAM); G3DSA:3.40.50.720 (GENE3D); PTHR10366 (PANTHER); PTHR10366:SF595 (PANTHER); cd08958 (CDD); IPR036291 (SUPERFAMILY)	F:GO:0003824	F:catalytic activity
comp18982_c0_seq1	36.9278	-1.11639	-2.16804	0.00046062	0.0460062	1	44.8527	1.09224	2.13205	0.00172878	0.246845	1	44.8527	-0.024148	-1.01688	0.939047	0.979078	1	[INTERPRO, BLASTED, MAPPED, ANNOTATED]	comp18982_c0_seq1	1-aminocyclopropane-1-carboxylate oxidase 5	1921	20	0	78.62	4	F:GO:0009815; F:GO:0046872; F:GO:0051213; P:GO:0055114	F:1-aminocyclopropane-1-carboxylate oxidase activity; F:metal ion binding; F:dioxygenase activity; P:oxidation-reduction process	EC:1.14.17.4	Aminocyclopropanecarboxylate oxidase	IPR027443 (G3DSA:2.60.120.GENE3D); IPR026992 (PFAM); IPR005123 (PFAM); PTHR10209 (PANTHER); PTHR10209:SF674 (PANTHER); IPR005123 (PROSITE_PROFILES); SSF51197 (SUPERFAMILY)	F:GO:0016491; P:GO:0055114	F:oxidoreductase activity; P:oxidation-reduction process
comp52320_c0_seq1	8.55156	-1.0588	-2.0832	0.000463237	0.0461347	1	8.42649	0.766436	1.70106	0.0207428	0.924834	1	8.55156	-0.292363	-1.22464	0.329869	0.971252	1	[INTERPRO, BLASTED, MAPPED, ANNOTATED]	comp52320_c0_seq1	glutamate synthase 1 [NADH], chloroplastic isoform X1	7505	20	0	90.64	12	F:GO:0005506; P:GO:0006537; C:GO:0009570; F:GO:0010181; F:GO:0016040; F:GO:0016740; P:GO:0019676; P:GO:0046686; P:GO:0048589; F:GO:0050660; F:GO:0051538; P:GO:0055114	F:iron ion binding; P:glutamate biosynthetic process; C:chloroplast stroma; F:FMN binding; F:glutamate synthase (NADH) activity; F:transferase activity; P:ammonia assimilation cycle; P:response to cadmium ion; P:developmental growth; F:flavin adenine dinucleotide binding; F:3 iron, 4 sulfur cluster binding; P:oxidation-reduction process	EC:1.4.1.14	Glutamate synthase (NADH)	PR00419 (PRINTS); IPR013785 (G3DSA:3.20.20.GENE3D); IPR013785 (G3DSA:3.20.20.GENE3D); IPR017932 (PFAM); IPR029055 (G3DSA:3.60.20.GENE3D); IPR028261 (PFAM); IPR002932 (PFAM); IPR036188 (G3DSA:3.50.50.GENE3D); IPR023753 (PFAM); IPR012220 (PIRSF); IPR006005 (TIGRFAM); IPR006982 (PFAM); IPR002489 (PFAM); IPR036485 (G3DSA:2.160.20.GENE3D); IPR009051 (G3DSA:1.10.1060.GENE3D); PTHR11938:SF131 (PANTHER);…	F:GO:0003824; F:GO:0005506; P:GO:0006537; P:GO:0006807; F:GO:0010181; F:GO:0015930; F:GO:0016040; F:GO:0016491; F:GO:0016638; F:GO:0016639; F:GO:0050660; F:GO:0051536; P:GO:0055114	F:catalytic activity; F:iron ion binding; P:glutamate biosynthetic process; P:nitrogen compound metabolic process; F:FMN binding; F:glutamate synthase activity; F:glutamate synthase (NADH) activity; F:oxidoreductase activity; F:oxidoreductase activity, acting on the CH-NH2 group of donors; F:oxidoreductase activity, acting on the CH-NH2 group of donors, NAD or NADP as acceptor; F:flavin adenine d…
comp53647_c0_seq1	16.31	9.21074	592.53	6.36191e-05	0.0094227	1	16.31	-9.55421	-751.805	0.00161836	0.236047	1	0	-0.34347	-1.26881	0.926967	0.97615	1	[INTERPRO, BLASTED, MAPPED, ANNOTATED]	comp53647_c0_seq1	expansin-like protein	1130	20	1.14227e-90	73.74	1	C:GO:0005576	C:extracellular region	Data not available	Data not available	IPR007118 (PRINTS); IPR036749 (G3DSA:2.60.40.GENE3D); IPR007117 (PFAM); IPR036908 (G3DSA:2.40.40.GENE3D); IPR009009 (PFAM); PTHR31692 (PANTHER); PTHR31692:SF4 (PANTHER); IPR007117 (PROSITE_PROFILES); IPR007112 (PROSITE_PROFILES); IPR036749 (SUPERFAMILY); IPR036908 (SUPERFAMILY)	C:GO:0005576	C:extracellular region
comp49135_c0_seq1	8.28483	9.18793	583.235	0.000123757	0.0159449	1	8.28483	-3.99158	-15.9069	0.000229867	0.0541955	1	0.421423	5.19635	36.6656	0.0326533	0.971252	1	[INTERPRO, BLASTED, MAPPED, ANNOTATED]	comp49135_c0_seq1	antimicrobial peptide 1	1919	20	5.3629e-65	86.28	4	C:GO:0005576; C:GO:0005618; P:GO:0006952; P:GO:0045926	C:extracellular region; C:cell wall; P:defense response; P:negative regulation of growth	Data not available	Data not available	IPR015201 (PFAM); IPR015791 (G3DSA:2.60.20.GENE3D); IPR011024 (SUPERFAMILY)	P:GO:0006952; P:GO:0045926	P:defense response; P:negative regulation of growth
comp50799_c0_seq2	5.99977	8.15539	285.112	0.000321171	0.0348352	1	6.42286	0.378512	1.3	0.440629	0.924834	1	6.42286	8.5339	370.646	0.000166088	0.115125	1	[INTERPRO, BLASTED, MAPPED, ANNOTATED]	comp50799_c0_seq2	cytochrome b-c1 complex subunit Rieske-4, mitochondrial-like	1430	20	1.27648e-135	90.95	5	C:GO:0005750; P:GO:0006122; F:GO:0008121; C:GO:0016021; F:GO:0051537	C:mitochondrial respiratory chain complex III; P:mitochondrial electron transport, ubiquinol to cytochrome c; F:ubiquinol-cytochrome-c reductase activity; C:integral component of membrane; F:2 iron, 2 sulfur cluster binding	EC:1.10.2; EC:1.10.2.2	Acting on diphenols and related substances as donors; Acting on diphenols and related substances as donors	IPR005805 (PRINTS); IPR004192 (PFAM); IPR036922 (G3DSA:2.102.10.GENE3D); IPR006317 (TIGRFAM); IPR017941 (PFAM); IPR014349 (PANTHER); PTHR10134:SF23 (PANTHER); IPR017941 (PROSITE_PROFILES); cd03470 (CDD); SSF81502 (SUPERFAMILY); IPR036922 (SUPERFAMILY)	F:GO:0008121; C:GO:0016020; F:GO:0051537; P:GO:0055114	F:ubiquinol-cytochrome-c reductase activity; C:membrane; F:2 iron, 2 sulfur cluster binding; P:oxidation-reduction process
comp41900_c0_seq2	2.24462	5.74872	53.7698	9.76441e-06	0.00195616	0.338415	2.78652	0.53473	1.44867	0.319053	0.924834	1	2.78652	6.28345	77.8947	1.26436e-06	0.00175281	0.0438203	[INTERPRO, BLASTED]	comp41900_c0_seq2	chaperone protein dnaJ 10	2344	20	0	84.6	Data not available	Data not available	Data not available	Data not available	Data not available	IPR001623 (PRINTS); IPR026894 (PFAM); IPR036869 (G3DSA:1.10.287.GENE3D); IPR001623 (PFAM); mobidb-lite (MOBIDB_LITE); mobidb-lite (MOBIDB_LITE); PTHR44094 (PANTHER); PTHR44094:SF2 (PANTHER); IPR001623 (PROSITE_PROFILES); IPR001623 (CDD); IPR036869 (SUPERFAMILY)	no GO terms	no GO terms
comp42474_c0_seq1	5.11681	5.2445	37.91	4.47869e-06	0.000988679	0.155223	5.11681	-2.55856	-5.89121	0.00254794	0.317649	1	0.714156	2.68594	6.435	0.0268651	0.971252	1	[INTERPRO, BLASTED, MAPPED, ANNOTATED]	comp42474_c0_seq1	aquaporin TIP2-1	1195	20	8.95538e-151	90.46	4	P:GO:0006833; F:GO:0015250; C:GO:0016021; P:GO:0055085	P:water transport; F:water channel activity; C:integral component of membrane; P:transmembrane transport	Data not available	Data not available	IPR000425 (PRINTS); IPR023271 (G3DSA:1.20.1080.GENE3D); IPR000425 (TIGRFAM); IPR000425 (PFAM); IPR034294 (PANTHER); PTHR45665:SF15 (PANTHER); IPR000425 (CDD); IPR023271 (SUPERFAMILY)	F:GO:0015267; C:GO:0016020; P:GO:0055085	F:channel activity; C:membrane; P:transmembrane transport
comp49517_c0_seq4	2.37943	5.11262	34.5981	0.000244556	0.0279903	1	2.37943	-0.796942	-1.73741	0.32846	0.924834	1	1.07496	4.31568	19.9136	0.00225072	0.785277	1	[INTERPRO, BLASTED, MAPPED, ANNOTATED]	comp49517_c0_seq4	Serine/threonine-protein kinase	1520	20	1.38755e-150	72.83	2	F:GO:0005515; C:GO:0016020	F:protein binding; C:membrane	Data not available	Data not available	IPR011990 (G3DSA:1.25.40.GENE3D); PTHR26312 (PANTHER); PTHR26312:SF73 (PANTHER); IPR013026 (PROSITE_PROFILES); IPR011990 (SUPERFAMILY)	F:GO:0005515	F:protein binding
comp55091_c0_seq2	1.02708	5.01998	32.4462	1.88842e-05	0.00337366	0.654489	1.02708	-0.81371	-1.75773	0.320651	0.924834	1	0.478359	4.20627	18.4592	0.000399959	0.23384	1	[INTERPRO, BLASTED, MAPPED, ANNOTATED]	comp55091_c0_seq2	histone-lysine N-methyltransferase SUVR5 isoform X1	5309	20	0	59.85	5	F:GO:0005515; C:GO:0005634; F:GO:0008270; F:GO:0018024; P:GO:0034968	F:protein binding; C:nucleus; F:zinc ion binding; F:histone-lysine N-methyltransferase activity; P:histone lysine methylation	Data not available	Data not available	G3DSA:2.170.270.10 (GENE3D); IPR007728 (PFAM); IPR021721 (PFAM); G3DSA:3.30.160.60 (GENE3D); IPR001214 (PFAM); IPR040689 (PFAM); mobidb-lite (MOBIDB_LITE); mobidb-lite (MOBIDB_LITE); mobidb-lite (MOBIDB_LITE); PTHR47325:SF1 (PANTHER); PTHR47325 (PANTHER); IPR007728 (PROSITE_PROFILES); IPR013087 (PROSITE_PROFILES); IPR013087 (PROSITE_PROFILES); IPR013087 (PROSITE_PROFILES); IPR013087 (PROSITE_PROF…	F:GO:0005515; C:GO:0005634; F:GO:0008168; F:GO:0008270; F:GO:0018024; P:GO:0034968	F:protein binding; C:nucleus; F:methyltransferase activity; F:zinc ion binding; F:histone-lysine N-methyltransferase activity; P:histone lysine methylation
comp54141_c0_seq13	87.8902	4.81876	28.2222	1.74886e-08	7.77078e-06	0.000606121	87.8902	-2.88211	-7.37225	0.00165421	0.239881	1	10.3427	1.93665	3.82816	0.0250376	0.971252	1	[INTERPRO, BLASTED, MAPPED, ANNOTATED]	comp54141_c0_seq13	dehydrin 7 protein	978	20	4.52898e-28	92.07	1	P:GO:0009415	P:response to water	Data not available	Data not available	mobidb-lite (MOBIDB_LITE); mobidb-lite (MOBIDB_LITE); mobidb-lite (MOBIDB_LITE)	no GO terms	no GO terms
comp54141_c0_seq10	6.92032	4.3838	20.8763	9.43565e-05	0.0128266	1	6.92032	-1.27639	-2.42233	0.219601	0.924834	1	2.28132	3.1074	8.6183	0.00654049	0.971252	1	[INTERPRO, BLASTED, MAPPED, ANNOTATED]	comp54141_c0_seq10	dehydrin 5	1005	20	1.57885e-33	92.43	1	P:GO:0009415	P:response to water	Data not available	Data not available	mobidb-lite (MOBIDB_LITE); mobidb-lite (MOBIDB_LITE); mobidb-lite (MOBIDB_LITE)	no GO terms	no GO terms
comp54908_c0_seq3	0.60004	4.37261	20.7151	0.000321636	0.0348352	1	0.60004	-7.23902	-151.064	0.018804	0.924834	1	0.0153441	-2.86641	-7.29248	0.369282	0.971252	1	[INTERPRO, BLASTED, MAPPED, ANNOTATED]	comp54908_c0_seq3	subtilisin-like protease SBT3.5	5633	20	0	75.1	2	F:GO:0004252; P:GO:0006508	F:serine-type endopeptidase activity; P:proteolysis	Data not available	Data not available	IPR015500 (PRINTS); IPR041469 (PFAM); IPR003137 (PFAM); IPR037045 (G3DSA:3.30.70.GENE3D); IPR036852 (G3DSA:3.40.50.GENE3D); G3DSA:3.50.30.30 (GENE3D); IPR000209 (PFAM); G3DSA:2.60.40.2310 (GENE3D); IPR010259 (PFAM); PTHR10795:SF382 (PANTHER); PTHR10795 (PANTHER); PS51892 (PROSITE_PROFILES); IPR034197 (CDD); cd02120 (CDD); IPR036852 (SUPERFAMILY)	F:GO:0004252; P:GO:0006508	F:serine-type endopeptidase activity; P:proteolysis
comp50836_c0_seq3	25.3411	4.31746	19.9382	6.78346e-14	9.40405e-11	2.35101e-09	25.3411	-10.3799	-1332.45	0.000548737	0.104495	1	0.794209	-6.06241	-66.8291	0.0440537	0.971252	1	[INTERPRO, BLASTED, MAPPED, ANNOTATED]	comp50836_c0_seq3	abscisic acid and water-stress induced protein	1187	20	4.59705e-36	77.8	1	C:GO:0016021	C:integral component of membrane	Data not available	Data not available	IPR003496 (PFAM); mobidb-lite (MOBIDB_LITE); mobidb-lite (MOBIDB_LITE); mobidb-lite (MOBIDB_LITE); mobidb-lite (MOBIDB_LITE); mobidb-lite (MOBIDB_LITE); mobidb-lite (MOBIDB_LITE); mobidb-lite (MOBIDB_LITE); IPR003496 (PANTHER); PTHR33801:SF7 (PANTHER)	no GO terms	no GO terms
comp54031_c0_seq6	3.04837	4.22109	18.6498	3.99886e-05	0.00641632	1	3.04837	-2.5348	-5.79496	0.0112257	0.758406	1	0.38776	1.68629	3.21828	0.122401	0.971252	1	[INTERPRO, BLASTED, MAPPED, ANNOTATED]	comp54031_c0_seq6	protein EDS1L	2607	20	0	60.3	1	P:GO:0006629	P:lipid metabolic process	Data not available	Data not available	IPR002921 (PFAM); IPR029058 (G3DSA:3.40.50.GENE3D); IPR041266 (PFAM); mobidb-lite (MOBIDB_LITE); PTHR47090:SF2 (PANTHER); PTHR47090 (PANTHER); cd00519 (CDD); IPR029058 (SUPERFAMILY)	P:GO:0006629	P:lipid metabolic process
comp54020_c0_seq5	8.5335	4.2192	18.6254	3.63208e-10	2.42078e-07	1.25881e-05	8.5335	-9.2375	-603.621	0.00214527	0.284637	1	0.265403	-5.0183	-32.4084	0.0978583	0.971252	1	[INTERPRO, BLASTED, MAPPED, ANNOTATED]	comp54020_c0_seq5	aspartyl protease AED3	1701	20	0	69.03	2	F:GO:0004190; P:GO:0006508	F:aspartic-type endopeptidase activity; P:proteolysis	EC:3.4.23	Acting on peptide bonds (peptidases)	IPR001461 (PRINTS); IPR021109 (G3DSA:2.40.70.GENE3D); IPR032799 (PFAM); IPR032861 (PFAM); IPR021109 (G3DSA:2.40.70.GENE3D); IPR001461 (PANTHER); PTHR13683:SF259 (PANTHER); IPR033121 (PROSITE_PROFILES); IPR021109 (SUPERFAMILY)	F:GO:0004190; P:GO:0006508	F:aspartic-type endopeptidase activity; P:proteolysis
comp54020_c0_seq2	9.77881	4.19499	18.3154	6.72906e-13	7.52309e-10	2.33216e-08	9.77881	-5.76619	-54.4247	6.16937e-10	1.12536e-06	2.13818e-05	0.350868	-1.5712	-2.97152	0.112402	0.971252	1	[INTERPRO, BLASTED, MAPPED, ANNOTATED]	comp54020_c0_seq2	aspartyl protease AED3-like	1773	20	0	68.04	2	F:GO:0004190; P:GO:0006508	F:aspartic-type endopeptidase activity; P:proteolysis	EC:3.4.23	Acting on peptide bonds (peptidases)	IPR001461 (PRINTS); IPR032861 (PFAM); IPR032799 (PFAM); IPR021109 (G3DSA:2.40.70.GENE3D); IPR021109 (G3DSA:2.40.70.GENE3D); PTHR13683:SF259 (PANTHER); IPR001461 (PANTHER); IPR033121 (PROSITE_PROFILES); IPR021109 (SUPERFAMILY)	F:GO:0004190; P:GO:0006508	F:aspartic-type endopeptidase activity; P:proteolysis
comp52852_c0_seq6	1.82929	4.14774	17.7254	1.14145e-06	0.000297447	0.0395604	1.82929	-0.813064	-1.75694	0.230022	0.924834	1	0.842144	3.33468	10.0888	0.000123653	0.0911823	1	[INTERPRO, BLASTED, MAPPED, ANNOTATED]	comp52852_c0_seq6	telomere repeat-binding protein 5	3722	20	2.32729e-104	54.21	1	F:GO:0003677	F:DNA binding	Data not available	Data not available	G3DSA:1.10.246.220 (GENE3D); PTHR21717 (PANTHER); PTHR21717:SF70 (PANTHER); IPR017930 (PROSITE_PROFILES); cd11660 (CDD); IPR009057 (SUPERFAMILY)	F:GO:0003677	F:DNA binding
comp47026_c0_seq1	1.75788	4.08439	16.9639	9.43733e-05	0.0128266	1	1.75788	-2.99024	-7.94604	0.00251096	0.315308	1	0.166003	1.09416	2.13488	0.364767	0.971252	1	[INTERPRO, BLASTED, MAPPED, ANNOTATED]	comp47026_c0_seq1	protein NRT1/ PTR FAMILY 6.4-like	2266	20	0	72.31	5	P:GO:0006857; P:GO:0010167; F:GO:0015112; C:GO:0016021; P:GO:0055085	P:oligopeptide transport; P:response to nitrate; F:nitrate transmembrane transporter activity; C:integral component of membrane; P:transmembrane transport	Data not available	Data not available	IPR000109 (PFAM); mobidb-lite (MOBIDB_LITE); mobidb-lite (MOBIDB_LITE); PTHR11654:SF78 (PANTHER); IPR000109 (PANTHER); cd17413 (CDD); IPR036259 (SUPERFAMILY)	C:GO:0016020; F:GO:0022857; P:GO:0055085	C:membrane; F:transmembrane transporter activity; P:transmembrane transport
comp46654_c0_seq1	3.87888	3.97337	15.7074	5.51466e-05	0.00830987	1	3.87888	-3.93508	-15.2959	0.000416202	0.0849864	1	0.184695	0.0382949	1.0269	0.975774	0.993614	1	[INTERPRO, BLASTED, MAPPED, ANNOTATED]	comp46654_c0_seq1	xyloglucan endotransglucosylase/hydrolase protein 9	1292	20	0	78.45	8	F:GO:0004553; C:GO:0005618; P:GO:0010411; C:GO:0016021; F:GO:0016762; P:GO:0042546; C:GO:0048046; P:GO:0071555	F:hydrolase activity, hydrolyzing O-glycosyl compounds; C:cell wall; P:xyloglucan metabolic process; C:integral component of membrane; F:xyloglucan:xyloglucosyl transferase activity; P:cell wall biogenesis; C:apoplast; P:cell wall organization	EC:2.4.1.207	Xyloglucan:xyloglucosyl transferase	IPR008264 (PRINTS); IPR010713 (PFAM); IPR000757 (PFAM); IPR016455 (PIRSF); G3DSA:2.60.120.200 (GENE3D); PTHR31062:SF108 (PANTHER); PTHR31062 (PANTHER); IPR000757 (PROSITE_PROFILES); cd02176 (CDD); IPR013320 (SUPERFAMILY)	F:GO:0004553; C:GO:0005618; P:GO:0005975; P:GO:0006073; P:GO:0010411; F:GO:0016762; P:GO:0042546; C:GO:0048046	F:hydrolase activity, hydrolyzing O-glycosyl compounds; C:cell wall; P:carbohydrate metabolic process; P:cellular glucan metabolic process; P:xyloglucan metabolic process; F:xyloglucan:xyloglucosyl transferase activity; P:cell wall biogenesis; C:apoplast
comp50620_c0_seq1	8.6508	3.68215	12.8363	4.66866e-09	2.31152e-06	0.000161807	8.6508	-2.86434	-7.282	8.80038e-06	0.00435719	0.305003	0.997328	0.817819	1.76274	0.247284	0.971252	1	[INTERPRO, BLASTED, MAPPED, ANNOTATED]	comp50620_c0_seq1	anthocyanidin reductase	1468	20	0	75.14	6	P:GO:0009813; F:GO:0016616; F:GO:0016854; F:GO:0033729; F:GO:0050661; P:GO:0055114	P:flavonoid biosynthetic process; F:oxidoreductase activity, acting on the CH-OH group of donors, NAD or NADP as acceptor; F:racemase and epimerase activity; F:anthocyanidin reductase activity; F:NADP binding; P:oxidation-reduction process	EC:1.3.1.77	Anthocyanidin reductase ((2R,3R)-flavan-3-ol-forming)	IPR001509 (PFAM); G3DSA:3.40.50.720 (GENE3D); PTHR10366 (PANTHER); PTHR10366:SF288 (PANTHER); cd08958 (CDD); IPR036291 (SUPERFAMILY)	F:GO:0003824	F:catalytic activity
comp54141_c0_seq5	73.3419	3.67682	12.7889	1.96169e-11	1.65825e-08	6.79881e-07	73.3419	-3.23672	-9.42646	6.05511e-08	5.82939e-05	0.00209858	6.65971	0.440106	1.3567	0.439264	0.971252	1	[INTERPRO, BLASTED, MAPPED, ANNOTATED]	comp54141_c0_seq5	dehydrin	1061	20	1.11288e-37	78.93	1	P:GO:0009415	P:response to water	Data not available	Data not available	IPR000167 (PFAM); mobidb-lite (MOBIDB_LITE); mobidb-lite (MOBIDB_LITE); mobidb-lite (MOBIDB_LITE); mobidb-lite (MOBIDB_LITE); mobidb-lite (MOBIDB_LITE); IPR000167 (PANTHER); PTHR33346:SF2 (PANTHER)	P:GO:0009415	P:response to water
comp28767_c0_seq1	4.52852	3.48269	11.1788	1.25781e-05	0.00243538	0.435933	4.52852	-1.64641	-3.13053	0.032188	0.924834	1	1.18058	1.83628	3.57089	0.0279579	0.971252	1	[INTERPRO, BLASTED, MAPPED, ANNOTATED]	comp28767_c0_seq1	fructose-bisphosphate aldolase 1, chloroplastic	1737	20	0	92.65	4	F:GO:0004332; C:GO:0005829; P:GO:0006096; P:GO:0030388	F:fructose-bisphosphate aldolase activity; C:cytosol; P:glycolytic process; P:fructose 1,6-bisphosphate metabolic process	EC:4.1.2.13	Fructose-bisphosphate aldolase	IPR000741 (PFAM); IPR013785 (G3DSA:3.20.20.GENE3D); PTHR11627:SF61 (PANTHER); PTHR11627 (PANTHER); cd00948 (CDD); SSF51569 (SUPERFAMILY)	F:GO:0003824; F:GO:0004332; P:GO:0006096	F:catalytic activity; F:fructose-bisphosphate aldolase activity; P:glycolytic process
comp52594_c0_seq1	51.1549	3.40757	10.6116	1.11022e-16	3.20651e-13	3.84781e-12	51.1549	-2.61716	-6.13543	1.74415e-09	2.35881e-06	6.04488e-05	7.12576	0.790402	1.72956	0.069218	0.971252	1	[INTERPRO, BLASTED, MAPPED, ANNOTATED]	comp52594_c0_seq1	peroxidase A2-like	978	20	2.69904e-141	78.15	12	P:GO:0002215; F:GO:0004601; C:GO:0005576; C:GO:0005794; P:GO:0006979; P:GO:0009908; C:GO:0016021; F:GO:0020037; P:GO:0042744; F:GO:0046872; P:GO:0055114; P:GO:0098869	P:defense response to nematode; F:peroxidase activity; C:extracellular region; C:Golgi apparatus; P:response to oxidative stress; P:flower development; C:integral component of membrane; F:heme binding; P:hydrogen peroxide catabolic process; F:metal ion binding; P:oxidation-reduction process; P:cellular oxidant detoxification	EC:1.11.1.7	Peroxidase	IPR000823 (PRINTS); IPR002016 (PRINTS); G3DSA:1.10.520.10 (GENE3D); G3DSA:1.10.420.10 (GENE3D); IPR002016 (PFAM); mobidb-lite (MOBIDB_LITE); PTHR31388 (PANTHER); PTHR31388:SF176 (PANTHER); IPR002016 (PROSITE_PROFILES); IPR033905 (CDD); IPR010255 (SUPERFAMILY)	F:GO:0004601; P:GO:0006979; F:GO:0020037; P:GO:0042744; P:GO:0055114	F:peroxidase activity; P:response to oxidative stress; F:heme binding; P:hydrogen peroxide catabolic process; P:oxidation-reduction process
comp54141_c0_seq16	147.985	3.35226	10.2124	8.17429e-11	5.90218e-08	2.83305e-06	147.985	-3.10576	-8.60852	3.92207e-08	3.88375e-05	0.00135931	15.5771	0.246492	1.18632	0.641007	0.97615	1	[INTERPRO, BLASTED, MAPPED, ANNOTATED]	comp54141_c0_seq16	dehydrin 5	832	20	5.76576e-45	91.34	1	P:GO:0009415	P:response to water	Data not available	Data not available	mobidb-lite (MOBIDB_LITE); mobidb-lite (MOBIDB_LITE); mobidb-lite (MOBIDB_LITE)	no GO terms	no GO terms
comp55009_c0_seq7	4.45803	3.20524	9.223	4.58278e-05	0.00718687	1	4.45803	-2.38153	-5.21089	0.00334385	0.38502	1	0.645152	0.823706	1.76995	0.343167	0.971252	1	[INTERPRO, BLASTED]	comp55009_c0_seq7	BURP domain protein RD22-like isoform X1	1536	20	6.23606e-148	61.47	Data not available	Data not available	Data not available	Data not available	Data not available	IPR004873 (PFAM); PTHR31236 (PANTHER); PTHR31236:SF2 (PANTHER); IPR004873 (PROSITE_PROFILES)	no GO terms	no GO terms
comp27926_c0_seq1	11.1195	3.16442	8.96573	1.49167e-07	5.27535e-05	0.00516985	11.1195	-4.08184	-16.9338	2.13451e-07	0.000176137	0.00739777	0.775929	-0.917416	-1.88873	0.26791	0.971252	1	[INTERPRO, BLASTED, MAPPED, ANNOTATED]	comp27926_c0_seq1	non-specific lipid-transfer protein 2-like	916	20	1.01526e-39	78.3	2	P:GO:0006869; F:GO:0008289	P:lipid transport; F:lipid binding	Data not available	Data not available	IPR000528 (PRINTS); G3DSA:1.10.110.10 (GENE3D); IPR016140 (PFAM); PTHR33076:SF50 (PANTHER); PTHR33076 (PANTHER); cd01960 (CDD); IPR036312 (SUPERFAMILY)	P:GO:0006869; F:GO:0008289	P:lipid transport; F:lipid binding
comp55622_c0_seq7	8.22108	3.1485	8.86736	0.000351519	0.0370302	1	8.22108	-2.54214	-5.82452	0.00641391	0.548872	1	1.13005	0.606365	1.52242	0.534341	0.971858	1	[INTERPRO, BLASTED, MAPPED, ANNOTATED]	comp55622_c0_seq7	7-deoxyloganetin glucosyltransferase-like	698	20	2.25521e-146	76.42	3	F:GO:0008194; F:GO:0016758; C:GO:0110165	F:UDP-glycosyltransferase activity; F:transferase activity, transferring hexosyl groups; C:cellular anatomical entity	Data not available	Data not available	IPR002213 (PFAM); G3DSA:3.40.50.2000 (GENE3D); G3DSA:3.40.50.2000 (GENE3D); PTHR11926 (PANTHER); cd03784 (CDD); SSF53756 (SUPERFAMILY)	F:GO:0008194	F:UDP-glycosyltransferase activity
comp28541_c0_seq1	3.17403	3.13477	8.78337	0.000371157	0.0385137	1	3.17403	-8.44834	-349.305	0.00606603	0.541847	1	0.311179	-5.31357	-39.7689	0.0846556	0.971252	1	[INTERPRO, BLASTED]	comp28541_c0_seq1	trihelix transcription factor ASIL2	2559	20	6.17052e-43	83.69	Data not available	Data not available	Data not available	Data not available	Data not available	PF13837 (PFAM); mobidb-lite (MOBIDB_LITE); mobidb-lite (MOBIDB_LITE); mobidb-lite (MOBIDB_LITE); mobidb-lite (MOBIDB_LITE); mobidb-lite (MOBIDB_LITE); mobidb-lite (MOBIDB_LITE); mobidb-lite (MOBIDB_LITE); mobidb-lite (MOBIDB_LITE); mobidb-lite (MOBIDB_LITE); PTHR31307:SF7 (PANTHER); PTHR31307 (PANTHER)	no GO terms	no GO terms
comp54832_c0_seq2	4.98423	3.12265	8.70988	4.42909e-05	0.00700928	1	4.98423	-3.1258	-8.72889	0.000258906	0.0596066	1	0.436648	-0.00314567	-1.00218	0.997144	0.998729	1	[INTERPRO, BLASTED, MAPPED, ANNOTATED]	comp54832_c0_seq2	aspartic proteinase nepenthesin-1	1871	20	0	70.43	4	F:GO:0004190; C:GO:0005576; P:GO:0006508; P:GO:0030163	F:aspartic-type endopeptidase activity; C:extracellular region; P:proteolysis; P:protein catabolic process	EC:3.4.23	Acting on peptide bonds (peptidases)	IPR001461 (PRINTS); IPR032799 (PFAM); IPR021109 (G3DSA:2.40.70.GENE3D); IPR032861 (PFAM); IPR021109 (G3DSA:2.40.70.GENE3D); PTHR13683:SF719 (PANTHER); IPR001461 (PANTHER); IPR033121 (PROSITE_PROFILES); IPR034161 (CDD); IPR021109 (SUPERFAMILY)	F:GO:0004190; P:GO:0006508	F:aspartic-type endopeptidase activity; P:proteolysis
comp46515_c0_seq1	5.35391	3.11548	8.66667	7.42505e-05	0.0108125	1	5.35391	-3.23064	-9.38687	0.000335495	0.072418	1	0.453231	-0.115167	-1.0831	0.904905	0.97615	1	[INTERPRO, BLASTED]	comp46515_c0_seq1	17.3 kDa class I heat shock protein	1053	20	7.98877e-77	87.52	Data not available	Data not available	Data not available	Data not available	Data not available	IPR002068 (PFAM); IPR008978 (G3DSA:2.60.40.GENE3D); mobidb-lite (MOBIDB_LITE); PTHR11527:SF303 (PANTHER); IPR031107 (PANTHER); IPR002068 (PROSITE_PROFILES); cd06472 (CDD); IPR008978 (SUPERFAMILY)	no GO terms	no GO terms
comp52946_c0_seq3	6.68922	3.0911	8.52145	0.00031053	0.0341662	1	6.68922	-8.25506	-305.507	0.00716371	0.582816	1	0.46089	-5.16397	-35.8516	0.093306	0.971252	1	[INTERPRO, BLASTED, MAPPED, ANNOTATED]	comp52946_c0_seq3	embryo-abundant protein	1014	20	3.80351e-56	72.87	10	F:GO:0003779; F:GO:0005537; C:GO:0005615; P:GO:0009737; P:GO:0010951; P:GO:0012502; F:GO:0019828; P:GO:0031640; P:GO:0042742; P:GO:0050832	F:actin binding; F:mannose binding; C:extracellular space; P:response to abscisic acid; P:negative regulation of endopeptidase activity; P:induction of programmed cell death; F:aspartic-type endopeptidase inhibitor activity; P:killing of cells of other organism; P:defense response to bacterium; P:defense response to fungus	Data not available	Data not available	IPR002902 (PFAM); IPR038408 (G3DSA:3.30.430.GENE3D); PTHR32080 (PANTHER); PS51257 (PROSITE_PROFILES); IPR002902 (PROSITE_PROFILES)	no GO terms	no GO terms
comp55573_c0_seq5	5.05159	3.08239	8.47015	0.000136285	0.0172386	1	5.05159	-1.40151	-2.64178	0.0888646	0.924834	1	1.63302	1.68088	3.20623	0.0436451	0.971252	1	[INTERPRO, BLASTED, MAPPED, ANNOTATED]	comp55573_c0_seq5	serine carboxypeptidase-like 20	1823	20	0	67.61	2	F:GO:0004185; P:GO:0006508	F:serine-type carboxypeptidase activity; P:proteolysis	EC:3.4.21; EC:3.4.16	Acting on peptide bonds (peptidases); Acting on peptide bonds (peptidases)	IPR001563 (PRINTS); IPR029058 (G3DSA:3.40.50.GENE3D); IPR001563 (PFAM); G3DSA:3.40.50.12670 (GENE3D); IPR001563 (PANTHER); PTHR11802:SF29 (PANTHER); IPR029058 (SUPERFAMILY)	F:GO:0004185; P:GO:0006508	F:serine-type carboxypeptidase activity; P:proteolysis
comp54141_c0_seq7	8.87811	3.07926	8.45182	4.66872e-06	0.00101766	0.161809	8.87811	-5.38388	-41.755	2.70236e-06	0.00156097	0.0936583	0.729816	-2.30462	-4.94036	0.0492556	0.971252	1	[INTERPRO, BLASTED, MAPPED, ANNOTATED]	comp54141_c0_seq7	dehydrin 5	1038	20	2.01715e-33	92.43	1	P:GO:0009415	P:response to water	Data not available	Data not available	mobidb-lite (MOBIDB_LITE); mobidb-lite (MOBIDB_LITE); mobidb-lite (MOBIDB_LITE)	no GO terms	no GO terms
comp48261_c0_seq2	24.5668	3.04016	8.2258	9.32587e-13	1.01005e-09	3.23216e-08	24.5668	-3.16022	-8.93966	5.71996e-11	1.41602e-07	1.98242e-06	2.44355	-0.120064	-1.08678	0.808916	0.97615	1	[INTERPRO, BLASTED]	comp48261_c0_seq2	auxin-repressed 12.5 kDa protein-like isoform X2	1041	20	6.30989e-78	66.88	Data not available	Data not available	Data not available	Data not available	Data not available	IPR008406 (PFAM); mobidb-lite (MOBIDB_LITE); mobidb-lite (MOBIDB_LITE); mobidb-lite (MOBIDB_LITE); IPR008406 (PANTHER); PTHR33565:SF2 (PANTHER)	no GO terms	no GO terms
comp49119_c0_seq2	33.5951	3.02906	8.16277	1.35059e-07	4.8759e-05	0.00468086	33.5951	-3.20287	-9.20789	4.57562e-07	0.000317164	0.0158582	3.19521	-0.173812	-1.12803	0.770778	0.97615	1	[INTERPRO, BLASTED, MAPPED, ANNOTATED]	comp49119_c0_seq2	catalase isozyme 2-like	2033	20	0	89.13	8	F:GO:0004096; C:GO:0005737; F:GO:0020037; P:GO:0042542; P:GO:0042744; F:GO:0046872; P:GO:0055114; P:GO:0098869	F:catalase activity; C:cytoplasm; F:heme binding; P:response to hydrogen peroxide; P:hydrogen peroxide catabolic process; F:metal ion binding; P:oxidation-reduction process; P:cellular oxidant detoxification	EC:1.11.1.7; EC:1.11.1.6	Peroxidase; Catalase	IPR018028 (PRINTS); IPR024711 (PIRSF); IPR011614 (PFAM); IPR010582 (PFAM); IPR037060 (G3DSA:2.40.180.GENE3D); mobidb-lite (MOBIDB_LITE); PTHR11465:SF37 (PANTHER); IPR018028 (PANTHER); IPR018028 (PROSITE_PROFILES); cd08154 (CDD); IPR020835 (SUPERFAMILY)	F:GO:0004096; P:GO:0006979; F:GO:0020037; P:GO:0055114	F:catalase activity; P:response to oxidative stress; F:heme binding; P:oxidation-reduction process
comp54020_c0_seq9	11.4717	2.97243	7.84856	1.30313e-05	0.00249525	0.45164	11.4717	-3.19659	-9.16789	5.28355e-05	0.016767	1	1.03572	-0.224161	-1.1681	0.788738	0.97615	1	[INTERPRO, BLASTED, MAPPED, ANNOTATED]	comp54020_c0_seq9	aspartyl protease AED3	656	20	6.55093e-107	65.71	2	F:GO:0004190; P:GO:0006508	F:aspartic-type endopeptidase activity; P:proteolysis	EC:3.4.23	Acting on peptide bonds (peptidases)	IPR021109 (G3DSA:2.40.70.GENE3D); IPR032861 (PFAM); IPR001461 (PANTHER); PTHR13683:SF664 (PANTHER); IPR033121 (PROSITE_PROFILES); IPR021109 (SUPERFAMILY)	F:GO:0004190; P:GO:0006508	F:aspartic-type endopeptidase activity; P:proteolysis
comp50836_c0_seq5	50.9	2.96338	7.79946	6.55664e-12	5.98e-09	2.2724e-07	50.9	-2.38085	-5.20842	3.50978e-07	0.000261021	0.0121642	8.57701	0.58253	1.49747	0.194861	0.971252	1	[INTERPRO, BLASTED]	comp50836_c0_seq5	abscisic acid water deficit stress and ripening inducible-like protein	1137	20	5.55167e-62	68.88	Data not available	Data not available	Data not available	Data not available	Data not available	IPR003496 (PFAM); mobidb-lite (MOBIDB_LITE); mobidb-lite (MOBIDB_LITE); mobidb-lite (MOBIDB_LITE); mobidb-lite (MOBIDB_LITE); mobidb-lite (MOBIDB_LITE); mobidb-lite (MOBIDB_LITE); PTHR33801:SF7 (PANTHER); IPR003496 (PANTHER)	no GO terms	no GO terms
comp55009_c0_seq4	7.90685	2.74144	6.68735	2.46805e-07	8.22478e-05	0.00855377	7.90685	-3.20381	-9.21387	3.36824e-07	0.000261021	0.0116737	0.800048	-0.462372	-1.37781	0.474718	0.971252	1	[INTERPRO, BLASTED]	comp55009_c0_seq4	BURP domain protein RD22-like	1577	20	5.74211e-149	62.55	Data not available	Data not available	Data not available	Data not available	Data not available	IPR004873 (PFAM); PTHR31236 (PANTHER); PTHR31236:SF2 (PANTHER); IPR004873 (PROSITE_PROFILES)	no GO terms	no GO terms
comp18566_c0_seq1	2.99616	2.72917	6.63075	1.03183e-06	0.000277127	0.0357612	2.99616	-1.87161	-3.6594	0.00105387	0.17645	1	0.694335	0.857567	1.81198	0.162589	0.971252	1	[INTERPRO, BLASTED, MAPPED, ANNOTATED]	comp18566_c0_seq1	zinc finger protein CONSTANS-LIKE 1-like isoform X2	2895	20	0	67.26	2	F:GO:0005515; C:GO:0005634	F:protein binding; C:nucleus	Data not available	Data not available	IPR010402 (PFAM); mobidb-lite (MOBIDB_LITE); mobidb-lite (MOBIDB_LITE); mobidb-lite (MOBIDB_LITE); PTHR31319:SF46 (PANTHER); PTHR31319 (PANTHER); IPR010402 (PROSITE_PROFILES)	F:GO:0005515	F:protein binding
comp32556_c0_seq2	2.60084	2.72744	6.62278	0.000297614	0.0329544	1	2.60084	-0.28652	-1.21969	0.710616	0.977186	1	1.75324	2.44092	5.42987	0.00128858	0.555873	1	[INTERPRO, BLASTED, MAPPED, ANNOTATED]	comp32556_c0_seq2	phytochrome	4233	20	0	92.75	10	F:GO:0000155; P:GO:0000160; P:GO:0006355; P:GO:0009584; P:GO:0009585; F:GO:0009881; P:GO:0017006; P:GO:0018298; P:GO:0023014; F:GO:0042803	F:phosphorelay sensor kinase activity; P:phosphorelay signal transduction system; P:regulation of transcription, DNA-templated; P:detection of visible light; P:red, far-red light phototransduction; F:photoreceptor activity; P:protein-tetrapyrrole linkage; P:protein-chromophore linkage; P:signal transduction by protein phosphorylation; F:protein homodimerization activity	EC:2.7.13.3	Histidine kinase	IPR001294 (PRINTS); IPR003661 (PFAM); IPR036890 (G3DSA:3.30.565.GENE3D); IPR000014 (TIGRFAM); G3DSA:3.30.450.20 (GENE3D); IPR013654 (PFAM); G3DSA:3.30.450.20 (GENE3D); G3DSA:3.30.450.20 (GENE3D); IPR013767 (PFAM); IPR003018 (PFAM); G3DSA:1.10.287.130 (GENE3D); IPR012129 (PIRSF); IPR029016 (G3DSA:3.30.450.GENE3D); IPR003594 (PFAM); IPR043150 (G3DSA:3.30.450.GENE3D); IPR013515 (PFAM); mobidb-lite (…	F:GO:0000155; F:GO:0005515; P:GO:0006355; P:GO:0007165; P:GO:0009584; P:GO:0009585; F:GO:0009881; P:GO:0017006; P:GO:0018298; F:GO:0042803	F:phosphorelay sensor kinase activity; F:protein binding; P:regulation of transcription, DNA-templated; P:signal transduction; P:detection of visible light; P:red, far-red light phototransduction; F:photoreceptor activity; P:protein-tetrapyrrole linkage; P:protein-chromophore linkage; F:protein homodimerization activity
comp52070_c0_seq1	8.32488	2.69203	6.46221	2.36129e-07	7.94541e-05	0.00818377	8.32488	-1.98005	-3.94506	0.000286872	0.0644311	1	1.7592	0.71198	1.63805	0.210848	0.971252	1	[INTERPRO, BLASTED]	comp52070_c0_seq1	unknown	1453	20	1.53127e-72	57.23	Data not available	Data not available	Data not available	Data not available	Data not available	PTHR33872 (PANTHER); PTHR33872:SF2 (PANTHER)	no GO terms	no GO terms
comp41207_c0_seq11	10.0266	2.65287	6.28917	4.34515e-08	1.7113e-05	0.00150594	10.0266	-1.5358	-2.89949	0.00168545	0.242383	1	2.80282	1.11707	2.16906	0.0312389	0.971252	1	[INTERPRO, BLASTED]	comp41207_c0_seq11	late embryogenesis abundant protein LEA4-2	1241	4	1.94919e-17	69.79	Data not available	Data not available	Data not available	Data not available	Data not available	mobidb-lite (MOBIDB_LITE); mobidb-lite (MOBIDB_LITE); mobidb-lite (MOBIDB_LITE)	no GO terms	no GO terms
comp53734_c0_seq1	9.17869	2.63142	6.19636	3.77476e-15	7.69562e-12	1.30826e-10	9.17869	-1.83541	-3.56873	2.01586e-07	0.000174664	0.00698657	2.15403	0.796009	1.73629	0.0255177	0.971252	1	[INTERPRO, BLASTED, MAPPED, ANNOTATED]	comp53734_c0_seq1	receptor-like protein kinase HSL1	4097	20	0	72.64	6	F:GO:0004672; F:GO:0005515; F:GO:0005524; C:GO:0005886; P:GO:0006468; C:GO:0016021	F:protein kinase activity; F:protein binding; F:ATP binding; C:plasma membrane; P:protein phosphorylation; C:integral component of membrane	Data not available	Data not available	PR00019 (PRINTS); G3DSA:3.30.200.20 (GENE3D); G3DSA:1.10.510.10 (GENE3D); IPR001611 (PFAM); IPR032675 (G3DSA:3.80.10.GENE3D); IPR032675 (G3DSA:3.80.10.GENE3D); IPR001611 (PFAM); IPR032675 (G3DSA:3.80.10.GENE3D); IPR013210 (PFAM); IPR000719 (PFAM); PTHR27000:SF533 (PANTHER); PTHR27000 (PANTHER); IPR000719 (PROSITE_PROFILES); SSF52058 (SUPERFAMILY); IPR011009 (SUPERFAMILY); SSF52058 (SUPERFAMILY)	F:GO:0004672; F:GO:0005515; F:GO:0005524; P:GO:0006468	F:protein kinase activity; F:protein binding; F:ATP binding; P:protein phosphorylation
comp48424_c0_seq1	33.8799	2.61713	6.13527	4.97719e-11	3.74998e-08	1.72499e-06	33.8799	-2.45837	-5.49596	2.00336e-08	2.23976e-05	0.000694325	5.04408	0.158756	1.11632	0.716937	0.97615	1	[INTERPRO, BLASTED, MAPPED, ANNOTATED]	comp48424_c0_seq1	chlorophyll a-b binding protein 5, chloroplastic	866	20	1.37646e-173	96.32	11	P:GO:0009416; C:GO:0009522; C:GO:0009523; C:GO:0009535; P:GO:0009768; C:GO:0009941; C:GO:0010287; C:GO:0016021; F:GO:0016168; P:GO:0018298; F:GO:0046872	P:response to light stimulus; C:photosystem I; C:photosystem II; C:chloroplast thylakoid membrane; P:photosynthesis, light harvesting in photosystem I; C:chloroplast envelope; C:plastoglobule; C:integral component of membrane; F:chlorophyll binding; P:protein-chromophore linkage; F:metal ion binding	Data not available	Data not available	IPR023329 (G3DSA:1.10.3460.GENE3D); IPR022796 (PFAM); IPR001344 (PANTHER); PTHR21649:SF33 (PANTHER); SSF103511 (SUPERFAMILY)	P:GO:0009765; C:GO:0016020	P:photosynthesis, light harvesting; C:membrane
comp53648_c0_seq1	54.6902	2.56372	5.91229	9.41641e-10	5.62679e-07	3.26354e-05	54.6902	-1.62334	-3.08087	0.000313198	0.069139	1	15.5137	0.940381	1.91903	0.0285113	0.971252	1	[INTERPRO, BLASTED]	comp53648_c0_seq1	ABA and WDS induced 3 protein	978	20	4.06982e-20	69.45	Data not available	Data not available	Data not available	Data not available	Data not available	IPR003496 (PFAM); mobidb-lite (MOBIDB_LITE); mobidb-lite (MOBIDB_LITE); mobidb-lite (MOBIDB_LITE); mobidb-lite (MOBIDB_LITE); mobidb-lite (MOBIDB_LITE); PTHR33801:SF7 (PANTHER); IPR003496 (PANTHER)	no GO terms	no GO terms
comp53647_c0_seq2	7.49364	2.54753	5.84634	5.85225e-05	0.00874255	1	7.49364	-3.83278	-14.2489	4.73278e-06	0.00256295	0.164029	0.964443	-1.28525	-2.43724	0.130736	0.971252	1	[INTERPRO, BLASTED, MAPPED, ANNOTATED]	comp53647_c0_seq2	expansin-like protein	1106	20	2.2165e-93	73.9	1	C:GO:0005576	C:extracellular region	Data not available	Data not available	IPR007118 (PRINTS); IPR007117 (PFAM); IPR009009 (PFAM); IPR036749 (G3DSA:2.60.40.GENE3D); IPR036908 (G3DSA:2.40.40.GENE3D); PTHR31692:SF4 (PANTHER); PTHR31692 (PANTHER); IPR007117 (PROSITE_PROFILES); IPR007112 (PROSITE_PROFILES); IPR036749 (SUPERFAMILY); IPR036908 (SUPERFAMILY)	C:GO:0005576	C:extracellular region
comp45414_c0_seq1	11.7945	2.51504	5.71614	4.35328e-09	2.18661e-06	0.000150876	11.7945	-1.43406	-2.70206	0.00127617	0.202888	1	3.72591	1.08098	2.11547	0.0161426	0.971252	1	[INTERPRO, BLASTED, MAPPED, ANNOTATED]	comp45414_c0_seq1	putative aquaporin	1739	20	0	91.63	5	C:GO:0005886; P:GO:0006833; F:GO:0015250; C:GO:0016021; P:GO:0055085	C:plasma membrane; P:water transport; F:water channel activity; C:integral component of membrane; P:transmembrane transport	Data not available	Data not available	IPR000425 (PRINTS); IPR000425 (PFAM); IPR000425 (TIGRFAM); IPR023271 (G3DSA:1.20.1080.GENE3D); PTHR45687:SF2 (PANTHER); IPR034294 (PANTHER); IPR000425 (CDD); IPR023271 (SUPERFAMILY)	F:GO:0015267; C:GO:0016020; P:GO:0055085	F:channel activity; C:membrane; P:transmembrane transport
comp52819_c0_seq1	146.283	2.49363	5.63194	1.08359e-07	4.03818e-05	0.0037555	146.283	-2.44737	-5.4542	2.04378e-06	0.00124269	0.0708333	23.7746	0.0462667	1.03259	0.922858	0.97615	1	[INTERPRO, BLASTED, MAPPED, ANNOTATED]	comp52819_c0_seq1	PR10 protein	820	20	4.79511e-76	90.38	6	F:GO:0004864; P:GO:0006952; P:GO:0009738; F:GO:0010427; P:GO:0032515; F:GO:0038023	F:protein phosphatase inhibitor activity; P:defense response; P:abscisic acid-activated signaling pathway; F:abscisic acid binding; P:negative regulation of phosphoprotein phosphatase activity; F:signaling receptor activity	Data not available	Data not available	no IPS match	no IPS match	no IPS match
comp28787_c0_seq1	24.4145	2.4686	5.53506	9.37777e-07	0.000253918	0.0325015	24.4145	-2.9093	-7.51251	3.40585e-07	0.000261021	0.011804	2.82835	-0.440698	-1.35726	0.425103	0.971252	1	[INTERPRO, BLASTED, MAPPED, ANNOTATED]	comp28787_c0_seq1	chlorophyll a/b binding protein	1126	20	0	95.95	8	C:GO:0009522; C:GO:0009523; C:GO:0009535; P:GO:0009765; C:GO:0016021; F:GO:0016168; P:GO:0018298; F:GO:0046872	C:photosystem I; C:photosystem II; C:chloroplast thylakoid membrane; P:photosynthesis, light harvesting; C:integral component of membrane; F:chlorophyll binding; P:protein-chromophore linkage; F:metal ion binding	Data not available	Data not available	IPR022796 (PFAM); IPR023329 (G3DSA:1.10.3460.GENE3D); IPR001344 (PANTHER); PTHR21649:SF88 (PANTHER); SSF103511 (SUPERFAMILY)	P:GO:0009765; C:GO:0016020	P:photosynthesis, light harvesting; C:membrane
comp53758_c0_seq2	11.1827	2.46408	5.51773	5.08412e-07	0.000149327	0.0176205	11.1827	-1.19447	-2.28862	0.0185233	0.924834	1	3.85842	1.2696	2.41095	0.0125828	0.971252	1	[INTERPRO, BLASTED, MAPPED, ANNOTATED]	comp53758_c0_seq2	leucoanthocyanidin dioxygenase-like	1544	20	0	86.06	4	P:GO:0043473; F:GO:0046872; F:GO:0051213; P:GO:0055114	P:pigmentation; F:metal ion binding; F:dioxygenase activity; P:oxidation-reduction process	Data not available	Data not available	IPR005123 (PFAM); IPR026992 (PFAM); IPR027443 (G3DSA:2.60.120.GENE3D); PTHR10209:SF190 (PANTHER); PTHR10209 (PANTHER); IPR005123 (PROSITE_PROFILES); SSF51197 (SUPERFAMILY)	F:GO:0016491; P:GO:0055114	F:oxidoreductase activity; P:oxidation-reduction process
comp52756_c0_seq1	5.90922	2.43797	5.41879	0.000203228	0.0241215	1	5.90922	-1.69791	-3.2443	0.0137951	0.836701	1	1.62224	0.740064	1.67025	0.294815	0.971252	1	[INTERPRO, BLASTED, MAPPED, ANNOTATED]	comp52756_c0_seq1	methylesterase 17	1234	20	0	74.56	5	P:GO:0009694; P:GO:0009696; F:GO:0080030; F:GO:0080031; F:GO:0080032	P:jasmonic acid metabolic process; P:salicylic acid metabolic process; F:methyl indole-3-acetate esterase activity; F:methyl salicylate esterase activity; F:methyl jasmonate esterase activity	EC:3.1.1.1	Carboxylesterase	IPR029058 (G3DSA:3.40.50.GENE3D); IPR000073 (PFAM); PTHR10992 (PANTHER); PTHR10992:SF1024 (PANTHER); IPR029058 (SUPERFAMILY)	no GO terms	no GO terms
comp43368_c0_seq1	3.35374	2.34392	5.07681	0.000151531	0.0187987	1	3.35374	-1.48066	-2.79076	0.0214401	0.924834	1	0.893393	0.863262	1.81915	0.191286	0.971252	1	[INTERPRO, BLASTED, MAPPED, ANNOTATED]	comp43368_c0_seq1	protein NRT1/ PTR FAMILY 2.11-like	2300	20	0	71.4	3	C:GO:0016021; P:GO:0055085; F:GO:1904680	C:integral component of membrane; P:transmembrane transport; F:peptide transmembrane transporter activity	Data not available	Data not available	G3DSA:1.20.1250.20 (GENE3D); IPR000109 (PFAM); mobidb-lite (MOBIDB_LITE); PTHR11654:SF59 (PANTHER); IPR000109 (PANTHER); cd17416 (CDD); IPR036259 (SUPERFAMILY)	C:GO:0016020; F:GO:0022857; P:GO:0055085	C:membrane; F:transmembrane transporter activity; P:transmembrane transport
comp54177_c1_seq1	2.03342	2.3336	5.04061	0.000202478	0.0241151	1	2.03342	-2.08692	-4.24839	0.00232209	0.29857	1	0.35728	0.246682	1.18648	0.724218	0.97615	1	[INTERPRO, BLASTED, MAPPED]	comp54177_c1_seq1	MP domain-containing protein	3736	20	1.51405e-22	50.09	2	F:GO:0003676; F:GO:0008270	F:nucleic acid binding; F:zinc ion binding	Data not available	Data not available	IPR028919 (PFAM); mobidb-lite (MOBIDB_LITE); mobidb-lite (MOBIDB_LITE); PTHR46249 (PANTHER); PTHR46249:SF33 (PANTHER)	no GO terms	no GO terms
comp54065_c0_seq1	5.4946	2.33231	5.03611	0.000483492	0.0479675	1	5.4946	-1.7193	-3.29276	0.0151178	0.877368	1	1.39245	0.613015	1.52945	0.39789	0.971252	1	[INTERPRO, NO-BLAST]	comp54065_c0_seq1	Data not available	1127	Data not available	Data not available	Data not available	Data not available	Data not available	Data not available	Data not available	Data not available	no IPS match	no IPS match	no IPS match
comp28412_c0_seq1	13.4412	2.28568	4.87593	7.69173e-09	3.50763e-06	0.00026658	13.4412	-1.70543	-3.26127	5.98553e-05	0.018241	1	3.39188	0.580243	1.4951	0.165783	0.971252	1	[INTERPRO, BLASTED, MAPPED, ANNOTATED]	comp28412_c0_seq1	transcription factor 2	2039	20	0	98.01	4	F:GO:0003677; F:GO:0003700; C:GO:0005634; P:GO:0006355	F:DNA binding; F:DNA-binding transcription factor activity; C:nucleus; P:regulation of transcription, DNA-templated	Data not available	Data not available	IPR001471 (PRINTS); IPR036955 (G3DSA:3.30.730.GENE3D); IPR001471 (PFAM); mobidb-lite (MOBIDB_LITE); mobidb-lite (MOBIDB_LITE); mobidb-lite (MOBIDB_LITE); PTHR31657:SF46 (PANTHER); PTHR31657 (PANTHER); IPR001471 (PROSITE_PROFILES); IPR001471 (CDD); IPR016177 (SUPERFAMILY)	F:GO:0003677; F:GO:0003700; P:GO:0006355	F:DNA binding; F:DNA-binding transcription factor activity; P:regulation of transcription, DNA-templated
comp55105_c0_seq1	2.71857	2.17656	4.52073	2.19873e-05	0.00388793	0.762035	2.71857	-1.66105	-3.16247	0.00242808	0.30825	1	0.745626	0.515503	1.42949	0.353657	0.971252	1	[INTERPRO, BLASTED, MAPPED, ANNOTATED]	comp55105_c0_seq1	receptor-like protein kinase HAIKU2	3786	20	0	65.81	5	F:GO:0004672; F:GO:0005515; F:GO:0005524; P:GO:0006468; C:GO:0016020	F:protein kinase activity; F:protein binding; F:ATP binding; P:protein phosphorylation; C:membrane	Data not available	Data not available	G3DSA:3.30.200.20 (GENE3D); IPR013210 (PFAM); IPR032675 (G3DSA:3.80.10.GENE3D); IPR032675 (G3DSA:3.80.10.GENE3D); IPR032675 (G3DSA:3.80.10.GENE3D); IPR032675 (G3DSA:3.80.10.GENE3D); IPR000719 (PFAM); IPR001611 (PFAM); G3DSA:1.10.510.10 (GENE3D); PTHR27000 (PANTHER); PTHR27000:SF224 (PANTHER); IPR001611 (PROSITE_PROFILES); IPR001611 (PROSITE_PROFILES); IPR001611 (PROSITE_PROFILES); IPR000719 (PROS…	F:GO:0004672; F:GO:0005515; F:GO:0005524; P:GO:0006468	F:protein kinase activity; F:protein binding; F:ATP binding; P:protein phosphorylation
comp50809_c0_seq1	3.63031	2.17357	4.51139	1.6941e-05	0.00307405	0.587143	3.63031	-2.28116	-4.86068	5.99997e-05	0.018241	1	0.614818	-0.107587	-1.07742	0.851102	0.97615	1	[INTERPRO, BLASTED, MAPPED, ANNOTATED]	comp50809_c0_seq1	zinc finger CCCH domain-containing protein 20	3105	20	0	77.35	1	F:GO:0046872	F:metal ion binding	Data not available	Data not available	G3DSA:4.10.1000.10 (GENE3D); IPR000571 (PFAM); mobidb-lite (MOBIDB_LITE); mobidb-lite (MOBIDB_LITE); mobidb-lite (MOBIDB_LITE); PTHR14493 (PANTHER); PTHR14493:SF93 (PANTHER); PTHR14493 (PANTHER); PTHR14493:SF93 (PANTHER); IPR000571 (PROSITE_PROFILES); IPR000571 (PROSITE_PROFILES)	F:GO:0046872	F:metal ion binding
comp54141_c0_seq29	109.254	2.15469	4.45274	4.97812e-10	3.21246e-07	1.72532e-05	109.254	-2.24495	-4.74021	5.56143e-09	6.88386e-06	0.000192748	19.0149	-0.0902578	-1.06456	0.808676	0.97615	1	[INTERPRO, BLASTED, MAPPED, ANNOTATED]	comp54141_c0_seq29	dehydrin 9	395	20	4.25991e-25	79.18	1	P:GO:0009415	P:response to water	Data not available	Data not available	mobidb-lite (MOBIDB_LITE); mobidb-lite (MOBIDB_LITE); mobidb-lite (MOBIDB_LITE); mobidb-lite (MOBIDB_LITE)	no GO terms	no GO terms
comp54112_c0_seq1	2.74954	2.13942	4.40584	0.000311963	0.0342153	1	2.74954	-0.724887	-1.65277	0.22188	0.924834	1	1.40092	1.41453	2.66573	0.0212337	0.971252	1	[INTERPRO, BLASTED, MAPPED, ANNOTATED]	comp54112_c0_seq1	receptor protein-tyrosine kinase CEPR2-like	2422	20	4.20142e-152	61.89	3	F:GO:0005515; C:GO:0016020; F:GO:0016301	F:protein binding; C:membrane; F:kinase activity	Data not available	Data not available	IPR032675 (G3DSA:3.80.10.GENE3D); IPR032675 (G3DSA:3.80.10.GENE3D); G3DSA:3.30.200.20 (GENE3D); IPR001611 (PFAM); IPR032675 (G3DSA:3.80.10.GENE3D); IPR013210 (PFAM); PTHR27000 (PANTHER); PTHR27000 (PANTHER); PTHR27000:SF224 (PANTHER); PTHR27000:SF224 (PANTHER); IPR001611 (PROSITE_PROFILES); IPR001611 (PROSITE_PROFILES); IPR001611 (PROSITE_PROFILES); IPR001611 (PROSITE_PROFILES); IPR001611 (PROSIT…	F:GO:0005515	F:protein binding
comp43068_c0_seq1	24.0152	2.05341	4.15087	9.07968e-10	5.52076e-07	3.14683e-05	24.0152	-1.48918	-2.80729	3.75989e-05	0.0128775	1	7.24536	0.564236	1.4786	0.107577	0.971252	1	[INTERPRO, BLASTED, MAPPED, ANNOTATED]	comp43068_c0_seq1	probable isoaspartyl peptidase/L-asparaginase 2	1616	20	0	77	4	F:GO:0004067; C:GO:0005737; F:GO:0008798; P:GO:0016540	F:asparaginase activity; C:cytoplasm; F:beta-aspartyl-peptidase activity; P:protein autoprocessing	EC:3.5.1.1; EC:3.4.19.5; EC:3.4.19	Asparaginase; Beta-aspartyl-peptidase; Acting on peptide bonds (peptidases)	IPR000246 (PFAM); G3DSA:3.60.20.30 (GENE3D); IPR000246 (PANTHER); PTHR10188:SF13 (PANTHER); cd04701 (CDD); IPR029055 (SUPERFAMILY)	F:GO:0016787	F:hydrolase activity
comp41994_c0_seq1	25.9224	2.04328	4.1218	0.000423593	0.0428015	1	25.9224	-2.08513	-4.24314	0.00108957	0.18068	1	5.33914	-0.041857	-1.02944	0.944181	0.982184	1	[INTERPRO, BLASTED, MAPPED, ANNOTATED]	comp41994_c0_seq1	thaumatin-like protein	1237	20	3.0352e-148	81.69	6	P:GO:0006952; P:GO:0009607; P:GO:0009651; P:GO:0010224; C:GO:0016021; P:GO:1904550	P:defense response; P:response to biotic stimulus; P:response to salt stress; P:response to UV-B; C:integral component of membrane; P:response to arachidonic acid	Data not available	Data not available	IPR001938 (PRINTS); IPR037176 (G3DSA:2.60.110.GENE3D); IPR001938 (PFAM); IPR001938 (PIRSF); IPR001938 (PANTHER); PTHR31048:SF47 (PANTHER); IPR001938 (PROSITE_PROFILES); IPR037176 (SUPERFAMILY)	no GO terms	no GO terms
comp50495_c0_seq1	7.26847	2.03187	4.08936	3.47207e-05	0.00573024	1	7.26847	-2.08761	-4.25042	0.000133702	0.0351048	1	1.36689	-0.055732	-1.03939	0.917474	0.97615	1	[INTERPRO, BLASTED, MAPPED, ANNOTATED]	comp50495_c0_seq1	L-type lectin-domain containing receptor kinase IX.1-like	2027	20	5.72422e-45	55.61	4	P:GO:0006952; C:GO:0016020; F:GO:0016301; F:GO:0030246	P:defense response; C:membrane; F:kinase activity; F:carbohydrate binding	Data not available	Data not available	IPR001220 (PFAM); G3DSA:2.60.120.200 (GENE3D); PTHR27007 (PANTHER); PTHR27007:SF260 (PANTHER); IPR001220 (CDD); IPR013320 (SUPERFAMILY)	F:GO:0030246	F:carbohydrate binding
comp42713_c0_seq1	5.04663	2.02528	4.07071	3.84616e-06	0.000865586	0.1333	5.04663	-1.81921	-3.52887	0.000150398	0.038327	1	1.21584	0.206077	1.15355	0.662891	0.97615	1	[INTERPRO, BLASTED, MAPPED, ANNOTATED]	comp42713_c0_seq1	subtilisin-like protease SBT1.6	3496	20	0	76.11	2	F:GO:0004252; P:GO:0006508	F:serine-type endopeptidase activity; P:proteolysis	Data not available	Data not available	IPR015500 (PRINTS); IPR000209 (PFAM); IPR003137 (PFAM); IPR010259 (PFAM); IPR041469 (PFAM); G3DSA:3.50.30.30 (GENE3D); IPR037045 (G3DSA:3.30.70.GENE3D); IPR036852 (G3DSA:3.40.50.GENE3D); G3DSA:2.60.40.2310 (GENE3D); PTHR10795:SF442 (PANTHER); PTHR10795 (PANTHER); PS51892 (PROSITE_PROFILES); IPR034197 (CDD); cd02120 (CDD); SSF52025 (SUPERFAMILY); IPR036852 (SUPERFAMILY)	F:GO:0004252; P:GO:0006508	F:serine-type endopeptidase activity; P:proteolysis
comp52554_c1_seq4	425.289	2.01904	4.05315	3.33063e-07	0.000104939	0.0115433	425.289	-1.6251	-3.08463	0.000172884	0.043419	1	119.97	0.393947	1.31398	0.324016	0.971252	1	[INTERPRO, BLASTED]	comp52554_c1_seq4	hypothetical protein BC332_21985	358	7	9.06586e-10	63.72	Data not available	Data not available	Data not available	Data not available	Data not available	no IPS match	no IPS match	no IPS match
comp55309_c0_seq1	16.2226	1.98571	3.96057	4.06911e-09	2.10488e-06	0.000141027	16.2226	-1.1799	-2.26561	0.000965844	0.164632	1	6.01613	0.805811	1.74813	0.0223726	0.971252	1	[INTERPRO, BLASTED, MAPPED, ANNOTATED]	comp55309_c0_seq1	Cysteine-rich receptor-like protein kinase 2	1721	20	1.1695e-101	55.88	1	F:GO:0016301	F:kinase activity	Data not available	Data not available	IPR038408 (G3DSA:3.30.430.GENE3D); IPR002902 (PFAM); PTHR32099 (PANTHER); PTHR32099:SF10 (PANTHER); IPR002902 (PROSITE_PROFILES); IPR002902 (PROSITE_PROFILES)	no GO terms	no GO terms
comp48279_c0_seq1	28.8003	1.98295	3.95302	1.0033e-09	5.89362e-07	3.47724e-05	28.8003	-1.53301	-2.89388	1.31363e-05	0.00555319	0.455277	8.04928	0.449948	1.36599	0.185165	0.971252	1	[INTERPRO, BLASTED]	comp48279_c0_seq1	unknown	1525	20	8.69032e-81	63.32	Data not available	Data not available	Data not available	Data not available	Data not available	PTHR33384 (PANTHER); PTHR33384:SF1 (PANTHER)	no GO terms	no GO terms
comp45404_c0_seq2	9.18956	1.90159	3.73624	7.01424e-06	0.00145569	0.2431	9.18956	-1.91445	-3.76969	4.88151e-05	0.0156651	1	2.0399	-0.0128603	-1.00895	0.978304	0.993614	1	[INTERPRO, BLASTED]	comp45404_c0_seq2	dormancy/auxin associated-like protein	1485	20	8.31997e-56	84.67	Data not available	Data not available	Data not available	Data not available	Data not available	IPR008406 (PFAM); mobidb-lite (MOBIDB_LITE); mobidb-lite (MOBIDB_LITE); mobidb-lite (MOBIDB_LITE); mobidb-lite (MOBIDB_LITE); mobidb-lite (MOBIDB_LITE); PTHR33565:SF3 (PANTHER); IPR008406 (PANTHER)	no GO terms	no GO terms
comp42023_c0_seq1	13.5396	1.88754	3.70004	1.62653e-05	0.00296696	0.563722	13.5396	-1.9715	-3.92177	5.37861e-05	0.0167939	1	2.93635	-0.0839625	-1.05993	0.860783	0.97615	1	[INTERPRO, BLASTED]	comp42023_c0_seq1	stem-specific protein TSJT1-like	1230	20	3.70704e-148	73.43	Data not available	Data not available	Data not available	Data not available	Data not available	IPR029055 (G3DSA:3.60.20.GENE3D); IPR024286 (PFAM); PTHR45952 (PANTHER); IPR029055 (SUPERFAMILY)	no GO terms	no GO terms
comp28656_c0_seq1	21.7989	1.88163	3.68491	2.03645e-06	0.000504137	0.0705791	21.7989	-1.37123	-2.58691	0.00129481	0.203979	1	6.6909	0.510403	1.42445	0.221995	0.971252	1	[INTERPRO, BLASTED]	comp28656_c0_seq1	late embryogenesis abundant protein At5g17165-like	969	20	1.1785e-81	63.54	Data not available	Data not available	Data not available	Data not available	Data not available	mobidb-lite (MOBIDB_LITE); mobidb-lite (MOBIDB_LITE); PTHR35122:SF2 (PANTHER); IPR039291 (PANTHER)	no GO terms	no GO terms
comp19148_c0_seq1	8.1374	1.86523	3.64325	0.000141174	0.0176	1	8.1374	-0.567661	-1.48212	0.255102	0.924834	1	4.63485	1.29756	2.45813	0.0100155	0.971252	1	[INTERPRO, BLASTED, MAPPED, ANNOTATED]	comp19148_c0_seq1	putative aquaporin	1103	20	7.64789e-130	95.46	5	C:GO:0005886; P:GO:0006833; F:GO:0015250; C:GO:0016021; P:GO:0055085	C:plasma membrane; P:water transport; F:water channel activity; C:integral component of membrane; P:transmembrane transport	Data not available	Data not available	IPR000425 (PRINTS); IPR000425 (PFAM); IPR023271 (G3DSA:1.20.1080.GENE3D); IPR034294 (PANTHER); PTHR45687:SF2 (PANTHER); PS51257 (PROSITE_PROFILES); IPR023271 (SUPERFAMILY)	F:GO:0015267; C:GO:0016020; P:GO:0055085	F:channel activity; C:membrane; P:transmembrane transport
comp47654_c0_seq2	14.5872	1.8356	3.5692	3.92723e-05	0.00633069	1	14.5872	-1.59151	-3.01364	0.00111375	0.18294	1	4.2156	0.244094	1.18435	0.599791	0.97615	1	[INTERPRO, BLASTED, MAPPED, ANNOTATED]	comp47654_c0_seq2	NDR1/HIN1-like protein 1	1775	20	4.11822e-103	64.85	1	C:GO:0016021	C:integral component of membrane	Data not available	Data not available	IPR004864 (PFAM); PTHR31415 (PANTHER); PTHR31415:SF51 (PANTHER)	no GO terms	no GO terms
comp46602_c0_seq1	48.1432	1.83397	3.56517	1.60399e-07	5.61527e-05	0.00555912	48.1432	-1.81922	-3.52891	2.48716e-06	0.00146102	0.0862	11.2042	0.0147459	1.01027	0.968247	0.991773	1	[INTERPRO, BLASTED]	comp46602_c0_seq1	water-stress inducible protein 1	796	20	3.10985e-12	90.18	Data not available	Data not available	Data not available	Data not available	Data not available	IPR003496 (PFAM); mobidb-lite (MOBIDB_LITE); mobidb-lite (MOBIDB_LITE); mobidb-lite (MOBIDB_LITE); IPR003496 (PANTHER); PTHR33801:SF13 (PANTHER)	no GO terms	no GO terms
comp40058_c0_seq2	11.8074	1.83294	3.56263	0.000486609	0.0480482	1	11.8074	-1.36472	-2.57527	0.016228	0.904319	1	3.98292	0.468221	1.3834	0.39591	0.971252	1	[INTERPRO, BLASTED, MAPPED]	comp40058_c0_seq2	hypothetical protein, partial	1047	19	9.74551e-78	60.83	6	F:GO:0004553; P:GO:0005975; F:GO:0008061; P:GO:0008152; F:GO:0016787; F:GO:0016798	F:hydrolase activity, hydrolyzing O-glycosyl compounds; P:carbohydrate metabolic process; F:chitin binding; P:metabolic process; F:hydrolase activity; F:hydrolase activity, acting on glycosyl bonds	Data not available	Data not available	PF13930 (PFAM)	no GO terms	no GO terms
comp54516_c0_seq1	10.718	1.82293	3.53799	1.14029e-06	0.000297447	0.0395201	10.718	-1.08793	-2.12569	0.00659732	0.555966	1	4.28972	0.735002	1.6644	0.0582941	0.971252	1	[INTERPRO, BLASTED, MAPPED, ANNOTATED]	comp54516_c0_seq1	probable leucine-rich repeat receptor-like protein kinase At1g35710	2341	20	8.48187e-158	64.69	1	F:GO:0005515	F:protein binding	Data not available	Data not available	PR00019 (PRINTS); IPR013210 (PFAM); IPR001611 (PFAM); IPR032675 (G3DSA:3.80.10.GENE3D); IPR032675 (G3DSA:3.80.10.GENE3D); IPR032675 (G3DSA:3.80.10.GENE3D); IPR001611 (PFAM); PTHR27008:SF193 (PANTHER); PTHR27008 (PANTHER); PTHR27008 (PANTHER); PTHR27008:SF193 (PANTHER); PTHR27008:SF193 (PANTHER); PTHR27008:SF193 (PANTHER); PTHR27008 (PANTHER); PTHR27008 (PANTHER); PTHR27008:SF193 (PANTHER); IPR001…	F:GO:0005515	F:protein binding
comp55732_c1_seq1	6.55251	1.8082	3.50204	4.51984e-05	0.00712039	1	6.55251	-1.30703	-2.47431	0.00603611	0.540567	1	2.22007	0.501171	1.41536	0.286026	0.971252	1	[INTERPRO, BLASTED, MAPPED, ANNOTATED]	comp55732_c1_seq1	putative leucine-rich repeat receptor-like serine/threonine-protein kinase At2g24130	2146	20	0	62.74	5	F:GO:0004672; F:GO:0005515; F:GO:0005524; P:GO:0006468; C:GO:0016020	F:protein kinase activity; F:protein binding; F:ATP binding; P:protein phosphorylation; C:membrane	Data not available	Data not available	PR00019 (PRINTS); IPR000719 (PFAM); G3DSA:1.10.510.10 (GENE3D); G3DSA:3.30.200.20 (GENE3D); IPR001611 (PFAM); IPR032675 (G3DSA:3.80.10.GENE3D); IPR001611 (PFAM); PTHR27008:SF230 (PANTHER); PTHR27008:SF230 (PANTHER); PTHR27008 (PANTHER); PTHR27008 (PANTHER); IPR000719 (PROSITE_PROFILES); SSF52058 (SUPERFAMILY); IPR011009 (SUPERFAMILY); SSF52058 (SUPERFAMILY)	F:GO:0004672; F:GO:0005515; F:GO:0005524; P:GO:0006468	F:protein kinase activity; F:protein binding; F:ATP binding; P:protein phosphorylation
comp44474_c1_seq1	7.16443	1.80683	3.49873	0.000382025	0.0393353	1	7.16443	-0.779931	-1.71705	0.139038	0.924834	1	3.53802	1.0269	2.03764	0.0517234	0.971252	1	[INTERPRO, BLASTED, MAPPED, ANNOTATED]	comp44474_c1_seq1	histone H1-like protein	1222	20	1.16553e-34	96.29	6	C:GO:0000786; F:GO:0003677; C:GO:0005634; P:GO:0006334; P:GO:0009414; C:GO:0042025	C:nucleosome; F:DNA binding; C:nucleus; P:nucleosome assembly; P:response to water deprivation; C:host cell nucleus	Data not available	Data not available	IPR005819 (PRINTS); IPR005818 (PFAM); IPR036388 (G3DSA:1.10.10.GENE3D); mobidb-lite (MOBIDB_LITE); mobidb-lite (MOBIDB_LITE); mobidb-lite (MOBIDB_LITE); mobidb-lite (MOBIDB_LITE); mobidb-lite (MOBIDB_LITE); PTHR11467:SF50 (PANTHER); PTHR11467 (PANTHER); IPR005818 (PROSITE_PROFILES); IPR005818 (CDD); IPR036390 (SUPERFAMILY)	C:GO:0000786; F:GO:0003677; P:GO:0006334; C:GO:0042025	C:nucleosome; F:DNA binding; P:nucleosome assembly; C:host cell nucleus
comp56064_c0_seq1	10.3762	1.80581	3.49626	7.71563e-07	0.000212229	0.0267408	10.3762	-1.38441	-2.61065	0.000469505	0.0924551	1	3.37299	0.421401	1.33923	0.271523	0.971252	1	[INTERPRO, BLASTED, MAPPED, ANNOTATED]	comp56064_c0_seq1	Granule-bound starch synthase 1, chloroplastic/amyloplastic	2596	20	0	85.19	4	F:GO:0004373; C:GO:0009501; C:GO:0009507; P:GO:0019252	F:glycogen (starch) synthase activity; C:amyloplast; C:chloroplast; P:starch biosynthetic process	EC:2.4.1.11	Glycogen(starch) synthase	G3DSA:3.40.50.2000 (GENE3D); IPR011835 (TIGRFAM); IPR013534 (PFAM); IPR001296 (PFAM); G3DSA:3.40.50.2000 (GENE3D); PTHR45825 (PANTHER); PTHR45825:SF10 (PANTHER); IPR011835 (HAMAP); cd03791 (CDD); SSF53756 (SUPERFAMILY)	F:GO:0004373	F:glycogen (starch) synthase activity
comp54849_c0_seq1	8.15771	1.78793	3.45318	8.6651e-05	0.0121095	1	8.15771	-0.927903	-1.90251	0.0528775	0.924834	1	3.67224	0.860023	1.81507	0.06968	0.971252	1	[INTERPRO, BLASTED, MAPPED, ANNOTATED]	comp54849_c0_seq1	benzyl alcohol O-benzoyltransferase	1544	20	0	71.63	1	F:GO:0016747	F:transferase activity, transferring acyl groups other than amino-acyl groups	Data not available	Data not available	IPR023213 (G3DSA:3.30.559.GENE3D); IPR003480 (PFAM); IPR023213 (G3DSA:3.30.559.GENE3D); PTHR31642 (PANTHER); PTHR31642:SF202 (PANTHER)	F:GO:0016747	F:transferase activity, transferring acyl groups other than amino-acyl groups
comp48369_c0_seq1	3.02413	1.78682	3.45055	0.000282964	0.0315337	1	3.02413	-1.53434	-2.89656	0.00416308	0.436979	1	0.92077	0.252483	1.19126	0.640256	0.97615	1	[INTERPRO, BLASTED, MAPPED, ANNOTATED]	comp48369_c0_seq1	putative octicosapeptide/Phox/Bem1p family protein	2732	20	0	73.24	1	F:GO:0005515	F:protein binding	Data not available	Data not available	G3DSA:3.10.20.90 (GENE3D); IPR000270 (PFAM); mobidb-lite (MOBIDB_LITE); mobidb-lite (MOBIDB_LITE); mobidb-lite (MOBIDB_LITE); mobidb-lite (MOBIDB_LITE); mobidb-lite (MOBIDB_LITE); mobidb-lite (MOBIDB_LITE); mobidb-lite (MOBIDB_LITE); PTHR31066 (PANTHER); PTHR31066:SF35 (PANTHER); IPR000270 (PROSITE_PROFILES); cd06410 (CDD); SSF54277 (SUPERFAMILY)	F:GO:0005515	F:protein binding
comp55795_c0_seq1	32.07	1.72007	3.29453	5.40013e-05	0.00820867	1	32.07	-1.66696	-3.17545	0.000397682	0.0825321	1	8.04438	0.0531142	1.0375	0.908773	0.97615	1	[INTERPRO, NO-BLAST]	comp55795_c0_seq1	Data not available	450	Data not available	Data not available	Data not available	Data not available	Data not available	Data not available	Data not available	Data not available	mobidb-lite (MOBIDB_LITE); mobidb-lite (MOBIDB_LITE); mobidb-lite (MOBIDB_LITE); mobidb-lite (MOBIDB_LITE); mobidb-lite (MOBIDB_LITE)	no GO terms	no GO terms
comp53629_c0_seq3	59.4988	1.68878	3.22384	3.42931e-08	1.39827e-05	0.00118853	59.4988	-1.4694	-2.76906	1.14298e-05	0.00535318	0.396135	17.8513	0.219384	1.16424	0.491159	0.971252	1	[INTERPRO, BLASTED, MAPPED, ANNOTATED]	comp53629_c0_seq3	metallothionein-like protein class II	870	7	2.12441e-11	85.52	1	F:GO:0046872	F:metal ion binding	Data not available	Data not available	IPR000347 (PFAM); PTHR33543:SF1 (PANTHER); IPR000347 (PANTHER)	F:GO:0046872	F:metal ion binding
comp53067_c0_seq1	35.3799	1.68793	3.22194	0.000409721	0.0416425	1	35.3799	-1.66804	-3.17782	0.001514	0.224727	1	9.44101	0.0198924	1.01388	0.968029	0.991773	1	[INTERPRO, BLASTED, MAPPED, ANNOTATED]	comp53067_c0_seq1	pathogenesis-related protein 5-like	763	20	3.21426e-87	72.45	3	C:GO:0005576; P:GO:0006952; P:GO:0009737	C:extracellular region; P:defense response; P:response to abscisic acid	Data not available	Data not available	IPR001938 (PRINTS); IPR001938 (PIRSF); IPR001938 (PFAM); IPR037176 (G3DSA:2.60.110.GENE3D); PTHR31048:SF106 (PANTHER); IPR001938 (PANTHER); IPR001938 (PROSITE_PROFILES); cd09218 (CDD); IPR037176 (SUPERFAMILY)	no GO terms	no GO terms
comp53302_c0_seq3	8.73678	1.67135	3.18512	0.000373732	0.0386651	1	8.73678	-1.33269	-2.51872	0.00873891	0.655541	1	2.73899	0.338658	1.26458	0.502382	0.971252	1	[INTERPRO, BLASTED]	comp53302_c0_seq3	gibberellin-regulated protein 9-like	1171	20	1.59341e-40	79.84	Data not available	Data not available	Data not available	Data not available	Data not available	IPR003854 (PFAM); PTHR23201 (PANTHER); PTHR23201:SF20 (PANTHER)	no GO terms	no GO terms
comp52501_c0_seq1	61.9477	1.66982	3.18174	2.76056e-06	0.000659193	0.0956755	61.9477	-1.45345	-2.73862	0.000194243	0.0468609	1	19.3111	0.216368	1.1618	0.550754	0.971858	1	[INTERPRO, BLASTED, MAPPED, ANNOTATED]	comp52501_c0_seq1	peroxidase-like protein	1388	20	0	84.16	9	F:GO:0004601; C:GO:0005576; P:GO:0006979; C:GO:0016021; F:GO:0020037; P:GO:0042744; F:GO:0046872; P:GO:0055114; P:GO:0098869	F:peroxidase activity; C:extracellular region; P:response to oxidative stress; C:integral component of membrane; F:heme binding; P:hydrogen peroxide catabolic process; F:metal ion binding; P:oxidation-reduction process; P:cellular oxidant detoxification	EC:1.11.1.7	Peroxidase	IPR002016 (PRINTS); IPR000823 (PRINTS); G3DSA:1.10.520.10 (GENE3D); G3DSA:1.10.420.10 (GENE3D); IPR002016 (PFAM); PTHR31235:SF241 (PANTHER); PTHR31235 (PANTHER); PS51257 (PROSITE_PROFILES); IPR002016 (PROSITE_PROFILES); IPR033905 (CDD); IPR010255 (SUPERFAMILY)	F:GO:0004601; P:GO:0006979; F:GO:0020037; P:GO:0042744; P:GO:0055114	F:peroxidase activity; P:response to oxidative stress; F:heme binding; P:hydrogen peroxide catabolic process; P:oxidation-reduction process
comp41952_c0_seq1	12.0617	1.65497	3.14916	5.20585e-06	0.00112065	0.180424	12.0617	-0.914154	-1.88446	0.0180817	0.924834	1	5.40251	0.740813	1.67112	0.0491097	0.971252	1	[INTERPRO, BLASTED]	comp41952_c0_seq1	CBS domain-containing protein CBSX1, chloroplastic	1772	20	2.33982e-136	81.2	Data not available	Data not available	Data not available	Data not available	Data not available	G3DSA:3.10.580.10 (GENE3D); IPR000644 (PFAM); PTHR43080 (PANTHER); PTHR43080:SF13 (PANTHER); IPR000644 (PROSITE_PROFILES); IPR000644 (PROSITE_PROFILES); cd02205 (CDD); SSF54631 (SUPERFAMILY)	no GO terms	no GO terms
comp19294_c0_seq2	8.27592	1.39189	2.62423	0.0167556	0.529254	1	8.27592	-2.94944	-7.7245	1.33751e-05	0.00555319	0.463555	2.36113	-1.55755	-2.94353	0.0144627	0.971252	1	[INTERPRO, BLASTED, MAPPED, ANNOTATED]	comp19294_c0_seq2	ubiquitin domain-containing protein DSK2a-like	2668	20	7.91816e-162	68.9	3	C:GO:0005829; P:GO:0006511; F:GO:0031593	C:cytosol; P:ubiquitin-dependent protein catabolic process; F:polyubiquitin modification-dependent protein binding	Data not available	Data not available	IPR019956 (PRINTS); IPR000626 (PFAM); G3DSA:3.10.20.90 (GENE3D); G3DSA:1.10.8.10 (GENE3D); IPR015940 (PFAM); mobidb-lite (MOBIDB_LITE); mobidb-lite (MOBIDB_LITE); mobidb-lite (MOBIDB_LITE); mobidb-lite (MOBIDB_LITE); mobidb-lite (MOBIDB_LITE); PTHR10677:SF44 (PANTHER); IPR015496 (PANTHER); IPR000626 (PROSITE_PROFILES); IPR015940 (PROSITE_PROFILES); cd14399 (CDD); cd16106 (CDD); IPR009060 (SUPERFA…	F:GO:0005515	F:protein binding
comp46918_c0_seq1	36.8104	1.6521	3.14291	1.59756e-06	0.00040122	0.0553683	36.8104	-1.1421	-2.20703	0.00228419	0.295394	1	14.1201	0.509995	1.42405	0.146754	0.971252	1	[INTERPRO, BLASTED, MAPPED, ANNOTATED]	comp46918_c0_seq1	probable plasma membrane intrinsic protein 1c	1535	20	0	93.84	9	F:GO:0005515; C:GO:0005773; C:GO:0005886; P:GO:0006833; P:GO:0009414; C:GO:0009506; F:GO:0015250; C:GO:0016021; P:GO:0055085	F:protein binding; C:vacuole; C:plasma membrane; P:water transport; P:response to water deprivation; C:plasmodesma; F:water channel activity; C:integral component of membrane; P:transmembrane transport	Data not available	Data not available	IPR000425 (PRINTS); IPR000425 (PFAM); IPR023271 (G3DSA:1.20.1080.GENE3D); IPR000425 (TIGRFAM); PTHR45687:SF32 (PANTHER); IPR034294 (PANTHER); IPR000425 (CDD); IPR023271 (SUPERFAMILY)	F:GO:0015267; C:GO:0016020; P:GO:0055085	F:channel activity; C:membrane; P:transmembrane transport
comp54141_c0_seq9	121.346	2.18834	4.55781	0.00156584	0.120757	1	121.346	-3.12676	-8.73469	4.25048e-05	0.0140298	1	17.8914	-0.938416	-1.91642	0.181475	0.971252	1	[INTERPRO, BLASTED, MAPPED, ANNOTATED]	comp54141_c0_seq9	dehydrin 7 protein	1011	20	5.65537e-28	92.07	1	P:GO:0009415	P:response to water	Data not available	Data not available	mobidb-lite (MOBIDB_LITE); mobidb-lite (MOBIDB_LITE); mobidb-lite (MOBIDB_LITE)	no GO terms	no GO terms
comp19180_c0_seq1	11.9554	-0.956878	-1.9411	0.0088455	0.386105	1	8.22227	-0.84528	-1.79661	0.0423088	0.924834	1	11.9554	-1.80216	-3.48741	1.9566e-06	0.00260814	0.0678117	[INTERPRO, BLASTED, MAPPED, ANNOTATED]	comp19180_c0_seq1	tetraspanin-3-like	2414	20	3.69949e-146	74.41	1	C:GO:0016021	C:integral component of membrane	Data not available	Data not available	IPR000301 (PRINTS); IPR018499 (PFAM); PTHR32191 (PANTHER)	C:GO:0016021	C:integral component of membrane
comp40935_c0_seq2	4.93122	1.65208	3.14286	0.000121777	0.0157482	1	4.93122	-0.649608	-1.56874	0.15257	0.924834	1	2.55785	1.00247	2.00342	0.0227675	0.971252	1	[INTERPRO, BLASTED, MAPPED, ANNOTATED]	comp40935_c0_seq2	NAC domain-containing protein 86-like	3387	20	3.06489e-95	72.66	4	F:GO:0003677; C:GO:0005634; P:GO:0006355; C:GO:0016021	F:DNA binding; C:nucleus; P:regulation of transcription, DNA-templated; C:integral component of membrane	Data not available	Data not available	IPR036093 (G3DSA:3.30.310.GENE3D); IPR003441 (PFAM); mobidb-lite (MOBIDB_LITE); mobidb-lite (MOBIDB_LITE); mobidb-lite (MOBIDB_LITE); mobidb-lite (MOBIDB_LITE); PTHR31989:SF6 (PANTHER); PTHR31989 (PANTHER); IPR003441 (PROSITE_PROFILES); IPR036093 (SUPERFAMILY)	F:GO:0003677; P:GO:0006355	F:DNA binding; P:regulation of transcription, DNA-templated
comp40149_c0_seq1	16.872	1.62692	3.08853	9.16543e-06	0.00185763	0.317656	16.872	-1.22304	-2.33438	0.00204668	0.277494	1	5.72136	0.403879	1.32306	0.295865	0.971252	1	[INTERPRO, BLASTED, MAPPED, ANNOTATED]	comp40149_c0_seq1	high mobility group B protein 1	1276	20	3.35572e-51	79.34	2	F:GO:0003677; C:GO:0005634	F:DNA binding; C:nucleus	Data not available	Data not available	IPR009071 (PFAM); IPR036910 (G3DSA:1.10.30.GENE3D); mobidb-lite (MOBIDB_LITE); mobidb-lite (MOBIDB_LITE); mobidb-lite (MOBIDB_LITE); mobidb-lite (MOBIDB_LITE); mobidb-lite (MOBIDB_LITE); PTHR46261:SF1 (PANTHER); PTHR46261 (PANTHER); IPR009071 (PROSITE_PROFILES); cd01390 (CDD); IPR036910 (SUPERFAMILY)	no GO terms	no GO terms
comp46594_c0_seq1	18.8828	1.62516	3.08476	5.27344e-06	0.00112127	0.182767	18.8828	-1.74163	-3.34413	1.17364e-05	0.0053766	0.406759	4.72541	-0.116476	-1.08408	0.762066	0.97615	1	[INTERPRO, BLASTED, MAPPED, ANNOTATED]	comp46594_c0_seq1	REF/SRPP-like protein At3g05500	1354	20	5.09772e-150	65.97	2	P:GO:0065007; C:GO:0110165	P:biological regulation; C:cellular anatomical entity	Data not available	Data not available	IPR008802 (PFAM); PTHR33732:SF3 (PANTHER); IPR008802 (PANTHER)	no GO terms	no GO terms
comp46676_c0_seq1	58.9278	1.61237	3.05754	0.0002321	0.0269937	1	58.9278	-1.29374	-2.45163	0.00684301	0.568741	1	18.9407	0.318633	1.24715	0.477098	0.971252	1	[INTERPRO, BLASTED, MAPPED, ANNOTATED]	comp46676_c0_seq1	nonspecific lipid transfer protein	654	20	7.2884e-64	88.51	2	P:GO:0006869; F:GO:0008289	P:lipid transport; F:lipid binding	Data not available	Data not available	IPR000528 (PRINTS); G3DSA:1.10.110.10 (GENE3D); IPR016140 (PFAM); PTHR33076 (PANTHER); PTHR33076:SF70 (PANTHER); cd01960 (CDD); IPR036312 (SUPERFAMILY)	P:GO:0006869; F:GO:0008289	P:lipid transport; F:lipid binding
comp44964_c0_seq1	15.1798	1.61099	3.05462	8.72256e-05	0.0121408	1	15.1798	-1.93613	-3.82678	2.87039e-05	0.0104535	0.994819	3.39951	-0.325135	-1.25278	0.467261	0.971252	1	[INTERPRO, BLASTED]	comp44964_c0_seq1	auxin/aluminum responsive-like protein	1286	20	4.66224e-132	88.29	Data not available	Data not available	Data not available	Data not available	Data not available	IPR024286 (PFAM); IPR029055 (G3DSA:3.60.20.GENE3D); PTHR45952:SF5 (PANTHER); PTHR45952 (PANTHER); IPR029055 (SUPERFAMILY)	no GO terms	no GO terms
comp41766_c0_seq1	29.3491	1.61075	3.05411	6.6733e-07	0.000186519	0.0231283	29.3491	-1.57357	-2.97641	1.02177e-05	0.00491843	0.354127	8.03281	0.0371758	1.0261	0.912186	0.97615	1	[INTERPRO, BLASTED]	comp41766_c0_seq1	unknown	1796	1	1.10121e-24	71.72	Data not available	Data not available	Data not available	Data not available	Data not available	mobidb-lite (MOBIDB_LITE); mobidb-lite (MOBIDB_LITE); mobidb-lite (MOBIDB_LITE); mobidb-lite (MOBIDB_LITE); mobidb-lite (MOBIDB_LITE); mobidb-lite (MOBIDB_LITE); mobidb-lite (MOBIDB_LITE); mobidb-lite (MOBIDB_LITE); mobidb-lite (MOBIDB_LITE)	no GO terms	no GO terms
comp44623_c0_seq1	5.30119	1.59925	3.02985	0.000244707	0.0279903	1	5.30119	-1.05236	-2.07391	0.0241095	0.924834	1	2.12843	0.546893	1.46094	0.233006	0.971252	1	[INTERPRO, BLASTED, MAPPED, ANNOTATED]	comp44623_c0_seq1	Aux/IAA protein	2398	20	0	60.53	4	F:GO:0005515; C:GO:0005634; P:GO:0006355; P:GO:0009734	F:protein binding; C:nucleus; P:regulation of transcription, DNA-templated; P:auxin-activated signaling pathway	Data not available	Data not available	G3DSA:3.10.20.90 (GENE3D); IPR033389 (PFAM); mobidb-lite (MOBIDB_LITE); mobidb-lite (MOBIDB_LITE); mobidb-lite (MOBIDB_LITE); PTHR31734:SF104 (PANTHER); IPR003311 (PANTHER); IPR000270 (PROSITE_PROFILES); SSF54277 (SUPERFAMILY)	F:GO:0005515; C:GO:0005634; P:GO:0006355	F:protein binding; C:nucleus; P:regulation of transcription, DNA-templated
comp52121_c0_seq1	17.3091	1.55932	2.94716	6.39785e-06	0.00134386	0.221737	17.3091	-0.558856	-1.4731	0.125421	0.924834	1	10.011	1.00047	2.00065	0.00461351	0.971252	1	[INTERPRO, BLASTED, MAPPED, ANNOTATED]	comp52121_c0_seq1	unknown	1336	2	3.7597e-67	69.12	2	P:GO:0009408; P:GO:0010115	P:response to heat; P:regulation of abscisic acid biosynthetic process	Data not available	Data not available	mobidb-lite (MOBIDB_LITE); mobidb-lite (MOBIDB_LITE); mobidb-lite (MOBIDB_LITE); PTHR35098:SF1 (PANTHER); IPR040294 (PANTHER)	P:GO:0009408; P:GO:0010115	P:response to heat; P:regulation of abscisic acid biosynthetic process
comp54614_c0_seq2	36.9904	1.55474	2.93782	0.000356738	0.0374661	1	36.9904	-1.77738	-3.42804	0.000231608	0.0542369	1	8.65825	-0.222638	-1.16686	0.62415	0.97615	1	[INTERPRO, BLASTED, MAPPED, ANNOTATED]	comp54614_c0_seq2	early light-induced protein 1, chloroplastic-like	926	20	4.87918e-74	84.88	1	C:GO:0016021	C:integral component of membrane	Data not available	Data not available	IPR022796 (PFAM); PTHR14154:SF5 (PANTHER); PTHR14154 (PANTHER); SSF103511 (SUPERFAMILY)	no GO terms	no GO terms
comp55229_c0_seq8	12.8021	1.55294	2.93414	0.000151874	0.0187987	1	12.8021	-1.24883	-2.37649	0.00518325	0.503196	1	4.53959	0.304107	1.23465	0.476251	0.971252	1	[INTERPRO, BLASTED, MAPPED, ANNOTATED]	comp55229_c0_seq8	chalcone synthase	1723	20	0	98.41	2	P:GO:0009813; F:GO:0016210	P:flavonoid biosynthetic process; F:naringenin-chalcone synthase activity	EC:2.3.1.74	Chalcone synthase	IPR012328 (PFAM); IPR001099 (PFAM); IPR016039 (G3DSA:3.40.47.GENE3D); IPR016039 (G3DSA:3.40.47.GENE3D); IPR011141 (PIRSF); PTHR11877:SF64 (PANTHER); IPR011141 (PANTHER); cd00831 (CDD); IPR016039 (SUPERFAMILY); IPR016039 (SUPERFAMILY)	F:GO:0003824; P:GO:0009058; F:GO:0016747	F:catalytic activity; P:biosynthetic process; F:transferase activity, transferring acyl groups other than amino-acyl groups
comp52726_c0_seq1	9.86898	1.54342	2.91485	5.1901e-05	0.0079946	1	9.86898	-1.29521	-2.45413	0.00184131	0.254248	1	3.48502	0.24821	1.18773	0.539533	0.971858	1	[INTERPRO, BLASTED, MAPPED, ANNOTATED]	comp52726_c0_seq1	purple acid phosphatase 22-like	1815	20	0	81.25	4	F:GO:0003993; C:GO:0016021; P:GO:0016311; F:GO:0046872	F:acid phosphatase activity; C:integral component of membrane; P:dephosphorylation; F:metal ion binding	EC:3.1.3.2	Acid phosphatase	IPR008963 (G3DSA:2.60.40.GENE3D); IPR029052 (G3DSA:3.60.21.GENE3D); IPR004843 (PFAM); IPR015914 (PFAM); IPR025733 (PFAM); IPR039331 (PANTHER); PTHR22953:SF7 (PANTHER); IPR041792 (CDD); IPR008963 (SUPERFAMILY); SSF56300 (SUPERFAMILY)	F:GO:0003993; F:GO:0016787; F:GO:0046872	F:acid phosphatase activity; F:hydrolase activity; F:metal ion binding
comp53823_c0_seq2	5.12044	1.13668	2.19874	0.0438325	0.788084	1	5.12044	-3.44477	-10.8887	6.68482e-06	0.00345795	0.231683	1.52097	-2.30809	-4.95226	0.00181717	0.698801	1	[INTERPRO, BLASTED, MAPPED, ANNOTATED]	comp53823_c0_seq2	Glyceraldehyde-3-phosphate dehydrogenase 3, cytosolic	1801	20	0	94.24	13	F:GO:0004365; C:GO:0005829; P:GO:0006006; P:GO:0006096; P:GO:0009408; P:GO:0009409; P:GO:0009651; C:GO:0032991; P:GO:0034059; F:GO:0042301; F:GO:0050661; P:GO:0055114; F:GO:0070403	F:glyceraldehyde-3-phosphate dehydrogenase (NAD+) (phosphorylating) activity; C:cytosol; P:glucose metabolic process; P:glycolytic process; P:response to heat; P:response to cold; P:response to salt stress; C:protein-containing complex; P:response to anoxia; F:phosphate ion binding; F:NADP binding; P:oxidation-reduction process; F:NAD+ binding	EC:1.2.1.59; EC:1.2.1.12	Glyceraldehyde-3-phosphate dehydrogenase (NAD(P)(+)) (phosphorylating); Glyceraldehyde-3-phosphate dehydrogenase (phosphorylating)	IPR020831 (PRINTS); IPR020831 (PIRSF); IPR020828 (PFAM); G3DSA:3.30.360.10 (GENE3D); IPR020829 (PFAM); IPR006424 (TIGRFAM); G3DSA:3.40.50.720 (GENE3D); PTHR10836:SF102 (PANTHER); IPR020831 (PANTHER); IPR036291 (SUPERFAMILY); SSF55347 (SUPERFAMILY)	P:GO:0006006; F:GO:0016620; F:GO:0050661; F:GO:0051287; P:GO:0055114	P:glucose metabolic process; F:oxidoreductase activity, acting on the aldehyde or oxo group of donors, NAD or NADP as acceptor; F:NADP binding; F:NAD binding; P:oxidation-reduction process
comp47020_c0_seq1	3.61841	1.5379	2.90372	0.000327612	0.0352828	1	3.61841	-0.607446	-1.52356	0.1786	0.924834	1	2.04007	0.930457	1.90588	0.0341622	0.971252	1	[INTERPRO, BLASTED, MAPPED, ANNOTATED]	comp47020_c0_seq1	probable pectin methyltransferase QUA2 isoform X2	3741	20	0	80.37	6	C:GO:0005768; C:GO:0005802; F:GO:0008168; C:GO:0016021; P:GO:0032259; P:GO:0048731	C:endosome; C:trans-Golgi network; F:methyltransferase activity; C:integral component of membrane; P:methylation; P:system development	Data not available	Data not available	G3DSA:3.40.50.150 (GENE3D); IPR004159 (PFAM); mobidb-lite (MOBIDB_LITE); mobidb-lite (MOBIDB_LITE); IPR004159 (PANTHER); PTHR10108:SF1083 (PANTHER); cd02440 (CDD); IPR029063 (SUPERFAMILY); IPR029063 (SUPERFAMILY)	F:GO:0008168	F:methyltransferase activity
comp55331_c0_seq2	2.15683	0.957141	1.94146	0.089344	0.848633	1	2.15683	-3.59523	-12.0857	2.41501e-05	0.00899995	0.836995	0.7578	-2.63809	-6.22508	0.00152458	0.624057	1	[INTERPRO, BLASTED, MAPPED, ANNOTATED]	comp55331_c0_seq2	putative clathrin assembly protein At2g25430	2859	20	0	69.14	6	F:GO:0005545; C:GO:0005886; P:GO:0006897; C:GO:0030136; F:GO:0030276; P:GO:0048268	F:1-phosphatidylinositol binding; C:plasma membrane; P:endocytosis; C:clathrin-coated vesicle; F:clathrin binding; P:clathrin coat assembly	Data not available	Data not available	IPR008942 (G3DSA:1.25.40.GENE3D); IPR014712 (G3DSA:1.20.58.GENE3D); IPR011417 (PFAM); mobidb-lite (MOBIDB_LITE); mobidb-lite (MOBIDB_LITE); mobidb-lite (MOBIDB_LITE); mobidb-lite (MOBIDB_LITE); mobidb-lite (MOBIDB_LITE); mobidb-lite (MOBIDB_LITE); mobidb-lite (MOBIDB_LITE); PTHR22951 (PANTHER); PTHR22951:SF13 (PANTHER); IPR013809 (PROSITE_PROFILES); cd16987 (CDD); SSF89009 (SUPERFAMILY); IPR00894…	F:GO:0005543; F:GO:0005545; C:GO:0030136; F:GO:0030276; P:GO:0048268	F:phospholipid binding; F:1-phosphatidylinositol binding; C:clathrin-coated vesicle; F:clathrin binding; P:clathrin coat assembly
comp53589_c0_seq1	4.04245	1.66302	3.16679	0.0204659	0.588148	1	4.04245	-3.68847	-12.8926	0.00011465	0.0317885	1	0.982952	-2.02545	-4.07119	0.0298462	0.971252	1	[INTERPRO, BLASTED, MAPPED, ANNOTATED]	comp53589_c0_seq1	cytochrome P450 monooxygenase CYP736B	1799	20	0	74.41	6	F:GO:0004497; F:GO:0005506; C:GO:0016021; F:GO:0016705; F:GO:0020037; P:GO:0055114	F:monooxygenase activity; F:iron ion binding; C:integral component of membrane; F:oxidoreductase activity, acting on paired donors, with incorporation or reduction of molecular oxygen; F:heme binding; P:oxidation-reduction process	Data not available	Data not available	IPR002401 (PRINTS); IPR001128 (PRINTS); IPR001128 (PFAM); IPR036396 (G3DSA:1.10.630.GENE3D); PTHR24299 (PANTHER); PTHR24299:SF2 (PANTHER); IPR036396 (SUPERFAMILY)	F:GO:0005506; F:GO:0016705; F:GO:0020037; P:GO:0055114	F:iron ion binding; F:oxidoreductase activity, acting on paired donors, with incorporation or reduction of molecular oxygen; F:heme binding; P:oxidation-reduction process
comp46634_c0_seq1	8.69305	1.52263	2.87314	0.000187431	0.0225554	1	8.69305	-1.46921	-2.7687	0.00108735	0.18068	1	2.50049	0.0534181	1.03772	0.903129	0.97615	1	[INTERPRO, BLASTED, MAPPED, ANNOTATED]	comp46634_c0_seq1	thiazole biosynthetic enzyme	1734	20	0	96.55	6	F:GO:0005506; C:GO:0005829; P:GO:0009228; C:GO:0009570; F:GO:0016763; P:GO:0052837	F:iron ion binding; C:cytosol; P:thiamine biosynthetic process; C:chloroplast stroma; F:transferase activity, transferring pentosyl groups; P:thiazole biosynthetic process	Data not available	Data not available	PR00419 (PRINTS); IPR002922 (TIGRFAM); PF01946 (PFAM); IPR036188 (G3DSA:3.50.50.GENE3D); PTHR43422:SF7 (PANTHER); PTHR43422 (PANTHER); IPR027495 (HAMAP); IPR036188 (SUPERFAMILY)	P:GO:0009228	P:thiamine biosynthetic process
comp53730_c0_seq1	5.73901	1.50363	2.83555	9.70446e-05	0.0130363	1	5.73901	-1.69646	-3.24105	8.76006e-05	0.0253005	1	1.47174	-0.192832	-1.14301	0.646825	0.97615	1	[INTERPRO, BLASTED, MAPPED, ANNOTATED]	comp53730_c0_seq1	phospholipase D alpha 1-like	2990	20	0	71.91	5	F:GO:0004630; F:GO:0005509; C:GO:0005886; P:GO:0009395; P:GO:0046470	F:phospholipase D activity; F:calcium ion binding; C:plasma membrane; P:phospholipid catabolic process; P:phosphatidylcholine metabolic process	EC:3.1.4.4	Phospholipase D	IPR035892 (G3DSA:2.60.40.GENE3D); G3DSA:3.30.870.10 (GENE3D); IPR024632 (PFAM); IPR011402 (PIRSF); IPR000008 (PFAM); IPR001736 (PFAM); IPR015679 (PANTHER); PTHR18896:SF138 (PANTHER); IPR001736 (PROSITE_PROFILES); cd09139 (CDD); SSF49562 (SUPERFAMILY); SSF56024 (SUPERFAMILY); SSF56024 (SUPERFAMILY)	F:GO:0003824; F:GO:0004630; F:GO:0005509; C:GO:0016020; P:GO:0046470	F:catalytic activity; F:phospholipase D activity; F:calcium ion binding; C:membrane; P:phosphatidylcholine metabolic process
comp49207_c0_seq1	73.1954	1.48673	2.80253	3.46308e-06	0.000800156	0.120023	73.1954	-1.4717	-2.77349	2.97418e-05	0.0106267	1	21.5278	0.0150303	1.01047	0.963822	0.991074	1	[INTERPRO, BLASTED]	comp49207_c0_seq1	putative ABA-responsive LEA-like protein	784	20	7.89674e-42	94.57	Data not available	Data not available	Data not available	Data not available	Data not available	IPR004926 (PFAM); mobidb-lite (MOBIDB_LITE); PTHR33509:SF21 (PANTHER); IPR004926 (PANTHER)	no GO terms	no GO terms
comp55005_c0_seq1	0.0966511	1.09905	2.14214	0.277726	0.848633	1	1.42587	4.00888	16.0988	3.92389e-07	0.000283321	0.0135994	1.42587	5.10794	34.486	4.20565e-09	9.7173e-06	0.00014576	[INTERPRO, BLASTED, MAPPED, ANNOTATED]	comp55005_c0_seq1	paladin isoform X2	6209	20	0	82.93	3	F:GO:0004725; C:GO:0005829; P:GO:0035335	F:protein tyrosine phosphatase activity; C:cytosol; P:peptidyl-tyrosine dephosphorylation	EC:3.1.3.16; EC:3.1.3.48	Protein-serine/threonine phosphatase; Protein-tyrosine-phosphatase	IPR029021 (G3DSA:3.90.190.GENE3D); PF14566 (PFAM); mobidb-lite (MOBIDB_LITE); mobidb-lite (MOBIDB_LITE); mobidb-lite (MOBIDB_LITE); mobidb-lite (MOBIDB_LITE); PTHR23339 (PANTHER); PTHR23339:SF104 (PANTHER); PTHR23339 (PANTHER); PTHR23339:SF104 (PANTHER); cd14496 (CDD); cd14496 (CDD); cd14496 (CDD); IPR029021 (SUPERFAMILY); IPR029021 (SUPERFAMILY); IPR029021 (SUPERFAMILY)	no GO terms	no GO terms
comp50651_c0_seq1	54.1565	1.4602	2.75146	1.81885e-05	0.00326619	0.630376	54.1565	-1.68708	-3.22004	8.33503e-06	0.0041866	0.288875	13.8063	-0.226881	-1.1703	0.526492	0.971252	1	[INTERPRO, NO-BLAST]	comp50651_c0_seq1	---NA---	769	Data not available	Data not available	Data not available	Data not available	Data not available	Data not available	Data not available	Data not available	no IPS match	no IPS match	no IPS match
comp44972_c0_seq4	6.34352	1.45565	2.74281	0.000339921	0.0361576	1	6.34352	-0.545001	-1.45902	0.210341	0.924834	1	3.48737	0.910654	1.8799	0.0273255	0.971252	1	[INTERPRO, BLASTED, MAPPED, ANNOTATED]	comp44972_c0_seq4	probable UDP-N-acetylglucosamine--peptide N-acetylglucosaminyltransferase SEC	3877	20	0	90.66	5	F:GO:0005515; P:GO:0006493; P:GO:0009910; P:GO:0010228; F:GO:0016262	F:protein binding; P:protein O-linked glycosylation; P:negative regulation of flower development; P:vegetative to reproductive phase transition of meristem; F:protein N-acetylglucosaminyltransferase activity	EC:2.4.1.94	Protein N-acetylglucosaminyltransferase	IPR011990 (G3DSA:1.25.40.GENE3D); IPR011990 (G3DSA:1.25.40.GENE3D); IPR001440 (PFAM); PF13414 (PFAM); PF13424 (PFAM); IPR029489 (PFAM); IPR011990 (G3DSA:1.25.40.GENE3D); IPR011990 (G3DSA:1.25.40.GENE3D); IPR019734 (PFAM); G3DSA:3.40.50.11380 (GENE3D); IPR011990 (G3DSA:1.25.40.GENE3D); G3DSA:3.40.50.2000 (GENE3D); G3DSA:3.30.720.150 (GENE3D); mobidb-lite (MOBIDB_LITE); mobidb-lite (MOBIDB_LITE); P…	F:GO:0005515; P:GO:0006493; F:GO:0016757	F:protein binding; P:protein O-linked glycosylation; F:transferase activity, transferring glycosyl groups
comp39476_c0_seq1	8.86629	1.41723	2.67071	0.0002255	0.0264033	1	8.86629	-1.15963	-2.234	0.00560181	0.520657	1	3.20249	0.257596	1.19548	0.524936	0.971252	1	[INTERPRO, BLASTED, MAPPED, ANNOTATED]	comp39476_c0_seq1	cytochrome P450 CYP76AA26	1950	20	0	72.14	6	F:GO:0004497; F:GO:0005506; C:GO:0016021; F:GO:0016705; F:GO:0020037; P:GO:0055114	F:monooxygenase activity; F:iron ion binding; C:integral component of membrane; F:oxidoreductase activity, acting on paired donors, with incorporation or reduction of molecular oxygen; F:heme binding; P:oxidation-reduction process	Data not available	Data not available	IPR001128 (PRINTS); IPR002401 (PRINTS); IPR036396 (G3DSA:1.10.630.GENE3D); IPR001128 (PFAM); PTHR24299 (PANTHER); IPR036396 (SUPERFAMILY)	F:GO:0005506; F:GO:0016705; F:GO:0020037; P:GO:0055114	F:iron ion binding; F:oxidoreductase activity, acting on paired donors, with incorporation or reduction of molecular oxygen; F:heme binding; P:oxidation-reduction process
comp45000_c0_seq1	7.11904	1.41272	2.66239	0.000296999	0.0329544	1	7.11904	-1.77225	-3.41587	6.12338e-05	0.0184543	1	1.89098	-0.359533	-1.28301	0.40134	0.971252	1	[INTERPRO, BLASTED, MAPPED, ANNOTATED]	comp45000_c0_seq1	glutamate decarboxylase	2363	20	0	88.73	5	F:GO:0004351; F:GO:0005516; C:GO:0005829; P:GO:0006538; F:GO:0030170	F:glutamate decarboxylase activity; F:calmodulin binding; C:cytosol; P:glutamate catabolic process; F:pyridoxal phosphate binding	EC:4.1.1.15	Glutamate decarboxylase	IPR015421 (G3DSA:3.40.640.GENE3D); IPR010107 (TIGRFAM); G3DSA:3.90.1150.160 (GENE3D); IPR002129 (PFAM); mobidb-lite (MOBIDB_LITE); mobidb-lite (MOBIDB_LITE); IPR010107 (PANTHER); PTHR43321:SF22 (PANTHER); cd06450 (CDD); IPR015424 (SUPERFAMILY)	F:GO:0003824; F:GO:0004351; P:GO:0006536; F:GO:0016831; P:GO:0019752; F:GO:0030170	F:catalytic activity; F:glutamate decarboxylase activity; P:glutamate metabolic process; F:carboxy-lyase activity; P:carboxylic acid metabolic process; F:pyridoxal phosphate binding
comp37651_c0_seq1	61.9438	1.41128	2.65973	5.39976e-06	0.00114113	0.187145	61.9438	-1.26691	-2.40645	0.000194701	0.0468609	1	21.2828	0.144372	1.10525	0.647604	0.97615	1	[INTERPRO, BLASTED, MAPPED, ANNOTATED]	comp37651_c0_seq1	(R,S)-reticuline 7-O-methyltransferase-like	1537	20	0	74.34	6	F:GO:0016206; P:GO:0019438; P:GO:0032259; F:GO:0046983; F:GO:0102084; F:GO:0102938	F:catechol O-methyltransferase activity; P:aromatic compound biosynthetic process; P:methylation; F:protein dimerization activity; F:L-dopa O-methyltransferase activity; F:orcinol O-methyltransferase activity	EC:2.1.1.6	Catechol O-methyltransferase	IPR036388 (G3DSA:1.10.10.GENE3D); IPR001077 (PFAM); IPR012967 (PFAM); IPR016461 (PIRSF); G3DSA:3.40.50.150 (GENE3D); PTHR11746:SF196 (PANTHER); PTHR11746 (PANTHER); IPR016461 (PROSITE_PROFILES); cd02440 (CDD); IPR029063 (SUPERFAMILY); IPR036390 (SUPERFAMILY)	F:GO:0008171; F:GO:0046983	F:O-methyltransferase activity; F:protein dimerization activity
comp44966_c0_seq2	39.9884	1.41003	2.65744	3.41146e-05	0.00565714	1	39.9884	-1.6274	-3.08955	1.62585e-05	0.00635547	0.563487	10.5564	-0.217361	-1.16261	0.541543	0.971858	1	[INTERPRO, BLASTED, MAPPED, ANNOTATED]	comp44966_c0_seq2	Cysteine proteinase inhibitor 12	1095	20	1.22878e-82	78.24	2	F:GO:0004869; P:GO:0010951	F:cysteine-type endopeptidase inhibitor activity; P:negative regulation of endopeptidase activity	Data not available	Data not available	G3DSA:3.10.450.650 (GENE3D); IPR000010 (PFAM); IPR027214 (PANTHER); IPR000010 (CDD); SSF54403 (SUPERFAMILY)	F:GO:0004869	F:cysteine-type endopeptidase inhibitor activity
comp53661_c0_seq1	5.41485	1.39551	2.63082	0.000135363	0.0171846	1	5.41485	-1.054	-2.07627	0.00792343	0.617102	1	2.1105	0.341517	1.26709	0.37158	0.971252	1	[INTERPRO, NO-BLAST]	comp53661_c0_seq1	Data not available	3783	Data not available	Data not available	Data not available	Data not available	Data not available	Data not available	Data not available	Data not available	PF15365 (PFAM); mobidb-lite (MOBIDB_LITE); mobidb-lite (MOBIDB_LITE); PTHR33670 (PANTHER)	no GO terms	no GO terms
comp44284_c0_seq1	9.98947	1.3886	2.61824	8.28473e-05	0.0118161	1	9.98947	-1.16932	-2.24906	0.00239394	0.305034	1	3.70836	0.219279	1.16415	0.55646	0.971858	1	[INTERPRO, BLASTED, MAPPED, ANNOTATED]	comp44284_c0_seq1	aspartic proteinase A1-like	2010	20	0	82.69	9	F:GO:0003700; F:GO:0004190; C:GO:0005634; P:GO:0006355; P:GO:0006508; P:GO:0006629; C:GO:0016021; P:GO:0030163; F:GO:0043565	F:DNA-binding transcription factor activity; F:aspartic-type endopeptidase activity; C:nucleus; P:regulation of transcription, DNA-templated; P:proteolysis; P:lipid metabolic process; C:integral component of membrane; P:protein catabolic process; F:sequence-specific DNA binding	EC:3.4.23	Acting on peptide bonds (peptidases)	IPR001461 (PRINTS); IPR007856 (PFAM); IPR008138 (PFAM); G3DSA:1.10.225.10 (GENE3D); IPR021109 (G3DSA:2.40.70.GENE3D); IPR033121 (PFAM); IPR001461 (PANTHER); PTHR13683:SF672 (PANTHER); PS51257 (PROSITE_PROFILES); IPR033121 (PROSITE_PROFILES); IPR008139 (PROSITE_PROFILES); IPR008139 (PROSITE_PROFILES); IPR033869 (CDD); IPR021109 (SUPERFAMILY); IPR011001 (SUPERFAMILY)	F:GO:0004190; P:GO:0006508; P:GO:0006629	F:aspartic-type endopeptidase activity; P:proteolysis; P:lipid metabolic process
comp42425_c0_seq1	13.9704	1.31744	2.49223	8.11149e-05	0.0116169	1	13.9704	-1.65219	-3.14309	1.05001e-05	0.00498511	0.363913	3.66955	-0.334748	-1.26116	0.349469	0.971252	1	[INTERPRO, BLASTED, MAPPED, ANNOTATED]	comp42425_c0_seq1	GDP-mannose 3,5-epimerase 2	2183	20	0	97.58	5	F:GO:0003712; P:GO:0006357; C:GO:0016592; F:GO:0047918; F:GO:0051287	F:transcription coregulator activity; P:regulation of transcription by RNA polymerase II; C:mediator complex; F:GDP-mannose 3,5-epimerase activity; F:NAD binding	EC:5.1.3.18	GDP-mannose 3,5-epimerase	IPR001509 (PFAM); G3DSA:3.90.25.10 (GENE3D); G3DSA:3.40.50.720 (GENE3D); PTHR43574:SF39 (PANTHER); PTHR43574 (PANTHER); IPR033890 (CDD); IPR036291 (SUPERFAMILY)	F:GO:0003824; F:GO:0047918; F:GO:0051287	F:catalytic activity; F:GDP-mannose 3,5-epimerase activity; F:NAD binding
comp52936_c0_seq1	11.1552	1.31632	2.49031	8.50491e-05	0.0120311	1	11.1552	-1.54044	-2.90884	3.9204e-05	0.0131916	1	3.05594	-0.224118	-1.16806	0.533458	0.971858	1	[INTERPRO, BLASTED, MAPPED, ANNOTATED]	comp52936_c0_seq1	phenylalanine ammonia-lyase	2287	20	0	78.7	4	C:GO:0005737; P:GO:0006559; P:GO:0009800; F:GO:0045548	C:cytoplasm; P:L-phenylalanine catabolic process; P:cinnamic acid biosynthetic process; F:phenylalanine ammonia-lyase activity	EC:4.3.1.24; EC:4.3.1.25	Phenylalanine ammonia-lyase; Phenylalanine/tyrosine ammonia-lyase	IPR023144 (G3DSA:1.10.274.GENE3D); IPR001106 (PFAM); IPR005922 (TIGRFAM); G3DSA:1.20.200.10 (GENE3D); IPR024083 (G3DSA:1.10.275.GENE3D); PTHR10362:SF40 (PANTHER); IPR001106 (PANTHER); IPR001106 (CDD); IPR008948 (SUPERFAMILY)	F:GO:0003824; C:GO:0005737; P:GO:0006559; F:GO:0016841	F:catalytic activity; C:cytoplasm; P:L-phenylalanine catabolic process; F:ammonia-lyase activity
comp50347_c0_seq10	10.1741	1.30953	2.47861	0.000116836	0.0152804	1	10.1741	-0.76404	-1.69824	0.0393754	0.924834	1	4.80621	0.545493	1.45952	0.11126	0.971252	1	[INTERPRO, BLASTED, MAPPED, ANNOTATED]	comp50347_c0_seq10	RNA polymerase alpha subunit	9990	20	0	99.3	5	F:GO:0003677; F:GO:0003899; P:GO:0006351; C:GO:0009507; F:GO:0046983	F:DNA binding; F:DNA-directed 5'-3' RNA polymerase activity; P:transcription, DNA-templated; C:chloroplast; F:protein dimerization activity	EC:2.7.7.6	DNA-directed RNA polymerase	IPR036643 (G3DSA:2.170.120.GENE3D); IPR011263 (PFAM); IPR011260 (PFAM); IPR011262 (PFAM); IPR036603 (G3DSA:3.30.1360.GENE3D); IPR011773 (TIGRFAM); G3DSA:1.10.150.20 (GENE3D); PTHR32108 (PANTHER); PTHR32108:SF2 (PANTHER); IPR011773 (HAMAP); cd06928 (CDD); SSF47789 (SUPERFAMILY); IPR036603 (SUPERFAMILY); IPR036643 (SUPERFAMILY)	F:GO:0003677; F:GO:0003899; P:GO:0006351; F:GO:0046983	F:DNA binding; F:DNA-directed 5'-3' RNA polymerase activity; P:transcription, DNA-templated; F:protein dimerization activity
comp28699_c0_seq1	29.3069	1.29619	2.45579	2.66401e-05	0.00454825	0.923294	29.3069	-1.14288	-2.20822	0.000723844	0.129984	1	11.0521	0.153304	1.11211	0.624607	0.97615	1	[INTERPRO, BLASTED, MAPPED, ANNOTATED]	comp28699_c0_seq1	pyrophosphate-energized vacuolar membrane proton pump	3359	20	0	92.63	4	F:GO:0004427; F:GO:0009678; C:GO:0016021; P:GO:1902600	F:inorganic diphosphatase activity; F:pyrophosphate hydrolysis-driven proton transmembrane transporter activity; C:integral component of membrane; P:proton transmembrane transport	EC:7.1.3.1; EC:3.6.1.1	H(+)-exporting diphosphatase; Inorganic diphosphatase	IPR004131 (TIGRFAM); IPR004131 (PIRSF); IPR004131 (PFAM); IPR004131 (PANTHER); PTHR31998:SF37 (PANTHER); IPR004131 (HAMAP)	F:GO:0004427; F:GO:0009678; C:GO:0016020; P:GO:1902600	F:inorganic diphosphatase activity; F:pyrophosphate hydrolysis-driven proton transmembrane transporter activity; C:membrane; P:proton transmembrane transport
comp44341_c0_seq1	12.8135	1.27412	2.41851	0.000428264	0.0431476	1	12.8135	-0.730294	-1.65898	0.0622761	0.924834	1	6.60874	0.543826	1.45783	0.140847	0.971252	1	[INTERPRO, BLASTED, MAPPED, ANNOTATED]	comp44341_c0_seq1	molybdate-anion transporter-like	2306	20	0	92.43	3	F:GO:0015098; P:GO:0015689; C:GO:0016021	F:molybdate ion transmembrane transporter activity; P:molybdate ion transport; C:integral component of membrane	Data not available	Data not available	IPR008509 (PFAM); G3DSA:1.20.1250.20 (GENE3D); IPR008509 (PANTHER); PTHR23516:SF15 (PANTHER); cd17487 (CDD); IPR036259 (SUPERFAMILY)	F:GO:0015098; P:GO:0015689; C:GO:0016021	F:molybdate ion transmembrane transporter activity; P:molybdate ion transport; C:integral component of membrane
comp55025_c0_seq2	3.04509	0.38532	1.30615	0.570667	0.877665	1	3.04509	-5.7887	-55.2807	6.95809e-05	0.0207891	1	1.28015	-5.40338	-42.3234	0.000153039	0.108245	1	[INTERPRO, BLASTED, MAPPED, ANNOTATED]	comp55025_c0_seq2	NADH dehydrogenase subunit 5	2335	20	0	95.6	5	C:GO:0005747; F:GO:0008137; P:GO:0015990; C:GO:0016021; P:GO:0042773	C:mitochondrial respiratory chain complex I; F:NADH dehydrogenase (ubiquinone) activity; P:electron transport coupled proton transport; C:integral component of membrane; P:ATP synthesis coupled electron transport	EC:7.1.1.2; EC:1.6.5.11; EC:1.6.99.3	NADH:ubiquinone reductase (H(+)-translocating); NADH dehydrogenase (quinone); NADH dehydrogenase	PR01434 (PRINTS); IPR018393 (PRINTS); IPR003945 (TIGRFAM); IPR001750 (PFAM); IPR001516 (PFAM); PTHR42829:SF11 (PANTHER); PTHR42829 (PANTHER)	F:GO:0008137; P:GO:0042773; P:GO:0055114	F:NADH dehydrogenase (ubiquinone) activity; P:ATP synthesis coupled electron transport; P:oxidation-reduction process
comp54370_c0_seq1	15.8665	1.26147	2.39741	0.000101368	0.0135645	1	15.8665	-0.944573	-1.92462	0.00765487	0.604235	1	6.91568	0.3169	1.24565	0.338567	0.971252	1	[INTERPRO, BLASTED, MAPPED, ANNOTATED]	comp54370_c0_seq1	phospholipase D alpha 1	3240	20	0	89.74	6	F:GO:0004630; F:GO:0005509; C:GO:0005886; P:GO:0009395; P:GO:0046470; F:GO:0070290	F:phospholipase D activity; F:calcium ion binding; C:plasma membrane; P:phospholipid catabolic process; P:phosphatidylcholine metabolic process; F:N-acylphosphatidylethanolamine-specific phospholipase D activity	EC:3.1.4.4	Phospholipase D	IPR001736 (PFAM); IPR025202 (PFAM); IPR000008 (PFAM); IPR024632 (PFAM); G3DSA:3.30.870.10 (GENE3D); IPR035892 (G3DSA:2.60.40.GENE3D); IPR011402 (PIRSF); IPR015679 (PANTHER); PTHR18896:SF131 (PANTHER); IPR001736 (PROSITE_PROFILES); IPR001736 (PROSITE_PROFILES); cd09199 (CDD); cd04015 (CDD); SSF49562 (SUPERFAMILY); SSF56024 (SUPERFAMILY); SSF56024 (SUPERFAMILY)	F:GO:0003824; F:GO:0004630; F:GO:0005509; C:GO:0016020; P:GO:0046470	F:catalytic activity; F:phospholipase D activity; F:calcium ion binding; C:membrane; P:phosphatidylcholine metabolic process
comp52988_c0_seq5	8.4461	1.23645	2.35617	0.00031572	0.0344095	1	8.4461	-1.10943	-2.1576	0.00320391	0.375217	1	3.25124	0.127017	1.09203	0.725246	0.97615	1	[INTERPRO, BLASTED, MAPPED, ANNOTATED]	comp52988_c0_seq5	lipase-like PAD4	2524	20	0	70.04	2	P:GO:0006629; C:GO:0016021	P:lipid metabolic process; C:integral component of membrane	Data not available	Data not available	IPR029058 (G3DSA:3.40.50.GENE3D); IPR002921 (PFAM); IPR041266 (PFAM); PTHR47413 (PANTHER); cd00519 (CDD); IPR029058 (SUPERFAMILY)	P:GO:0006629	P:lipid metabolic process
comp54793_c0_seq2	15.9388	1.18729	2.27724	0.000484408	0.0479675	1	15.9388	-0.931647	-1.90745	0.0122012	0.788937	1	6.80927	0.255642	1.19387	0.462874	0.971252	1	[INTERPRO, BLASTED, MAPPED, ANNOTATED]	comp54793_c0_seq2	protein EDS1L-like	2585	20	0	58.53	1	P:GO:0006629	P:lipid metabolic process	Data not available	Data not available	IPR002921 (PFAM); IPR041266 (PFAM); IPR029058 (G3DSA:3.40.50.GENE3D); PTHR47090 (PANTHER); IPR029058 (SUPERFAMILY)	P:GO:0006629	P:lipid metabolic process
comp54212_c0_seq1	14.7555	1.18315	2.27072	0.000330574	0.0354706	1	14.7555	-1.59495	-3.02083	1.46505e-05	0.00590413	0.507756	4.5907	-0.411795	-1.33034	0.234306	0.971252	1	[INTERPRO, BLASTED, MAPPED, ANNOTATED]	comp54212_c0_seq1	beta-amylase 1, chloroplastic	2742	20	0	76.68	5	P:GO:0000272; C:GO:0005622; F:GO:0016161; F:GO:0102229; C:GO:0110165	P:polysaccharide catabolic process; C:intracellular; F:beta-amylase activity; F:amylopectin maltohydrolase activity; C:cellular anatomical entity	EC:3.2.1.2	Beta-amylase	IPR001554 (PRINTS); IPR001371 (PRINTS); IPR001554 (PFAM); G3DSA:3.20.20.80 (GENE3D); mobidb-lite (MOBIDB_LITE); mobidb-lite (MOBIDB_LITE); mobidb-lite (MOBIDB_LITE); IPR001554 (PANTHER); PTHR31352:SF31 (PANTHER); IPR017853 (SUPERFAMILY)	P:GO:0000272; F:GO:0016161	P:polysaccharide catabolic process; F:beta-amylase activity
comp42123_c0_seq1	7.95798	1.17545	2.25863	0.000155831	0.0191517	1	7.95798	-1.16172	-2.23725	0.000692402	0.12697	1	2.96318	0.0137254	1.00956	0.966353	0.991367	1	[INTERPRO, BLASTED]	comp42123_c0_seq1	unknown	3920	1	4.6805e-20	95.52	Data not available	Data not available	Data not available	Data not available	Data not available	mobidb-lite (MOBIDB_LITE); mobidb-lite (MOBIDB_LITE); mobidb-lite (MOBIDB_LITE); mobidb-lite (MOBIDB_LITE); mobidb-lite (MOBIDB_LITE); mobidb-lite (MOBIDB_LITE); mobidb-lite (MOBIDB_LITE); mobidb-lite (MOBIDB_LITE); mobidb-lite (MOBIDB_LITE); mobidb-lite (MOBIDB_LITE); mobidb-lite (MOBIDB_LITE); mobidb-lite (MOBIDB_LITE); mobidb-lite (MOBIDB_LITE); mobidb-lite (MOBIDB_LITE); mobidb-lite (MOBIDB_L…	no GO terms	no GO terms

## Sheet: Legends
		- no annotation available
		- contamination. Such entries don't show in the numerical description of the results, for example, these entries are excluded from Figure 1.
		- anotated as unknown protein
