# Supplementary material for: Transcript Dynamics in Wounded and Inoculated Scots Pine
Source: Int J Mol Sci. 2021 Feb 3;22(4):1505. doi: 10.3390/ijms22041505 (PMC7913219; doi:10.3390/ijms22041505)
Supplement: Supplementary file 1 [file ijms-22-01505-s001.zip › Supplementary Table 1.xlsx]

## Sheet: Exp. Browser_H_annosum_inoc.
Data arranged by FDR p-value (ascending)
Name	Chromosome	Region	Identifier	study vs. control - Max group means	study vs. control - Fold change	study vs. control - Log fold change	study vs. control - P-value	study vs. control - FDR p-value	study vs. control - Bonferroni	Feature ID	Database	Database identifier	Database symbol	Qualifier	GO biological process	GO cellular component	GO molecular function	Database object name	Synonym	Database object type	Taxon ID	Date	Assigned by	Annotation extension	Gene product form ID	i 21S (single) un-mapped reads (single) trimmed (GE) - Total counts	i 21S (single) un-mapped reads (single) trimmed (GE) - RPKM	i 21S (single) un-mapped reads (single) trimmed (GE) - TPM	i 21S (single) un-mapped reads (single) trimmed (GE) - CPM	i 30S (single) un-mapped reads (single) trimmed (GE) - Total counts	i 30S (single) un-mapped reads (single) trimmed (GE) - RPKM	i 30S (single) un-mapped reads (single) trimmed (GE) - TPM	i 30S (single) un-mapped reads (single) trimmed (GE) - CPM	i 34S (single) un-mapped reads (single) trimmed (GE) - Total counts	i 34S (single) un-mapped reads (single) trimmed (GE) - RPKM	i 34S (single) un-mapped reads (single) trimmed (GE) - TPM	i 34S (single) un-mapped reads (single) trimmed (GE) - CPM	c 26S (single) un-mapped reads (single) trimmed (GE) - Total counts	c 26S (single) un-mapped reads (single) trimmed (GE) - RPKM	c 26S (single) un-mapped reads (single) trimmed (GE) - TPM	c 26S (single) un-mapped reads (single) trimmed (GE) - CPM	c 27S (single) un-mapped reads (single) trimmed (GE) - Total counts	c 27S (single) un-mapped reads (single) trimmed (GE) - RPKM	c 27S (single) un-mapped reads (single) trimmed (GE) - TPM	c 27S (single) un-mapped reads (single) trimmed (GE) - CPM
jgi|Hetan2|47915|Hetan1.e_gw1.4.2096.1	jgi|Hetan2|47915|Hetan1.e_gw1.4.2096.1	1..411		6136.24	696.792	9.44459	0	0	0	jgi|Hetan2|47915|Hetan1.e_gw1.4.2096.1	B2G	jgi|Hetan2|47915|Hetan1.e_gw1.4.2096.1	jgi|Hetan2|47915|Hetan1.e_gw1.4.2096.1			0016021 // integral component of membrane (GO_REF:nd [ND])		predicted protein	NA	NA	taxon:0	20190501	B2G			1440	9878.26	3618.38	3708.36	913	4213.73	1773.72	1513.9	892	4316.74	1606.31	1770.42	2	9.52377	3.65215	5.4654	0	0	0	0
jgi|Hetan2|419588|fgenesh1_pm.07_#_449	jgi|Hetan2|419588|fgenesh1_pm.07_#_449	1..2247		216.054	32.3826	5.01715	2.10831e-13	1.4131e-09	2.82619e-09																	222	278.554	102.034	571.705	204	172.213	72.4909	338.266	223	197.394	73.4529	442.604	8	6.96799	2.67207	21.8616	1	1.70732	0.693902	3.44841
jgi|Hetan2|459999|estExt_Genemark.C_080333	jgi|Hetan2|459999|estExt_Genemark.C_080333	1..2089		310.995	91.6829	6.51858	3.30846e-13	1.47833e-09	4.435e-09																	100	134.965	49.4374	257.525	623	565.702	238.126	1033.04	244	232.319	86.4487	484.285	2	1.87375	0.718541	5.4654	2	3.6729	1.49277	6.89681
jgi|Hetan2|108402|Hetan1.Genemark.9475_g	jgi|Hetan2|108402|Hetan1.Genemark.9475_g	1..360		1054.96	17.4784	4.1275	2.72513e-11	9.1326e-08	3.65304e-07																	123	963.302	352.855	316.756	184	969.512	408.105	305.102	223	1232.07	458.468	442.604	4	21.7459	8.33907	10.9308	9	95.9085	38.98	31.0357
jgi|Hetan2|440487|estExt_fgenesh1_kg.C_060268	jgi|Hetan2|440487|estExt_fgenesh1_kg.C_060268	1..1854		154.56	41.5779	5.37775	2.40895e-10	6.45841e-07	3.2292e-06	jgi|Hetan2|440487|estExt_fgenesh1_kg.C_060268	B2G	jgi|Hetan2|440487|estExt_fgenesh1_kg.C_060268	jgi|Hetan2|440487|estExt_fgenesh1_kg.C_060268		0006011 // UDP-glucose metabolic process (GO_REF:nd [ND])		0003983 // UTP:glucose-1-phosphate uridylyltransferase activity (GO_REF:nd [ND])	UTP-glucose-1-phosphate uridylyltransferase	NA	NA	taxon:0	20190501	B2G			108	164.238	60.16	278.127	127	129.937	54.6954	210.587	158	169.504	63.0746	313.594	4	4.22251	1.61924	10.9308	0	0	0	0
jgi|Hetan2|152706|Hetan1.estExt_fgenesh2_pg.C_110257	jgi|Hetan2|152706|Hetan1.estExt_fgenesh2_pg.C_110257	1..834		283.271	33.5586	5.06861	1.6509e-09	3.68838e-06	2.21303e-05																	101	341.44	125.069	260.1	126	286.578	120.632	208.929	93	221.794	82.5323	184.584	3	7.04005	2.6997	8.19811	1	4.59993	1.86954	3.44841
jgi|Hetan2|385645|estExt_Genewise1.C_061731	jgi|Hetan2|385645|estExt_Genewise1.C_061731	1..1322		246.561	88.4664	6.46706	2.08762e-09	3.9978e-06	2.79846e-05	jgi|Hetan2|385645|estExt_Genewise1.C_061731	B2G	jgi|Hetan2|385645|estExt_Genewise1.C_061731	jgi|Hetan2|385645|estExt_Genewise1.C_061731		0071467 // cellular response to pH (GO_REF:nd [ND])			predicted protein	NA	NA	taxon:0	20190501	B2G			100	213.269	78.12	257.525	240	344.364	144.956	397.96	121	182.049	67.7425	240.158	1	1.48043	0.567713	2.7327	1	2.90192	1.17942	3.44841
jgi|Hetan2|447809|Genemark.637_g	jgi|Hetan2|447809|Genemark.637_g	1..558		1124.65	313.97	8.29448	3.72106e-09	6.23511e-06	4.98809e-05																	350	1768.45	647.78	901.337	207	703.678	296.205	343.24	253	901.819	335.578	502.148	1	3.50741	1.34501	2.7327	0	0	0	0
jgi|Hetan2|438795|estExt_fgenesh1_kg.C_030083	jgi|Hetan2|438795|estExt_fgenesh1_kg.C_030083	1..1032		202.3	20.7207	4.373	1.38975e-08	2.06996e-05	0.000186296	jgi|Hetan2|438795|estExt_fgenesh1_kg.C_030083	B2G	jgi|Hetan2|438795|estExt_fgenesh1_kg.C_030083	jgi|Hetan2|438795|estExt_fgenesh1_kg.C_030083		0035335 // peptidyl-tyrosine dephosphorylation (GO_REF:nd [ND])		0004725 // protein tyrosine phosphatase activity (GO_REF:nd [ND]) /// 0008138 // protein tyrosine/serine/threonine phosphatase activity (GO_REF:nd [ND])	phosphatases II	NA	NA	taxon:0	20190501	B2G			42	114.744	42.0304	108.16	165	303.279	127.662	273.597	98	188.877	70.2835	194.508	5	9.48224	3.63622	13.6635	1	3.71739	1.51085	3.44841
jgi|Hetan2|314661|e_gw1.03.2409.1	jgi|Hetan2|314661|e_gw1.03.2409.1	1..1554		116.616	49.0308	5.61562	1.58634e-07	0.000212649	0.00212649	jgi|Hetan2|314661|e_gw1.03.2409.1	B2G	jgi|Hetan2|314661|e_gw1.03.2409.1	jgi|Hetan2|314661|e_gw1.03.2409.1		0006730 // one-carbon metabolic process (GO_REF:nd [ND]) /// 0046901 // tetrahydrofolylpolyglutamate biosynthetic process (GO_REF:nd [ND])	0005739 // mitochondrion (GO_REF:nd [ND])	0005524 // ATP binding (GO_REF:nd [ND]) /// 0046872 // metal ion binding (GO_REF:nd [ND]) /// 0004326 // tetrahydrofolylpolyglutamate synthase activity (GO_REF:nd [ND])	FolC bifunctional protein	NA	NA	taxon:0	20190501	B2G			72	130.629	47.8493	185.418	102	124.505	52.409	169.133	74	94.7139	35.2442	146.873	2	2.51884	0.965916	5.4654	0	0	0	0
jgi|Hetan2|305267|e_gw1.01.2253.1	jgi|Hetan2|305267|e_gw1.01.2253.1	1..1416		106.941	28.8344	4.84972	2.56532e-07	0.000290364	0.00343881																	38	75.6624	27.715	97.8595	118	158.073	66.5389	195.664	62	87.0887	32.4067	123.056	3	4.14647	1.59008	8.19811	0	0	0	0
jgi|Hetan2|67186|Hetan1.estExt_Genewise1Plus.C_120128	jgi|Hetan2|67186|Hetan1.estExt_Genewise1Plus.C_120128	1..2722		67.7843	36.0729	5.17284	2.5993e-07	0.000290364	0.00348437	jgi|Hetan2|67186|Hetan1.estExt_Genewise1Plus.C_120128	B2G	jgi|Hetan2|67186|Hetan1.estExt_Genewise1Plus.C_120128	jgi|Hetan2|67186|Hetan1.estExt_Genewise1Plus.C_120128				0003824 // catalytic activity (GO_REF:nd [ND]) /// 0030170 // pyridoxal phosphate binding (GO_REF:nd [ND])	PLP-dependent transferase	NA	NA	taxon:0	20190501	B2G			120	124.295	45.5289	309.03	39	27.1778	11.4402	64.6684	71	51.8804	19.3053	140.919	3	2.15702	0.827167	8.19811	0	0	0	0
jgi|Hetan2|50487|Hetan1.e_gw1.6.1498.1	jgi|Hetan2|50487|Hetan1.e_gw1.6.1498.1	1..207		1201.61	121.908	6.92965	5.67799e-07	0.000585488	0.00761135																	109	1484.62	543.814	280.702	137	1255.42	528.454	227.169	90	864.78	321.795	178.63	0	0	0	0	1	18.5331	7.53236	3.44841
jgi|Hetan2|320909|e_gw1.06.412.1	jgi|Hetan2|320909|e_gw1.06.412.1	1..2049		79.0881	44.2411	5.46731	8.83543e-07	0.000845992	0.0118439	jgi|Hetan2|320909|e_gw1.06.412.1	B2G	jgi|Hetan2|320909|e_gw1.06.412.1	jgi|Hetan2|320909|e_gw1.06.412.1				0071949 // FAD binding (GO_REF:nd [ND])	phenol 2-monooxygenase	NA	NA	taxon:0	20190501	B2G			21	28.8959	10.5845	54.0802	137	126.828	53.387	227.169	84	81.54	30.342	166.721	1	0.955166	0.366284	2.7327	1	1.8723	0.760956	3.44841
jgi|Hetan2|311260|e_gw1.02.2331.1	jgi|Hetan2|311260|e_gw1.02.2331.1	1..2106		63.949	7.8906	2.98013	4.23347e-06	0.00378331	0.0567496	jgi|Hetan2|311260|e_gw1.02.2331.1	B2G	jgi|Hetan2|311260|e_gw1.02.2331.1	jgi|Hetan2|311260|e_gw1.02.2331.1		0061077 // chaperone-mediated protein folding (GO_REF:nd [ND]) /// 0070924 // heterochromatin assembly involved in chromatin silencing by small RNA (GO_REF:nd [ND])		0005524 // ATP binding (GO_REF:nd [ND]) /// 0016887 // ATPase activity (GO_REF:nd [ND]) /// 0051082 // unfolded protein binding (GO_REF:nd [ND])	HSP90-domain-containing protein	NA	NA	taxon:0	20190501	B2G			60	80.3253	29.423	154.515	63	56.744	23.8857	104.464	58	54.7776	20.3834	115.117	8	7.43451	2.85097	21.8616	2	3.64325	1.48072	6.89681
jgi|Hetan2|469691|estExt_Genewise1Plus.C_012637	jgi|Hetan2|469691|estExt_Genewise1Plus.C_012637	1..5892		31.49	6.28738	2.65246	4.7858e-06	0.00392126	0.0641537	jgi|Hetan2|469691|estExt_Genewise1Plus.C_012637	B2G	jgi|Hetan2|469691|estExt_Genewise1Plus.C_012637	jgi|Hetan2|469691|estExt_Genewise1Plus.C_012637		0010952 // positive regulation of peptidase activity (GO_REF:nd [ND])		0070628 // proteasome binding (GO_REF:nd [ND]) /// 0016504 // peptidase activator activity (GO_REF:nd [ND]) /// 0070577 // lysine-acetylated histone binding (GO_REF:nd [ND])	ARM repeat-containing protein	NA	NA	taxon:0	20190501	B2G			54	25.8399	9.46509	139.063	123	39.5986	16.6686	203.954	86	29.0315	10.803	170.69	14	4.65035	1.7833	38.2578	4	2.60444	1.05852	13.7936
jgi|Hetan2|326943|e_gw1.10.1688.1	jgi|Hetan2|326943|e_gw1.10.1688.1	1..408		392.707	8.06781	3.01218	4.97287e-06	0.00392126	0.0666614																	78	539.007	197.437	200.869	41	190.617	80.238	67.9848	92	448.498	166.892	182.599	7	33.5783	12.8765	19.1289	5	47.014	19.1078	17.242
jgi|Hetan2|456882|estExt_Genemark.C_010595	jgi|Hetan2|456882|estExt_Genemark.C_010595	1..3515		45.6309	6.77878	2.76103	5.53051e-06	0.00411869	0.0741365	jgi|Hetan2|456882|estExt_Genemark.C_010595	B2G	jgi|Hetan2|456882|estExt_Genemark.C_010595	jgi|Hetan2|456882|estExt_Genemark.C_010595		0034470 // ncRNA processing (GO_REF:nd [ND]) /// 0007062 // sister chromatid cohesion (GO_REF:nd [ND])	0016021 // integral component of membrane (GO_REF:nd [ND]) /// 0008278 // cohesin complex (GO_REF:nd [ND])	0003824 // catalytic activity (GO_REF:nd [ND]) /// 0005515 // protein binding (GO_REF:nd [ND])	predicted protein	NA	NA	taxon:0	20190501	B2G			51	40.9076	14.9844	131.338	116	62.5994	26.3505	192.347	59	33.3857	12.4232	117.102	5	2.78398	1.06759	13.6635	9	9.82278	3.99226	31.0357
jgi|Hetan2|445713|estExt_fgenesh1_pg.C_080141	jgi|Hetan2|445713|estExt_fgenesh1_pg.C_080141	1..1730		88.0134	77.1728	6.27002	6.54428e-06	0.00461716	0.087726																	47	76.5969	28.0573	121.037	64	70.1733	29.5386	106.123	102	117.27	43.6376	202.447	1	1.13129	0.433825	2.7327	0	0	0	0
jgi|Hetan2|14323|Hetan1.gw1.7.345.1	jgi|Hetan2|14323|Hetan1.gw1.7.345.1	1..717		169.63	32.788	5.0351	7.17792e-06	0.004811	0.09622																	17	66.8481	24.4863	43.7792	122	322.759	135.862	202.296	43	119.284	44.3871	85.3452	1	2.72962	1.04675	2.7327	1	5.35055	2.17461	3.44841
jgi|Hetan2|458158|estExt_Genemark.C_030633	jgi|Hetan2|458158|estExt_Genemark.C_030633	1..1009		88.2236	16.4009	4.0357	1.18128e-05	0.00754053	0.158351	jgi|Hetan2|458158|estExt_Genemark.C_030633	B2G	jgi|Hetan2|458158|estExt_Genemark.C_030633	jgi|Hetan2|458158|estExt_Genemark.C_030633		0006412 // translation (GO_REF:nd [ND])	0022627 // cytosolic small ribosomal subunit (GO_REF:nd [ND])	0003735 // structural constituent of ribosome (GO_REF:nd [ND])	40S ribosomal protein S1	NA	NA	taxon:0	20190501	B2G			41	114.565	41.9649	105.585	40	75.1981	31.6538	66.3266	38	74.9076	27.874	75.4214	1	1.93968	0.743822	2.7327	2	7.60425	3.09058	6.89681
jgi|Hetan2|454955|Genemark.7783_g	jgi|Hetan2|454955|Genemark.7783_g	1..2913		24.6181	-5.5499	-2.47246	1.2809e-05	0.00780474	0.171704	jgi|Hetan2|454955|Genemark.7783_g	B2G	jgi|Hetan2|454955|Genemark.7783_g	jgi|Hetan2|454955|Genemark.7783_g			0016020 // membrane (GO_REF:nd [ND])		predicted protein	NA	NA	taxon:0	20190501	B2G			5	4.83937	1.77265	12.8762	4	2.6047	1.09642	6.63266	13	8.87638	3.30301	25.802	38	25.5308	9.79047	103.843	18	23.7055	9.63459	62.0713
jgi|Hetan2|414947|fgenesh1_pm.02_#_834	jgi|Hetan2|414947|fgenesh1_pm.02_#_834	1..1233		78.4185	9.68673	3.27601	1.37854e-05	0.00803446	0.184793																	28	64.0257	23.4525	72.107	40	61.5368	25.9032	66.3266	68	109.693	40.8181	134.965	4	6.34918	2.43477	10.9308	2	6.22278	2.52911	6.89681
jgi|Hetan2|470617|estExt_Genewise1Plus.C_021169	jgi|Hetan2|470617|estExt_Genewise1Plus.C_021169	1..1599		61.6217	11.2729	3.49478	1.44853e-05	0.00809066	0.194176																	20	35.2648	12.9174	51.505	59	69.9909	29.4619	97.8318	64	79.6095	29.6236	127.025	0	0	0	0	5	11.9961	4.87554	17.242
jgi|Hetan2|156673|Hetan1.estExt_fgenesh2_pm.C_90025	jgi|Hetan2|156673|Hetan1.estExt_fgenesh2_pm.C_90025	1..4241		30.3885	6.47107	2.694	1.55058e-05	0.00831423	0.207856	jgi|Hetan2|156673|Hetan1.estExt_fgenesh2_pm.C_90025	B2G	jgi|Hetan2|156673|Hetan1.estExt_fgenesh2_pm.C_90025	jgi|Hetan2|156673|Hetan1.estExt_fgenesh2_pm.C_90025			0016020 // membrane (GO_REF:nd [ND])		hypothetical protein HETIRDRAFT_156673	NA	NA	taxon:0	20190501	B2G			42	27.9216	10.2276	108.16	68	30.4143	12.8026	112.755	70	32.8294	12.2162	138.934	3	1.38444	0.530901	8.19811	9	8.14126	3.30884	31.0357
jgi|Hetan2|449679|Genemark.2507_g	jgi|Hetan2|449679|Genemark.2507_g	1..882		283.691	6.27653	2.64997	1.94683e-05	0.0100374	0.260972																	91	290.892	106.553	234.348	56	120.436	50.6963	92.8573	195	439.743	163.634	387.031	16	35.5036	13.6148	43.7232	9	39.1463	15.9102	31.0357
jgi|Hetan2|147459|Hetan1.estExt_fgenesh3_kg.C_60260	jgi|Hetan2|147459|Hetan1.estExt_fgenesh3_kg.C_60260	1..2036		37.4642	11.0523	3.46627	2.29498e-05	0.0113942	0.307643																	26	36.0044	13.1883	66.9565	39	36.335	15.2948	64.6684	41	40.0534	14.9044	81.3757	2	1.92253	0.737246	5.4654	2	3.76851	1.53163	6.89681
jgi|Hetan2|153773|Hetan1.estExt_fgenesh2_pm.C_10397	jgi|Hetan2|153773|Hetan1.estExt_fgenesh2_pm.C_10397	1..3838		27.1817	7.56187	2.91874	2.94079e-05	0.014079	0.394212	jgi|Hetan2|153773|Hetan1.estExt_fgenesh2_pm.C_10397	B2G	jgi|Hetan2|153773|Hetan1.estExt_fgenesh2_pm.C_10397	jgi|Hetan2|153773|Hetan1.estExt_fgenesh2_pm.C_10397				0005515 // protein binding (GO_REF:nd [ND])	wd40 containing snare-dependent exocytosis protein	NA	NA	taxon:0	20190501	B2G			34	24.9766	9.14888	87.5585	83	41.0214	17.2675	137.628	30	15.5471	5.78527	59.5432	3	1.52981	0.586647	8.19811	5	4.99784	2.03126	17.242
jgi|Hetan2|46342|Hetan1.e_gw1.3.39.1	jgi|Hetan2|46342|Hetan1.e_gw1.3.39.1	1..3171		23.1838	13.8028	3.78689	3.07949e-05	0.0142347	0.412805	jgi|Hetan2|46342|Hetan1.e_gw1.3.39.1	B2G	jgi|Hetan2|46342|Hetan1.e_gw1.3.39.1	jgi|Hetan2|46342|Hetan1.e_gw1.3.39.1		0006414 // translational elongation (GO_REF:nd [ND])		0005524 // ATP binding (GO_REF:nd [ND]) /// 0016887 // ATPase activity (GO_REF:nd [ND]) /// 0003746 // translation elongation factor activity (GO_REF:nd [ND])	ABC transporter	NA	NA	taxon:0	20190501	B2G			28	24.8955	9.11918	72.107	39	23.3295	9.8203	64.6684	34	21.3263	7.93578	67.4823	2	1.2344	0.473363	5.4654	1	1.20982	0.491705	3.44841
jgi|Hetan2|481508|estExt_Genewise1Plus.C_120668	jgi|Hetan2|481508|estExt_Genewise1Plus.C_120668	1..1150		62.0546	13.7693	3.78338	3.75447e-05	0.0164507	0.503287	jgi|Hetan2|481508|estExt_Genewise1Plus.C_120668	B2G	jgi|Hetan2|481508|estExt_Genewise1Plus.C_120668	jgi|Hetan2|481508|estExt_Genewise1Plus.C_120668		0055114 // oxidation-reduction process (GO_REF:nd [ND]) /// 0006633 // fatty acid biosynthetic process (GO_REF:nd [ND])	0016021 // integral component of membrane (GO_REF:nd [ND]) /// 0005789 // endoplasmic reticulum membrane (GO_REF:nd [ND])	0005506 // iron ion binding (GO_REF:nd [ND]) /// 0080132 // fatty acid alpha-hydroxylase activity (GO_REF:nd [ND]) /// 0020037 // heme binding (GO_REF:nd [ND])	fatty acid-2 hydroxylase	NA	NA	taxon:0	20190501	B2G			20	49.0334	17.9608	51.505	37	61.0298	25.6898	61.3521	44	76.1006	28.318	87.33	2	3.40371	1.30525	5.4654	1	3.33595	1.35582	3.44841
jgi|Hetan2|481579|estExt_Genewise1Plus.C_120832	jgi|Hetan2|481579|estExt_Genewise1Plus.C_120832	1..717		104.296	20.4014	4.35059	3.80434e-05	0.0164507	0.509972	jgi|Hetan2|481579|estExt_Genewise1Plus.C_120832	B2G	jgi|Hetan2|481579|estExt_Genewise1Plus.C_120832	jgi|Hetan2|481579|estExt_Genewise1Plus.C_120832		0006457 // protein folding (GO_REF:nd [ND]) /// 0000413 // protein peptidyl-prolyl isomerization (GO_REF:nd [ND])		0003755 // peptidyl-prolyl cis-trans isomerase activity (GO_REF:nd [ND])	cyclophilin	NA	NA	taxon:0	20190501	B2G			28	110.103	40.3304	72.107	41	108.468	45.6585	67.9848	34	94.3177	35.0967	67.4823	1	2.72962	1.04675	2.7327	1	5.35055	2.17461	3.44841
jgi|Hetan2|482290|estExt_Genewise1Plus.C_131034	jgi|Hetan2|482290|estExt_Genewise1Plus.C_131034	1..1319		53.3111	13.6849	3.77451	3.99498e-05	0.0167352	0.535527																	17	36.3382	13.3106	43.7792	44	63.277	26.6357	72.9593	40	60.3182	22.4451	79.3909	2	2.9676	1.13801	5.4654	1	2.90852	1.18211	3.44841
jgi|Hetan2|471314|estExt_Genewise1Plus.C_022322	jgi|Hetan2|471314|estExt_Genewise1Plus.C_022322	1..1879		37.1223	12.9914	3.69949	4.21006e-05	0.0171018	0.564358																	28	42.0137	15.3895	72.107	32	32.3043	13.5981	53.0613	35	37.0488	13.7863	69.467	2	2.08317	0.798847	5.4654	1	2.04169	0.829802	3.44841
jgi|Hetan2|377315|estExt_Genewise1.C_010658	jgi|Hetan2|377315|estExt_Genewise1.C_010658	1..2805		31.4208	8.77458	3.13333	4.45922e-05	0.0175811	0.597759	jgi|Hetan2|377315|estExt_Genewise1.C_010658	B2G	jgi|Hetan2|377315|estExt_Genewise1.C_010658	jgi|Hetan2|377315|estExt_Genewise1.C_010658		0006414 // translational elongation (GO_REF:nd [ND])		0003924 // GTPase activity (GO_REF:nd [ND]) /// 0005525 // GTP binding (GO_REF:nd [ND]) /// 0003746 // translation elongation factor activity (GO_REF:nd [ND])	eukaryotic translation elongation factor 2	NA	NA	taxon:0	20190501	B2G			44	44.2262	16.1999	113.311	31	20.9636	8.8244	51.4031	41	29.0726	10.8183	81.3757	6	4.18638	1.60538	16.3962	0	0	0	0
jgi|Hetan2|38894|Hetan1.estExt_Genewise1.C_120106	jgi|Hetan2|38894|Hetan1.estExt_Genewise1.C_120106	1..3645		19.9654	10.4204	3.38134	4.90633e-05	0.0187912	0.657694	jgi|Hetan2|38894|Hetan1.estExt_Genewise1.C_120106	B2G	jgi|Hetan2|38894|Hetan1.estExt_Genewise1.C_120106	jgi|Hetan2|38894|Hetan1.estExt_Genewise1.C_120106		120029	0016021 // integral component of membrane (GO_REF:nd [ND]) /// 0005886 // plasma membrane (GO_REF:nd [ND])	0005524 // ATP binding (GO_REF:nd [ND]) /// 0008553 // hydrogen-exporting ATPase activity, phosphorylative mechanism (GO_REF:nd [ND])	plasma-membrane proton-e	NA	NA	taxon:0	20190501	B2G			29	22.4316	8.21664	74.6822	29	15.0917	6.35268	48.0868	41	22.3728	8.32517	81.3757	1	0.536937	0.205903	2.7327	3	3.15748	1.28329	10.3452
jgi|Hetan2|428889|fgenesh1_pg.08_#_447	jgi|Hetan2|428889|fgenesh1_pg.08_#_447	1..705		195.136	5.5342	2.46838	5.50355e-05	0.0204931	0.73775																	33	131.973	48.3413	84.9832	114	306.728	129.114	189.031	52	146.706	54.591	103.208	10	27.7608	10.6456	27.327	5	27.2081	11.0581	17.242
jgi|Hetan2|421852|fgenesh1_pm.11_#_87	jgi|Hetan2|421852|fgenesh1_pm.11_#_87	1..990		70.2092	9.90871	3.3087	5.67342e-05	0.0205546	0.760522																	28	79.7411	29.209	72.107	40	76.6412	32.2613	66.3266	27	54.2453	20.1853	53.5889	1	1.9769	0.758098	2.7327	3	11.6253	4.72484	10.3452
jgi|Hetan2|125147|Hetan1.fgenesh2_pm.C_scaffold_7000213	jgi|Hetan2|125147|Hetan1.fgenesh2_pm.C_scaffold_7000213	1..1170		266.488	5.54191	2.47038	7.08461e-05	0.0249919	0.949692	jgi|Hetan2|125147|Hetan1.fgenesh2_pm.C_scaffold_7000213	B2G	jgi|Hetan2|125147|Hetan1.fgenesh2_pm.C_scaffold_7000213	jgi|Hetan2|125147|Hetan1.fgenesh2_pm.C_scaffold_7000213				0003676 // nucleic acid binding (GO_REF:nd [ND])	predicted protein	NA	NA	taxon:0	20190501	B2G			185	445.806	163.298	476.421	64	103.76	43.6768	106.123	147	249.899	92.9905	291.762	12	20.0732	7.69761	32.7924	21	68.8574	27.9856	72.4165
jgi|Hetan2|54132|Hetan1.e_gw1.10.487.1	jgi|Hetan2|54132|Hetan1.e_gw1.10.487.1	1..2841		36.779	6.07836	2.60368	7.64213e-05	0.0262674	1	jgi|Hetan2|54132|Hetan1.e_gw1.10.487.1	B2G	jgi|Hetan2|54132|Hetan1.e_gw1.10.487.1	jgi|Hetan2|54132|Hetan1.e_gw1.10.487.1		0050790 // regulation of catalytic activity (GO_REF:nd [ND]) /// 0042176 // regulation of protein catabolic process (GO_REF:nd [ND])	0008540 // proteasome regulatory particle, base subcomplex (GO_REF:nd [ND])	0030234 // enzyme regulator activity (GO_REF:nd [ND])	26S proteasome regulatory complex non-ATPase subcomplex Rpn1 subunit	NA	NA	taxon:0	20190501	B2G			55	54.5822	19.9933	141.639	51	34.0515	14.3336	84.5664	31	21.7032	8.07602	61.528	5	3.44445	1.32087	13.6635	5	6.75175	2.7441	17.242
jgi|Hetan2|438386|estExt_fgenesh1_kg.C_020313	jgi|Hetan2|438386|estExt_fgenesh1_kg.C_020313	1..957		67.7662	17.6404	4.14081	7.89104e-05	0.0263774	1	jgi|Hetan2|438386|estExt_fgenesh1_kg.C_020313	B2G	jgi|Hetan2|438386|estExt_fgenesh1_kg.C_020313	jgi|Hetan2|438386|estExt_fgenesh1_kg.C_020313		0009306 // protein secretion (GO_REF:nd [ND]) /// 0000463 // maturation of LSU-rRNA from tricistronic rRNA transcript (SSU-rRNA, 5.8S rRNA, LSU-rRNA) (GO_REF:nd [ND])	0022625 // cytosolic large ribosomal subunit (GO_REF:nd [ND])	0003735 // structural constituent of ribosome (GO_REF:nd [ND])	60S ribosomal protein L7	NA	NA	taxon:0	20190501	B2G			25	73.6525	26.9788	64.3812	35	69.3735	29.202	58.0358	29	60.2725	22.4281	57.5584	1	2.04507	0.784239	2.7327	1	4.00872	1.62926	3.44841
jgi|Hetan2|145503|Hetan1.estExt_fgenesh3_kg.C_10457	jgi|Hetan2|145503|Hetan1.estExt_fgenesh3_kg.C_10457	1..1717		36.921	17.8236	4.15572	8.0677e-05	0.0263774	1	jgi|Hetan2|145503|Hetan1.estExt_fgenesh3_kg.C_10457	B2G	jgi|Hetan2|145503|Hetan1.estExt_fgenesh3_kg.C_10457	jgi|Hetan2|145503|Hetan1.estExt_fgenesh3_kg.C_10457		0009051 // pentose-phosphate shunt, oxidative branch (GO_REF:nd [ND]) /// 0046177 // D-gluconate catabolic process (GO_REF:nd [ND]) /// 0061688 // glycolytic process via Entner-Doudoroff Pathway (GO_REF:nd [ND])		0004616 // phosphogluconate dehydrogenase (decarboxylating) activity (GO_REF:nd [ND]) /// 0050661 // NADP binding (GO_REF:nd [ND])	6-phosphogluconate dehydrogenase	NA	NA	taxon:0	20190501	B2G			18	29.5571	10.8267	46.3545	41	45.2951	19.0665	67.9848	31	35.9108	13.3628	61.528	2	2.27971	0.874219	5.4654	0	0	0	0
jgi|Hetan2|66124|Hetan1.estExt_Genewise1Plus.C_90814	jgi|Hetan2|66124|Hetan1.estExt_Genewise1Plus.C_90814	1..4452		27.9964	4.74046	2.24503	8.3179e-05	0.026548	1	jgi|Hetan2|66124|Hetan1.estExt_Genewise1Plus.C_90814	B2G	jgi|Hetan2|66124|Hetan1.estExt_Genewise1Plus.C_90814	jgi|Hetan2|66124|Hetan1.estExt_Genewise1Plus.C_90814		0046618 // drug export (GO_REF:nd [ND]) /// 0055085 // transmembrane transport (GO_REF:nd [ND])	0016021 // integral component of membrane (GO_REF:nd [ND])	0005524 // ATP binding (GO_REF:nd [ND]) /// 0042626 // ATPase activity, coupled to transmembrane movement of substances (GO_REF:nd [ND])	putative ABC transporter	NA	NA	taxon:0	20190501	B2G			39	24.6984	9.04697	100.435	71	30.2511	12.7339	117.73	65	29.0397	10.806	129.01	9	3.95647	1.51722	24.5943	7	6.03198	2.45157	24.1388
jgi|Hetan2|472627|estExt_Genewise1Plus.C_031381	jgi|Hetan2|472627|estExt_Genewise1Plus.C_031381	1..494		541.276	3.96976	1.98905	8.54263e-05	0.0266312	1	jgi|Hetan2|472627|estExt_Genewise1Plus.C_031381	B2G	jgi|Hetan2|472627|estExt_Genewise1Plus.C_031381	jgi|Hetan2|472627|estExt_Genewise1Plus.C_031381		0006120 // mitochondrial electron transport, NADH to ubiquinone (GO_REF:nd [ND])	0005747 // mitochondrial respiratory chain complex I (GO_REF:nd [ND])		NdufA8, NADH-ubiquinone oxidoreductase complex I 19kd subunit	NA	NA	taxon:0	20190501	B2G			91	519.367	190.243	234.348	166	637.41	268.311	275.255	116	467.051	173.795	230.234	26	103.007	39.5009	71.0503	15	116.488	47.3441	51.7261
jgi|Hetan2|411149|fgenesh1_kg.09_#_97_#_266_1_CCOZ_CCPA_CCPB_CCPC_EXTA	jgi|Hetan2|411149|fgenesh1_kg.09_#_97_#_266_1_CCOZ_CCPA_CCPB_CCPC_EXTA	1..1248		49.7796	17.0495	4.09166	0.000100007	0.0304682	1																	22	49.7013	18.2055	56.6555	32	48.6377	20.4735	53.0613	32	50.9998	18.9776	63.5127	2	3.13643	1.20275	5.4654	0	0	0	0
jgi|Hetan2|384100|estExt_Genewise1.C_050944	jgi|Hetan2|384100|estExt_Genewise1.C_050944	1..2650		31.4874	42.2828	5.402	0.000104962	0.0312669	1	jgi|Hetan2|384100|estExt_Genewise1.C_050944	B2G	jgi|Hetan2|384100|estExt_Genewise1.C_050944	jgi|Hetan2|384100|estExt_Genewise1.C_050944		0007264 // small GTPase mediated signal transduction (GO_REF:nd [ND])		0005085 // guanyl-nucleotide exchange factor activity (GO_REF:nd [ND])	Guanine-nucleotide dissociation stimulator CDC25	NA	NA	taxon:0	20190501	B2G			16	17.0229	6.23545	41.204	61	43.6638	18.3798	101.148	45	33.7754	12.5682	89.3148	1	0.738541	0.283214	2.7327	0	0	0	0
jgi|Hetan2|148857|Hetan1.estExt_fgenesh3_kg.C_130047	jgi|Hetan2|148857|Hetan1.estExt_fgenesh3_kg.C_130047	1..1876		33.4417	11.4923	3.52259	0.000107788	0.0314108	1	jgi|Hetan2|148857|Hetan1.estExt_fgenesh3_kg.C_130047	B2G	jgi|Hetan2|148857|Hetan1.estExt_fgenesh3_kg.C_130047	jgi|Hetan2|148857|Hetan1.estExt_fgenesh3_kg.C_130047		0000302 // response to reactive oxygen species (GO_REF:nd [ND]) /// 0055114 // oxidation-reduction process (GO_REF:nd [ND]) /// 0042744 // hydrogen peroxide catabolic process (GO_REF:nd [ND]) /// 0071472 // cellular response to salt stress (GO_REF:nd [ND]) /// 0098869 // cellular oxidant detoxification (GO_REF:nd [ND])		0046872 // metal ion binding (GO_REF:nd [ND]) /// 0004096 // catalase activity (GO_REF:nd [ND]) /// 0020037 // heme binding (GO_REF:nd [ND])	catalase	NA	NA	taxon:0	20190501	B2G			29	43.5838	15.9646	74.6822	32	32.356	13.6199	53.0613	23	24.3853	9.07407	45.6498	1	1.04325	0.400062	2.7327	2	4.08992	1.66226	6.89681
jgi|Hetan2|37628|Hetan1.estExt_Genewise1.C_90300	jgi|Hetan2|37628|Hetan1.estExt_Genewise1.C_90300	1..1897		12.2572	-7.68775	-2.94256	0.00011765	0.0335552	1																	3	4.45875	1.63323	7.72575	1	0.999932	0.42091	1.65817	1	1.04849	0.390157	1.98477	12	12.3804	4.7476	32.7924	6	12.1339	4.93157	20.6904
jgi|Hetan2|407686|fgenesh1_kg.02_#_384_#_458_1_CCOZ_CCPA_CCPB_CCPC_EXTA	jgi|Hetan2|407686|fgenesh1_kg.02_#_384_#_458_1_CCOZ_CCPA_CCPB_CCPC_EXTA	1..2274		51.1255	4.89145	2.29026	0.000135908	0.0379553	1																	48	59.5128	21.7994	123.612	58	48.3811	20.3655	96.1736	52	45.4827	16.9247	103.208	11	9.46723	3.63047	30.0597	3	5.06114	2.05699	10.3452
jgi|Hetan2|432754|estExt_fgenesh1_pm.C_030012	jgi|Hetan2|432754|estExt_fgenesh1_pm.C_030012	1..1221		61.3631	5.67168	2.50378	0.000156658	0.0428572	1	jgi|Hetan2|432754|estExt_fgenesh1_pm.C_030012	B2G	jgi|Hetan2|432754|estExt_fgenesh1_pm.C_030012	jgi|Hetan2|432754|estExt_fgenesh1_pm.C_030012				0019904 // protein domain specific binding (GO_REF:nd [ND])	14-3-3 protein	NA	NA	taxon:0	20190501	B2G			22	50.8003	18.608	56.6555	47	73.0163	30.7354	77.9338	37	60.2725	22.4281	73.4366	4	6.41158	2.45869	10.9308	4	12.5679	5.10794	13.7936
jgi|Hetan2|422651|fgenesh1_pm.12_#_336	jgi|Hetan2|422651|fgenesh1_pm.12_#_336	1..3456		19.2911	6.48826	2.69783	0.000174721	0.0459628	1																	26	21.2109	7.76951	66.9565	28	15.3682	6.46906	46.4286	37	21.2942	7.92383	73.4366	5	2.8315	1.08582	13.6635	1	1.11005	0.451157	3.44841
jgi|Hetan2|147564|Hetan1.estExt_fgenesh3_kg.C_70052	jgi|Hetan2|147564|Hetan1.estExt_fgenesh3_kg.C_70052	1..1836		31.151	8.36108	3.06369	0.000177869	0.0459628	1																	18	27.6414	10.125	46.3545	27	27.8952	11.7422	44.7705	35	37.9165	14.1092	69.467	3	3.19793	1.22633	8.19811	1	2.08951	0.849236	3.44841
jgi|Hetan2|442732|estExt_fgenesh1_kg.C_140125	jgi|Hetan2|442732|estExt_fgenesh1_kg.C_140125	1..2403		23.3316	15.268	3.93244	0.000178297	0.0459628	1	jgi|Hetan2|442732|estExt_fgenesh1_kg.C_140125	B2G	jgi|Hetan2|442732|estExt_fgenesh1_kg.C_140125	jgi|Hetan2|442732|estExt_fgenesh1_kg.C_140125		0006457 // protein folding (GO_REF:nd [ND])		0005524 // ATP binding (GO_REF:nd [ND]) /// 0051082 // unfolded protein binding (GO_REF:nd [ND])	heat shock protein	NA	NA	taxon:0	20190501	B2G			22	25.8124	9.45503	56.6555	35	27.6282	11.6298	58.0358	20	16.5542	6.16004	39.6955	1	0.814455	0.312325	2.7327	1	1.59648	0.648855	3.44841
jgi|Hetan2|56295|Hetan1.e_gw1.13.787.1	jgi|Hetan2|56295|Hetan1.e_gw1.13.787.1	1..204		5461.14	3017.19	11.559	0.000184041	0.0465485	1																	566	7822.51	2865.37	1457.59	474	4407.44	1855.26	785.97	426	4153.49	1545.56	845.513	0	0	0	0	0	0	0	0
jgi|Hetan2|154378|Hetan1.estExt_fgenesh2_pm.C_20360	jgi|Hetan2|154378|Hetan1.estExt_fgenesh2_pm.C_20360	1..3690		14.5429	10.2587	3.35878	0.000187866	0.0466359	1	jgi|Hetan2|154378|Hetan1.estExt_fgenesh2_pm.C_20360	B2G	jgi|Hetan2|154378|Hetan1.estExt_fgenesh2_pm.C_20360	jgi|Hetan2|154378|Hetan1.estExt_fgenesh2_pm.C_20360		0016579 // protein deubiquitination (GO_REF:nd [ND]) /// 0006511 // ubiquitin-dependent protein catabolic process (GO_REF:nd [ND])		0036459 // thiol-dependent ubiquitinyl hydrolase activity (GO_REF:nd [ND]) /// 0005515 // protein binding (GO_REF:nd [ND])	cysteine proteinase	NA	NA	taxon:0	20190501	B2G			18	13.7533	5.03779	46.3545	34	17.4779	7.35714	56.3776	23	12.3975	4.61327	45.6498	3	1.59117	0.610176	8.19811	0	0	0	0
jgi|Hetan2|419475|fgenesh1_pm.07_#_336	jgi|Hetan2|419475|fgenesh1_pm.07_#_336	1..1011		90.2669	4.94029	2.3046	0.000242309	0.0585454	1																	33	92.0285	33.7098	84.9832	46	86.3067	36.3298	76.2756	47	92.4655	34.4075	93.2843	3	5.80752	2.22705	8.19811	8	30.3568	12.3379	27.5872
jgi|Hetan2|103441|Hetan1.Genemark.4514_g	jgi|Hetan2|103441|Hetan1.Genemark.4514_g	1..2013		29.3252	11.6231	3.53892	0.000244576	0.0585454	1																	12	16.8073	6.15646	30.903	21	19.7885	8.32975	34.8215	52	51.3798	19.1191	103.208	2	1.9445	0.74567	5.4654	1	1.90578	0.774564	3.44841
jgi|Hetan2|440490|estExt_fgenesh1_kg.C_060271	jgi|Hetan2|440490|estExt_fgenesh1_kg.C_060271	1..834		83.8447	34.5925	5.11239	0.00025736	0.0605247	1																	42	141.985	52.0088	108.16	23	52.3118	22.0201	38.1378	24	57.2372	21.2987	47.6345	1	2.34668	0.8999	2.7327	0	0	0	0
jgi|Hetan2|408998|fgenesh1_kg.04_#_232_#_1096_1_CCOZ_CCPA_CCPB_CCPC_EXTA	jgi|Hetan2|408998|fgenesh1_kg.04_#_232_#_1096_1_CCOZ_CCPA_CCPB_CCPC_EXTA	1..2354		22.3175	14.282	3.83612	0.00026283	0.0607453	1																	21	25.152	9.21312	54.0802	33	26.5916	11.1935	54.7195	18	15.209	5.65943	35.7259	1	0.831408	0.318826	2.7327	1	1.62971	0.662361	3.44841
jgi|Hetan2|314720|e_gw1.03.2910.1	jgi|Hetan2|314720|e_gw1.03.2910.1	1..717		75.8446	9.96096	3.31628	0.00027032	0.0614176	1																	27	106.171	38.89	69.5317	27	71.4303	30.0678	44.7705	18	49.9329	18.5806	35.7259	1	2.72962	1.04675	2.7327	2	10.7011	4.34923	6.89681
jgi|Hetan2|66930|Hetan1.estExt_Genewise1Plus.C_110662	jgi|Hetan2|66930|Hetan1.estExt_Genewise1Plus.C_110662	1..2644		359.958	-3.28111	-1.71418	0.000299511	0.0647571	1																	87	92.7721	33.9822	224.047	197	141.333	59.4924	326.659	206	154.967	57.6651	408.863	410	303.489	116.381	1120.41	287	416.426	169.247	989.693
jgi|Hetan2|453771|Genemark.6599_g	jgi|Hetan2|453771|Genemark.6599_g	1..1704		96.715	-3.68878	-1.88314	0.000296883	0.0647571	1																	11	18.2005	6.66679	28.3277	34	37.8484	15.9318	56.3776	24	28.014	10.4243	47.6345	41	47.0907	18.0582	112.041	65	146.339	59.4765	224.146
jgi|Hetan2|436223|estExt_fgenesh1_pm.C_100241	jgi|Hetan2|436223|estExt_fgenesh1_pm.C_100241	1..411		157.44	32.022	5.00099	0.000294683	0.0647571	1																	30	205.797	75.383	77.2575	20	92.3052	38.8548	33.1633	36	174.218	64.8288	71.4518	0	0	0	0	1	9.33416	3.79367	3.44841
jgi|Hetan2|442932|estExt_fgenesh1_pg.C_010203	jgi|Hetan2|442932|estExt_fgenesh1_pg.C_010203	1..4884		16.2915	5.15467	2.36588	0.000306113	0.0651341	1																	37	21.3592	7.82384	95.2842	31	12.0399	5.06807	51.4031	38	15.4754	5.75857	75.4214	4	1.6029	0.614674	10.9308	5	3.92746	1.59623	17.242
jgi|Hetan2|480393|estExt_Genewise1Plus.C_110069	jgi|Hetan2|480393|estExt_Genewise1Plus.C_110069	1..2122		23.5139	13.3385	3.73752	0.000375648	0.0731802	1																	22	29.2305	10.7071	56.6555	20	17.8781	7.5256	33.1633	25	23.433	8.7197	49.6193	1	0.922307	0.353684	2.7327	1	1.80789	0.734778	3.44841
jgi|Hetan2|407725|fgenesh1_kg.02_#_423_#_159_1_CCOZ_CCPA_CCPB_CCPC_EXTA	jgi|Hetan2|407725|fgenesh1_kg.02_#_423_#_159_1_CCOZ_CCPA_CCPB_CCPC_EXTA	1..2372		31.2252	5.43355	2.4419	0.000376683	0.0731802	1																	35	41.6019	15.2387	90.1337	41	32.7874	13.8015	67.9848	23	19.2862	7.17662	45.6498	7	5.77569	2.21485	19.1289	1	1.61734	0.657335	3.44841
jgi|Hetan2|381946|estExt_Genewise1.C_032041	jgi|Hetan2|381946|estExt_Genewise1.C_032041	1..828		27.9878	-6.84774	-2.77563	0.00036334	0.0731802	1																	2	6.81019	2.49456	5.1505	3	6.87272	2.89299	4.9745	0	0	0	0	8	18.9095	7.25137	21.8616	8	37.0661	15.0647	27.5872
jgi|Hetan2|425936|fgenesh1_pg.03_#_682	jgi|Hetan2|425936|fgenesh1_pg.03_#_682	1..1434		119.373	-3.30403	-1.72423	0.000371972	0.0731802	1																	17	33.4241	12.2432	43.7792	35	46.2974	19.4884	58.0358	34	47.1588	17.5484	67.4823	73	99.631	38.2062	199.487	52	139.114	56.54	179.317
jgi|Hetan2|122893|Hetan1.fgenesh2_pm.C_scaffold_3000096	jgi|Hetan2|122893|Hetan1.fgenesh2_pm.C_scaffold_3000096	1..1170		357.234	5.05407	2.33745	0.000371905	0.0731802	1																	252	607.259	222.438	648.963	82	132.943	55.9609	135.97	195	331.499	123.355	387.031	10	16.7276	6.41467	27.327	37	121.32	49.308	127.591
jgi|Hetan2|147175|Hetan1.estExt_fgenesh3_kg.C_50151	jgi|Hetan2|147175|Hetan1.estExt_fgenesh3_kg.C_50151	1..2845		17.6741	9.37414	3.22869	0.000362359	0.0731802	1																	21	20.8112	7.62309	54.0802	20	13.3348	5.61312	33.1633	27	18.8762	7.02407	53.5889	3	2.06376	0.791406	8.19811	0	0	0	0
jgi|Hetan2|65848|Hetan1.estExt_Genewise1Plus.C_90213	jgi|Hetan2|65848|Hetan1.estExt_Genewise1Plus.C_90213	1..2015		54.7637	-3.48452	-1.80096	0.000385661	0.073854	1																	12	16.7906	6.15035	30.903	17	16.0034	6.73644	28.1888	25	24.6773	9.18273	49.6193	52	50.5067	19.3682	142.101	31	59.0206	23.9877	106.901
jgi|Hetan2|406576|fgenesh1_kg.01_#_52_#_74_3_CCOZ_CCPA_CCPB_CCPC_EXTA	jgi|Hetan2|406576|fgenesh1_kg.01_#_52_#_74_3_CCOZ_CCPA_CCPB_CCPC_EXTA	1..1526		38.2881	5.80606	2.53756	0.000404504	0.0754133	1																	19	35.1042	12.8586	48.9297	39	48.4784	20.4064	64.6684	24	31.2817	11.6403	47.6345	5	6.41263	2.4591	13.6635	1	2.51399	1.02175	3.44841
jgi|Hetan2|105902|Hetan1.Genemark.6975_g	jgi|Hetan2|105902|Hetan1.Genemark.6975_g	1..891		36.9479	-4.59618	-2.20043	0.000405055	0.0754133	1																	3	9.49299	3.47726	7.72575	1	2.12892	0.896146	1.65817	8	17.8585	6.64537	15.8782	16	35.145	13.4773	43.7232	9	38.7509	15.7495	31.0357
jgi|Hetan2|453670|Genemark.6498_g	jgi|Hetan2|453670|Genemark.6498_g	1..1239		47.7692	-3.56315	-1.83315	0.000415716	0.076338	1																	7	15.9289	5.83473	18.0267	12	18.3716	7.73333	19.898	11	17.6585	6.57095	21.8325	35	55.2863	21.201	95.6446	13	40.2522	16.3596	44.8293
jgi|Hetan2|408220|fgenesh1_kg.03_#_235_#_1237_1_CCOZ_CCPA_CCPB_CCPC_EXTA	jgi|Hetan2|408220|fgenesh1_kg.03_#_235_#_1237_1_CCOZ_CCPA_CCPB_CCPC_EXTA	1..2192		21.5626	13.1513	3.71714	0.000439173	0.0795556	1																	15	19.2935	7.06715	38.6287	21	18.1726	7.64954	34.8215	30	27.2216	10.1295	59.5432	2	1.78571	0.684778	5.4654	0	0	0	0
jgi|Hetan2|147877|Hetan1.estExt_fgenesh3_kg.C_80090	jgi|Hetan2|147877|Hetan1.estExt_fgenesh3_kg.C_80090	1..2283		24.4365	27.759	4.79488	0.000448698	0.0801973	1																	20	24.6992	9.04728	51.505	26	21.6026	9.09335	43.1123	31	27.0078	10.0499	61.528	1	0.857264	0.328741	2.7327	0	0	0	0
jgi|Hetan2|468663|estExt_Genewise1Plus.C_011081	jgi|Hetan2|468663|estExt_Genewise1Plus.C_011081	1..1390		35.9026	13.7437	3.78069	0.000484224	0.0854081	1																	15	30.4254	11.1447	38.6287	43	58.6802	24.7008	71.3011	13	18.6021	6.92206	25.802	2	2.81602	1.07988	5.4654	0	0	0	0
jgi|Hetan2|408120|fgenesh1_kg.03_#_135_#_59_1_CCOZ_CCPA_CCPB_CCPC_EXTA	jgi|Hetan2|408120|fgenesh1_kg.03_#_135_#_59_1_CCOZ_CCPA_CCPB_CCPC_EXTA	1..1410		88.1957	3.71887	1.89486	0.000509512	0.0887013	1																	47	93.9806	34.4249	121.037	66	88.7897	37.375	109.439	58	81.8167	30.445	115.117	10	13.8804	5.32281	27.327	10	27.2081	11.0581	34.4841
jgi|Hetan2|154589|Hetan1.estExt_fgenesh2_pm.C_20632	jgi|Hetan2|154589|Hetan1.estExt_fgenesh2_pm.C_20632	1..3578		17.1654	5.24721	2.39155	0.000541508	0.0916104	1																	20	15.7597	5.77276	51.505	37	19.6155	8.25692	61.3521	29	16.121	5.9988	57.5584	7	3.82894	1.46831	19.1289	0	0	0	0
jgi|Hetan2|310898|e_gw1.02.2387.1	jgi|Hetan2|310898|e_gw1.02.2387.1	1..1839		27.7384	5.99719	2.58429	0.000546724	0.0916104	1																	17	26.0631	9.54687	43.7792	25	25.7867	10.8546	41.4541	29	31.3653	11.6714	57.5584	3	3.19272	1.22433	8.19811	2	4.1722	1.6957	6.89681
jgi|Hetan2|408198|fgenesh1_kg.03_#_213_#_2296_1_CCOZ_CCPA_CCPB_CCPC_EXTA	jgi|Hetan2|408198|fgenesh1_kg.03_#_213_#_2296_1_CCOZ_CCPA_CCPB_CCPC_EXTA	1..466		120.231	27.3669	4.77436	0.00054378	0.0916104	1																	30	181.508	66.4858	77.2575	22	89.5518	37.6958	36.4796	21	89.6327	33.3534	41.6802	1	4.19986	1.61055	2.7327	0	0	0	0
jgi|Hetan2|390334|estExt_Genewise1.C_120571	jgi|Hetan2|390334|estExt_Genewise1.C_120571	1..1999		89.8438	-3.7714	-1.9151	0.000575683	0.095272	1																	6	8.46249	3.09979	15.4515	48	45.5477	19.1728	79.5919	27	26.8648	9.99673	53.5889	62	60.7015	23.2777	169.428	62	118.986	48.3593	213.801
jgi|Hetan2|454399|Genemark.7227_g	jgi|Hetan2|454399|Genemark.7227_g	1..1500		33.4965	9.24199	3.2082	0.000604944	0.0988937	1																	30	56.3884	20.6549	77.2575	16	20.2333	8.51697	26.5306	18	23.8679	8.88154	35.7259	1	1.30476	0.500344	2.7327	2	5.11512	2.07893	6.89681
jgi|Hetan2|310684|e_gw1.02.189.1	jgi|Hetan2|310684|e_gw1.02.189.1	1..6801		8.96741	-3.25176	-1.70122	0.000630423	0.101817	1																	7	2.90192	1.06297	18.0267	16	4.46257	1.87847	26.5306	9	2.6321	0.979438	17.863	29	8.34538	3.20026	79.2484	17	9.58944	3.89742	58.6229
jgi|Hetan2|121564|Hetan1.fgenesh2_pm.C_scaffold_1000385	jgi|Hetan2|121564|Hetan1.fgenesh2_pm.C_scaffold_1000385	1..1107		94.2712	4.5542	2.1872	0.000641344	0.102348	1																	40	101.876	37.317	103.01	28	47.9787	20.1961	46.4286	74	132.959	49.4756	146.873	8	14.1437	5.42379	21.8616	6	20.7932	8.45094	20.6904
jgi|Hetan2|430485|fgenesh1_pg.12_#_278	jgi|Hetan2|430485|fgenesh1_pg.12_#_278	1..1329		13.1071	-8.86134	-3.14753	0.000650701	0.102619	1																	1	2.12146	0.777086	2.57525	1	1.42729	0.600802	1.65817	1	1.49661	0.556906	1.98477	8	11.7811	4.51778	21.8616	5	14.4332	5.86606	17.242
jgi|Hetan2|314458|e_gw1.03.1786.1	jgi|Hetan2|314458|e_gw1.03.1786.1	1..375		43.8422	-11.6022	-3.53633	0.000696843	0.108618	1																	1	7.51845	2.75399	2.57525	0	0	0	0	1	5.30398	1.97368	1.98477	7	36.5332	14.0096	19.1289	5	51.1512	20.7893	17.242
jgi|Hetan2|382749|estExt_Genewise1.C_040608	jgi|Hetan2|382749|estExt_Genewise1.C_040608	1..2228		8.66185	-21.5152	-4.42728	0.000714238	0.1088	1																	0	0	0	0	1	0.851378	0.358378	1.65817	0	0	0	0	6	5.27056	2.02114	16.3962	7	12.0531	4.89874	24.1388
jgi|Hetan2|37309|Hetan1.estExt_Genewise1.C_80495	jgi|Hetan2|37309|Hetan1.estExt_Genewise1.C_80495	1..3112		18.7967	5.54131	2.47023	0.000710812	0.1088	1																	30	27.1795	9.95578	77.2575	28	17.067	7.18414	46.4286	19	12.1436	4.51878	37.7107	2	1.2578	0.482337	5.4654	4	4.93103	2.00411	13.7936
jgi|Hetan2|157976|Hetan1.estExt_fgenesh2_pm.C_180013	jgi|Hetan2|157976|Hetan1.estExt_fgenesh2_pm.C_180013	1..2549		19.8448	6.04174	2.59497	0.000734243	0.110205	1																	12	13.2731	4.86189	30.903	37	27.534	11.5901	61.3521	24	18.7273	6.96865	47.6345	1	0.767805	0.294436	2.7327	4	6.02015	2.44676	13.7936
jgi|Hetan2|454352|Genemark.7180_g	jgi|Hetan2|454352|Genemark.7180_g	1..2433		16.734	11.3245	3.50137	0.000739907	0.110205	1																	13	15.0647	5.51817	33.4782	22	17.1521	7.22	36.4796	22	17.9851	6.69249	43.665	2	1.60882	0.616947	5.4654	0	0	0	0
jgi|Hetan2|243347|gw1.08.1931.1	jgi|Hetan2|243347|gw1.08.1931.1	1..501		110.173	6.42084	2.68276	0.00079184	0.114136	1																	26	146.317	53.5956	66.9565	13	49.2202	20.7187	21.5561	34	134.982	50.2283	67.4823	2	7.81291	2.99607	5.4654	3	22.9721	9.33652	10.3452
jgi|Hetan2|39531|Hetan1.estExt_Genewise1.C_130445	jgi|Hetan2|39531|Hetan1.estExt_Genewise1.C_130445	1..2133		18.7705	11.3172	3.50044	0.000786916	0.114136	1																	11	14.5399	5.32593	28.3277	26	23.1217	9.73283	43.1123	20	18.6497	6.93979	39.6955	0	0	0	0	2	3.59713	1.46198	6.89681
jgi|Hetan2|412751|fgenesh1_kg.14_#_125_#_464_0_CCPC8315.b1_CCOZ_CCPA_CCPB_CCPC_EXTA	jgi|Hetan2|412751|fgenesh1_kg.14_#_125_#_464_0_CCPC8315.b1_CCOZ_CCPA_CCPB_CCPC_EXTA	1..811		28.5264	-6.4258	-2.68388	0.000790218	0.114136	1																	3	10.4294	3.82027	7.72575	2	4.67786	1.96909	3.31633	0	0	0	0	6	14.4794	5.55253	16.3962	9	42.5735	17.3031	31.0357
jgi|Hetan2|430148|fgenesh1_pg.11_#_357	jgi|Hetan2|430148|fgenesh1_pg.11_#_357	1..1152		429.765	1319.23	10.3655	0.000818009	0.116653	1																	124	303.479	111.164	319.331	454	747.552	314.673	752.807	138	238.265	88.6612	273.899	0	0	0	0	0	0	0	0
jgi|Hetan2|181263|Hetan1.dfl_Genemark.2444_g	jgi|Hetan2|181263|Hetan1.dfl_Genemark.2444_g	1..1074		17.0578	-11.6066	-3.53687	0.000842459	0.117034	1																	0	0	0	0	1	1.76617	0.743451	1.65817	1	1.85195	0.689133	1.98477	5	9.11143	3.49403	13.6635	7	25.0041	10.1624	24.1388
jgi|Hetan2|422272|fgenesh1_pm.11_#_507	jgi|Hetan2|422272|fgenesh1_pm.11_#_507	1..1356		12.8174	-11.6045	-3.53661	0.000829928	0.117034	1																	0	0	0	0	0	0	0	0	2	2.93362	1.09163	3.96955	6	8.65989	3.32087	16.3962	6	16.975	6.89911	20.6904
jgi|Hetan2|481875|estExt_Genewise1Plus.C_130228	jgi|Hetan2|481875|estExt_Genewise1Plus.C_130228	1..744		58.3009	7.95243	2.9914	0.000846874	0.117034	1																	20	75.7908	27.762	51.505	20	50.9912	21.4641	33.1633	18	48.1208	17.9063	35.7259	2	5.26112	2.01752	5.4654	1	5.15637	2.0957	3.44841
jgi|Hetan2|457393|estExt_Genemark.C_020382	jgi|Hetan2|457393|estExt_Genemark.C_020382	1..1596		26.3985	8.11316	3.02026	0.000875004	0.119688	1																	13	22.9652	8.4121	33.4782	19	22.5818	9.50555	31.5051	27	33.6484	12.521	53.5889	3	3.67882	1.41075	8.19811	0	0	0	0
jgi|Hetan2|151346|Hetan1.estExt_fgenesh2_pg.C_50279	jgi|Hetan2|151346|Hetan1.estExt_fgenesh2_pg.C_50279	1..4370		11.8952	5.10133	2.35087	0.000884209	0.119725	1																	19	12.2583	4.4902	48.9297	33	14.3242	6.02961	54.7195	20	9.10294	3.38732	39.6955	2	0.895714	0.343486	5.4654	4	3.51153	1.42718	13.7936
jgi|Hetan2|407343|fgenesh1_kg.02_#_41_#_2763_1_CCOZ_CCPA_CCPB_CCPC_EXTA	jgi|Hetan2|407343|fgenesh1_kg.02_#_41_#_2763_1_CCOZ_CCPA_CCPB_CCPC_EXTA	1..751		109.46	-3.23816	-1.69518	0.000925905	0.124118	1																	6	22.5253	8.25097	15.4515	16	40.4127	17.0113	26.5306	20	52.9692	19.7105	39.6955	35	91.2113	34.9775	95.6446	25	127.708	51.9041	86.2101
jgi|Hetan2|457377|estExt_Genemark.C_020362	jgi|Hetan2|457377|estExt_Genemark.C_020362	1..1650		141.616	4.81188	2.2666	0.000938256	0.124528	1																	93	158.913	58.2094	239.498	30	34.4886	14.5176	49.745	192	231.446	86.124	381.076	10	11.8614	4.54859	27.327	19	44.1761	17.9544	65.5197
jgi|Hetan2|114484|Hetan1.fgenesh2_pg.C_scaffold_1000508	jgi|Hetan2|114484|Hetan1.fgenesh2_pg.C_scaffold_1000508	1..1188		135.129	-3.229	-1.69109	0.000989883	0.125948	1																	14	33.2255	12.1704	36.0535	51	81.4313	34.2776	84.5664	20	33.4847	12.4601	39.6955	68	112.025	42.9589	185.824	49	158.233	64.3104	168.972
jgi|Hetan2|460386|estExt_Genemark.C_090357	jgi|Hetan2|460386|estExt_Genemark.C_090357	1..5537		7.87516	7.99418	2.99895	0.000993323	0.125948	1																	23	11.7115	4.2899	59.2307	18	6.16646	2.5957	29.847	16	5.7475	2.13871	31.7564	2	0.70693	0.271091	5.4654	1	0.692856	0.281596	3.44841
jgi|Hetan2|37537|Hetan1.estExt_Genewise1.C_90134	jgi|Hetan2|37537|Hetan1.estExt_Genewise1.C_90134	1..2388		19.4163	6.5186	2.70456	0.000970382	0.125948	1																	21	24.7939	9.08194	54.0802	18	14.298	6.01859	29.847	23	19.157	7.12854	45.6498	1	0.819571	0.314287	2.7327	3	4.81952	1.95879	10.3452
jgi|Hetan2|330777|e_gw1.13.1112.1	jgi|Hetan2|330777|e_gw1.13.1112.1	1..1770		231.464	-3.09495	-1.62992	0.00099593	0.125948	1																	32	50.9725	18.6711	82.408	115	123.243	51.8778	190.689	76	85.4031	31.7795	150.843	156	172.493	66.1472	426.302	134	290.435	118.041	462.086
jgi|Hetan2|482766|estExt_Genewise1Plus.C_140743	jgi|Hetan2|482766|estExt_Genewise1Plus.C_140743	1..1046		843.749	-2.97258	-1.57171	0.000980726	0.125948	1																	81	218.33	79.9737	208.595	234	424.348	178.624	388.011	187	355.585	132.317	371.153	355	664.228	254.716	970.109	279	1023.27	415.886	962.105
jgi|Hetan2|147735|Hetan1.estExt_fgenesh3_kg.C_70234	jgi|Hetan2|147735|Hetan1.estExt_fgenesh3_kg.C_70234	1..413		113.681	22.9387	4.51971	0.00100794	0.126275	1																	23	157.014	57.5137	59.2307	17	78.0794	32.8667	28.1888	22	105.951	39.4257	43.665	1	4.73883	1.81723	2.7327	0	0	0	0
jgi|Hetan2|414063|fgenesh1_pm.01_#_1205	jgi|Hetan2|414063|fgenesh1_pm.01_#_1205	1..585		83.3062	23.7567	4.57026	0.00102492	0.127213	1																	29	139.766	51.196	74.6822	13	42.1527	17.7437	21.5561	20	67.9998	25.3035	39.6955	0	0	0	0	1	6.55785	2.6653	3.44841
jgi|Hetan2|318087|e_gw1.05.1050.1	jgi|Hetan2|318087|e_gw1.05.1050.1	1..1071		214.936	3.64957	1.86773	0.00104584	0.128354	1																	40	105.3	38.5713	103.01	205	363.08	152.834	339.924	95	176.428	65.651	188.553	22	40.2026	15.4168	60.1195	16	57.3123	23.2933	55.1745
jgi|Hetan2|419909|fgenesh1_pm.08_#_137	jgi|Hetan2|419909|fgenesh1_pm.08_#_137	1..1566		26.8171	6.27071	2.64863	0.00105326	0.128354	1																	11	19.8043	7.25429	28.3277	27	32.7047	13.7667	44.7705	22	27.9424	10.3977	43.665	3	3.7493	1.43777	8.19811	1	2.44977	0.995657	3.44841
jgi|Hetan2|38497|Hetan1.estExt_Genewise1.C_110411	jgi|Hetan2|38497|Hetan1.estExt_Genewise1.C_110411	1..1859		37.798	-3.51837	-1.81491	0.00107584	0.129925	1																	6	9.09979	3.33323	15.4515	13	13.2648	5.58368	21.5561	10	10.6993	3.98133	19.8477	13	13.6863	5.24837	35.5251	30	61.9098	25.1619	103.452
jgi|Hetan2|391587|estExt_Genewise1.C_140619	jgi|Hetan2|391587|estExt_Genewise1.C_140619	1..1215		169.435	-3.26622	-1.70762	0.00113019	0.13527	1																	21	48.7307	17.8499	54.0802	67	104.601	44.0307	111.097	19	31.1036	11.574	37.7107	81	130.476	50.0344	221.349	66	208.394	84.6972	227.595
jgi|Hetan2|481257|estExt_Genewise1Plus.C_120276	jgi|Hetan2|481257|estExt_Genewise1Plus.C_120276	1..1681		140.606	-3.31646	-1.72965	0.00116355	0.13803	1																	12	20.1267	7.37237	30.903	62	69.9619	29.4497	102.806	43	50.8785	18.9325	85.3452	71	82.663	31.6994	194.022	87	198.55	80.6962	300.011
jgi|Hetan2|477783|estExt_Genewise1Plus.C_080047	jgi|Hetan2|477783|estExt_Genewise1Plus.C_080047	1..996		15.5244	-10.6543	-3.41337	0.00117542	0.138215	1																	1	2.83074	1.03689	2.57525	1	1.90449	0.801673	1.65817	0	0	0	0	6	11.79	4.52118	16.3962	5	19.2587	7.8273	17.242
jgi|Hetan2|439383|estExt_fgenesh1_kg.C_030749	jgi|Hetan2|439383|estExt_fgenesh1_kg.C_030749	1..1583		28.8412	22.0441	4.46232	0.00122368	0.142638	1																	24	42.7455	15.6576	61.806	25	29.9569	12.61	41.4541	11	13.8212	5.14303	21.8325	0	0	0	0	1	2.42346	0.984964	3.44841
jgi|Hetan2|480534|estExt_Genewise1Plus.C_110316	jgi|Hetan2|480534|estExt_Genewise1Plus.C_110316	1..1866		23.2648	-3.267	-1.70797	0.0012725	0.14705	1																	4	6.04377	2.21382	10.301	9	9.1489	3.85112	14.9235	7	7.46139	2.77647	13.8934	13	13.6349	5.22868	35.5251	16	32.8947	13.3693	55.1745
jgi|Hetan2|36572|Hetan1.estExt_Genewise1.C_70332	jgi|Hetan2|36572|Hetan1.estExt_Genewise1.C_70332	1..2100		20.0795	21.4765	4.42469	0.00130146	0.149111	1																	10	13.4258	4.91784	25.7525	34	30.7112	12.9275	56.3776	17	16.1014	5.99152	33.7411	1	0.931969	0.357389	2.7327	0	0	0	0
jgi|Hetan2|68475|Hetan1.estExt_Genewise1Plus.C_170082	jgi|Hetan2|68475|Hetan1.estExt_Genewise1Plus.C_170082	1..3182		11.2195	-3.58754	-1.843	0.00133302	0.15016	1																	2	1.7721	0.649118	5.1505	9	5.36513	2.25839	14.9235	4	2.50031	0.930394	7.93909	11	6.76571	2.59449	30.0597	13	15.6733	6.37007	44.8293
jgi|Hetan2|460086|estExt_Genemark.C_080461	jgi|Hetan2|460086|estExt_Genemark.C_080461	1..6976		9.55072	3.96562	1.98755	0.00132968	0.15016	1																	24	9.69984	3.55303	61.806	33	8.97316	3.77715	54.7195	35	9.97918	3.71337	69.467	5	1.40276	0.537928	13.6635	5	2.74967	1.11754	17.242
jgi|Hetan2|471025|estExt_Genewise1Plus.C_021820	jgi|Hetan2|471025|estExt_Genewise1Plus.C_021820	1..698		240.815	-3.15181	-1.65618	0.00140404	0.156843	1																	10	40.3928	14.7958	25.7525	48	130.444	54.9089	79.5919	31	88.3364	32.871	61.528	62	173.843	66.6648	169.428	56	307.787	125.093	193.111
jgi|Hetan2|388181|estExt_Genewise1.C_090846	jgi|Hetan2|388181|estExt_Genewise1.C_090846	1..1419		36.6327	4.39637	2.13631	0.00146306	0.162085	1																	19	37.7512	13.8282	48.9297	33	44.1133	18.569	54.7195	20	28.0337	10.4317	39.6955	5	6.89618	2.64453	13.6635	2	5.40711	2.1976	6.89681
jgi|Hetan2|449102|Genemark.1930_g	jgi|Hetan2|449102|Genemark.1930_g	1..2670		15.9806	6.16558	2.62424	0.00149183	0.162586	1																	17	17.9514	6.57554	43.7792	16	11.367	4.78482	26.5306	25	18.6235	6.93004	49.6193	4	2.93204	1.12437	10.9308	0	0	0	0
jgi|Hetan2|146695|Hetan1.estExt_fgenesh3_kg.C_40181	jgi|Hetan2|146695|Hetan1.estExt_fgenesh3_kg.C_40181	1..1710		23.6252	7.37299	2.88225	0.00148347	0.162586	1																	21	34.6244	12.6829	54.0802	18	19.9671	8.40491	29.847	14	16.2842	6.05953	27.7868	2	2.28905	0.877797	5.4654	1	2.24347	0.911812	3.44841
jgi|Hetan2|117462|Hetan1.fgenesh2_pg.C_scaffold_6000086	jgi|Hetan2|117462|Hetan1.fgenesh2_pg.C_scaffold_6000086	1..1596		24.7176	19.8611	4.31187	0.00150882	0.163111	1																	13	22.9652	8.4121	33.4782	20	23.7703	10.0058	33.1633	22	27.4172	10.2023	43.665	0	0	0	0	1	2.40372	0.976941	3.44841
jgi|Hetan2|440056|estExt_fgenesh1_kg.C_050279	jgi|Hetan2|440056|estExt_fgenesh1_kg.C_050279	1..1671		24.8964	20.4226	4.35209	0.00154226	0.165356	1																	20	33.7453	12.3608	51.505	13	14.7572	6.21189	21.5561	22	26.1866	9.74436	43.665	0	0	0	0	1	2.29584	0.933093	3.44841
jgi|Hetan2|155948|Hetan1.estExt_fgenesh2_pm.C_60154	jgi|Hetan2|155948|Hetan1.estExt_fgenesh2_pm.C_60154	1..2780		30.5972	3.59247	1.84497	0.00155426	0.165356	1																	34	34.4821	12.6307	87.5585	41	27.9754	11.7759	67.9848	41	29.3341	10.9156	81.3757	8	5.63204	2.15976	21.8616	6	8.27987	3.36518	20.6904
jgi|Hetan2|40725|Hetan1.e_gw1.1.1421.1	jgi|Hetan2|40725|Hetan1.e_gw1.1.1421.1	1..1950		11.904	-4.17564	-2.062	0.00159271	0.166799	1																	2	2.89171	1.05923	5.1505	2	1.94551	0.81894	3.31633	5	5.09998	1.89776	9.92386	10	10.0366	3.8488	27.327	7	13.7715	5.59712	24.1388
jgi|Hetan2|35948|Hetan1.estExt_Genewise1.C_60517	jgi|Hetan2|35948|Hetan1.estExt_Genewise1.C_60517	1..1741		22.2252	5.64926	2.49806	0.00158664	0.166799	1																	13	21.0525	7.71149	33.4782	23	25.0592	10.5484	38.1378	18	20.564	7.6521	35.7259	2	2.24829	0.862167	5.4654	2	4.40706	1.79115	6.89681
jgi|Hetan2|119423|Hetan1.fgenesh2_pg.C_scaffold_11000009	jgi|Hetan2|119423|Hetan1.fgenesh2_pg.C_scaffold_11000009	1..2025		22.3195	6.91188	2.78908	0.00171033	0.177729	1																	16	22.2769	8.15997	41.204	11	10.304	4.33735	18.2398	35	34.3777	12.7923	69.467	4	3.86595	1.4825	10.9308	0	0	0	0
jgi|Hetan2|447910|Genemark.738_g	jgi|Hetan2|447910|Genemark.738_g	1..3033		12.539	7.34705	2.87716	0.00172585	0.177962	1																	12	11.155	4.08604	30.903	14	8.75575	3.68563	23.2143	27	17.7062	6.58868	53.5889	2	1.29056	0.4949	5.4654	1	1.26487	0.514078	3.44841
jgi|Hetan2|63456|Hetan1.estExt_Genewise1Plus.C_41984	jgi|Hetan2|63456|Hetan1.estExt_Genewise1Plus.C_41984	1..2020		16.934	9.35236	3.22533	0.00175066	0.179142	1																	13	18.1448	6.64639	33.4782	18	16.9028	7.11505	29.847	16	15.7544	5.8624	31.7564	1	0.968879	0.371543	2.7327	1	1.89918	0.77188	3.44841
jgi|Hetan2|410937|fgenesh1_kg.08_#_333_#_2369_0_Ha4E405-03-17_CCOZ_CCPA_CCPB_CCPC_EXTA	jgi|Hetan2|410937|fgenesh1_kg.08_#_333_#_2369_0_Ha4E405-03-17_CCOZ_CCPA_CCPB_CCPC_EXTA	1..419		90.7252	18.7903	4.23191	0.00178986	0.181766	1																	15	100.934	36.9718	38.6287	20	90.5428	38.113	33.1633	17	80.699	30.0291	33.7411	1	4.67097	1.79121	2.7327	0	0	0	0
jgi|Hetan2|433086|estExt_fgenesh1_pm.C_030530	jgi|Hetan2|433086|estExt_fgenesh1_pm.C_030530	1..2499		5.4198	-9.70442	-3.27864	0.00186648	0.187775	1																	1	1.12822	0.413264	2.57525	1	0.759052	0.319514	1.65817	0	0	0	0	6	4.699	1.80196	16.3962	4	6.1406	2.49572	13.7936
jgi|Hetan2|322140|e_gw1.07.790.1	jgi|Hetan2|322140|e_gw1.07.790.1	1..1539		26.6455	6.06856	2.60135	0.00187705	0.187775	1																	11	20.1518	7.38156	28.3277	16	19.7206	8.30114	26.5306	31	40.0642	14.9084	61.528	2	2.54339	0.97533	5.4654	2	4.9855	2.02625	6.89681
jgi|Hetan2|468345|estExt_Genewise1Plus.C_010609	jgi|Hetan2|468345|estExt_Genewise1Plus.C_010609	1..1620		13.7249	-3.93449	-1.97618	0.00193251	0.18909	1																	1	1.74038	0.637498	2.57525	5	5.85454	2.4644	8.29083	3	3.68332	1.37061	5.95432	9	10.873	4.16954	24.5943	7	16.5768	6.73728	24.1388
jgi|Hetan2|314679|e_gw1.03.3151.1	jgi|Hetan2|314679|e_gw1.03.3151.1	1..444		90.1192	19.4099	4.27872	0.0019265	0.18909	1																	22	139.701	51.1721	56.6555	18	76.9002	32.3703	29.847	12	53.7566	20.0035	23.8173	1	4.40796	1.69035	2.7327	0	0	0	0
jgi|Hetan2|153222|Hetan1.estExt_fgenesh2_pg.C_140179	jgi|Hetan2|153222|Hetan1.estExt_fgenesh2_pg.C_140179	1..1655		22.069	18.9768	4.24617	0.00193042	0.18909	1																	8	13.6286	4.99213	20.602	27	30.9459	13.0263	44.7705	18	21.6326	8.04973	35.7259	1	1.18256	0.453484	2.7327	0	0	0	0
jgi|Hetan2|123110|Hetan1.fgenesh2_pm.C_scaffold_3000313	jgi|Hetan2|123110|Hetan1.fgenesh2_pm.C_scaffold_3000313	1..294		59.9123	-16.9897	-4.08658	0.00195695	0.189917	1																	0	0	0	0	2	12.9039	5.43174	3.31633	0	0	0	0	18	119.825	45.95	49.1886	0	0	0	0
jgi|Hetan2|155921|Hetan1.estExt_fgenesh2_pm.C_60119	jgi|Hetan2|155921|Hetan1.estExt_fgenesh2_pm.C_60119	1..3308		23.7371	3.53246	1.82067	0.0019693	0.189917	1																	34	28.9783	10.6147	87.5585	38	21.7899	9.17222	63.0103	34	20.4431	7.60712	67.4823	7	4.14146	1.58815	19.1289	6	6.9583	2.82805	20.6904
jgi|Hetan2|438556|estExt_fgenesh1_kg.C_020497	jgi|Hetan2|438556|estExt_fgenesh1_kg.C_020497	1..718		45.714	9.34879	3.22478	0.00200886	0.191426	1																	8	31.4141	11.5069	20.602	18	47.5539	20.0173	29.847	21	58.1739	21.6472	41.6802	1	2.72581	1.04529	2.7327	1	5.34309	2.17159	3.44841
jgi|Hetan2|440116|estExt_fgenesh1_kg.C_050348	jgi|Hetan2|440116|estExt_fgenesh1_kg.C_050348	1..778		426.873	-3.19832	-1.67731	0.0020135	0.191426	1																	18	65.2308	23.8939	46.3545	107	260.881	109.815	177.424	52	132.94	49.4687	103.208	112	281.747	108.044	306.063	116	572	232.477	400.015
jgi|Hetan2|325249|e_gw1.09.804.1	jgi|Hetan2|325249|e_gw1.09.804.1	1..831		39.3292	9.15336	3.1943	0.0020293	0.191568	1																	10	33.928	12.4278	25.7525	19	43.3701	18.2561	31.5051	17	40.6894	15.141	33.7411	2	4.71031	1.8063	5.4654	0	0	0	0
jgi|Hetan2|107709|Hetan1.Genemark.8782_g	jgi|Hetan2|107709|Hetan1.Genemark.8782_g	1..178		1467.42	706.924	9.46541	0.00215161	0.201695	1																	98	1552.26	568.591	252.374	150	1598.49	672.865	248.725	112	1251.5	465.699	222.295	0	0	0	0	0	0	0	0
jgi|Hetan2|426980|fgenesh1_pg.05_#_239	jgi|Hetan2|426980|fgenesh1_pg.05_#_239	1..1290		40.5771	4.49487	2.16828	0.00217446	0.202421	1																	9	19.6704	7.20521	23.1772	39	57.3473	24.1397	64.6684	29	44.7138	16.6385	57.5584	3	4.55148	1.74539	8.19811	4	11.8956	4.83472	13.7936
jgi|Hetan2|428600|fgenesh1_pg.08_#_158	jgi|Hetan2|428600|fgenesh1_pg.08_#_158	1..2730		35.8323	-3.07625	-1.62117	0.00238607	0.220588	1																	6	6.19653	2.26977	15.4515	28	19.4551	8.1894	46.4286	22	16.0285	5.9644	43.665	49	35.1281	13.4708	133.902	26	36.5366	14.8495	89.6586
jgi|Hetan2|431573|estExt_fgenesh1_pm.C_010600	jgi|Hetan2|431573|estExt_fgenesh1_pm.C_010600	1..5077		94.273	-2.67765	-1.42097	0.00254171	0.233367	1																	60	33.3199	12.205	154.515	150	56.0431	23.5907	248.725	90	35.2589	13.1203	178.63	199	76.7126	29.4175	543.808	148	111.833	45.4523	510.364
jgi|Hetan2|148353|Hetan1.estExt_fgenesh3_kg.C_100170	jgi|Hetan2|148353|Hetan1.estExt_fgenesh3_kg.C_100170	1..2211		14.9782	6.58337	2.71883	0.00257005	0.234364	1																	7	8.92625	3.26966	18.0267	21	18.0164	7.5838	34.8215	20	17.9918	6.69496	39.6955	2	1.77036	0.678893	5.4654	1	1.73512	0.7052	3.44841
jgi|Hetan2|104296|Hetan1.Genemark.5369_g	jgi|Hetan2|104296|Hetan1.Genemark.5369_g	1..651		1435.5	-2.70601	-1.43617	0.00259436	0.234982	1																	105	454.745	166.572	270.401	285	830.427	349.559	472.577	176	537.731	200.096	349.32	314	943.994	362	858.069	327	1927.01	783.192	1127.63
jgi|Hetan2|435480|estExt_fgenesh1_pm.C_080349	jgi|Hetan2|435480|estExt_fgenesh1_pm.C_080349	1..2799		11.7266	16.9899	4.08661	0.00275144	0.247537	1																	8	8.05836	2.95176	20.602	18	12.1985	5.13483	29.847	21	14.9228	5.55295	41.6802	1	0.699226	0.268137	2.7327	0	0	0	0
jgi|Hetan2|330758|e_gw1.13.1133.1	jgi|Hetan2|330758|e_gw1.13.1133.1	1..1440		37.9136	3.94795	1.9811	0.00282656	0.2526	1																	27	52.8641	19.364	69.5317	20	26.3454	11.0898	33.1633	25	34.5311	12.8495	49.6193	4	5.43649	2.08477	10.9308	4	10.6565	4.33111	13.7936
jgi|Hetan2|114291|Hetan1.fgenesh2_pg.C_scaffold_1000315	jgi|Hetan2|114291|Hetan1.fgenesh2_pg.C_scaffold_1000315	1..1119		13.8876	-5.57999	-2.48026	0.00285091	0.253089	1																	0	0	0	0	3	5.08544	2.14066	4.9745	2	3.55495	1.32284	3.96955	10	17.49	6.70703	27.327	3	10.2851	4.18016	10.3452
jgi|Hetan2|431648|estExt_fgenesh1_pm.C_010708	jgi|Hetan2|431648|estExt_fgenesh1_pm.C_010708	1..3015		12.0391	6.75195	2.7553	0.00288894	0.254778	1																	20	18.7026	6.85072	51.505	13	8.17888	3.44281	21.5561	14	9.23579	3.43675	27.7868	3	1.9474	0.746783	8.19811	0	0	0	0
jgi|Hetan2|147024|Hetan1.estExt_fgenesh3_kg.C_40528	jgi|Hetan2|147024|Hetan1.estExt_fgenesh3_kg.C_40528	1..1963		24.0572	4.8764	2.28582	0.00294977	0.258443	1																	8	11.4902	4.20885	20.602	24	23.1915	9.7622	39.796	37	37.4899	13.9505	73.4366	5	4.98506	1.91166	13.6635	1	1.95433	0.794293	3.44841
jgi|Hetan2|316292|e_gw1.04.1177.1	jgi|Hetan2|316292|e_gw1.04.1177.1	1..1140		27.9404	16.6271	4.05547	0.00297926	0.259308	1																	7	17.3122	6.34143	18.0267	19	31.6145	13.3078	31.5051	20	34.8946	12.9847	39.6955	0	0	0	0	1	3.36521	1.36772	3.44841
jgi|Hetan2|318364|e_gw1.05.2372.1	jgi|Hetan2|318364|e_gw1.05.2372.1	1..2697		435.801	-2.89778	-1.53495	0.00299834	0.259308	1																	99	103.494	37.9095	254.95	435	305.947	128.785	721.302	201	148.234	55.1597	398.939	566	410.73	157.506	1546.71	324	460.873	187.312	1117.28
jgi|Hetan2|441353|estExt_fgenesh1_kg.C_090027	jgi|Hetan2|441353|estExt_fgenesh1_kg.C_090027	1..1223		32.2251	5.47152	2.45194	0.00316264	0.269737	1																	22	50.7173	18.5776	56.6555	16	24.816	10.446	26.5306	13	21.1422	7.86727	25.802	1	1.60027	0.613669	2.7327	3	9.41049	3.82469	10.3452
jgi|Hetan2|441430|estExt_fgenesh1_kg.C_090113	jgi|Hetan2|441430|estExt_fgenesh1_kg.C_090113	1..4874		53.6571	-3.01413	-1.59174	0.00315459	0.269737	1																	20	11.5692	4.23778	51.505	100	38.9182	16.3822	165.817	39	15.9152	5.92224	77.4061	132	53.0041	20.3258	360.717	69	54.3101	22.0732	237.94
jgi|Hetan2|442196|estExt_fgenesh1_kg.C_120022	jgi|Hetan2|442196|estExt_fgenesh1_kg.C_120022	1..639		53.2853	16.2843	4.02541	0.00317929	0.269737	1																	17	75.008	27.4753	43.7792	16	47.496	19.9929	26.5306	12	37.352	13.8991	23.8173	0	0	0	0	1	6.00366	2.44006	3.44841
jgi|Hetan2|469386|estExt_Genewise1Plus.C_012196	jgi|Hetan2|469386|estExt_Genewise1Plus.C_012196	1..2897		25.0515	-2.78294	-1.47661	0.00330471	0.278614	1																	9	8.75898	3.2084	23.1772	15	9.82156	4.13427	24.8725	20	13.7314	5.10962	39.6955	33	22.2939	8.54921	90.1792	21	27.8092	11.3024	72.4165
jgi|Hetan2|55075|Hetan1.e_gw1.11.90.1	jgi|Hetan2|55075|Hetan1.e_gw1.11.90.1	1..1815		17.0636	15.5584	3.95962	0.00339218	0.283192	1																	11	17.0874	6.25907	28.3277	19	19.8571	8.3586	31.5051	13	14.2462	5.30119	25.802	1	1.07831	0.413508	2.7327	0	0	0	0
jgi|Hetan2|429465|fgenesh1_pg.10_#_60	jgi|Hetan2|429465|fgenesh1_pg.10_#_60	1..1437		83.9294	-4.4389	-2.1502	0.00340126	0.283192	1																	0	0	0	0	9	11.8802	5.00083	14.9235	35	48.4445	18.0268	69.467	37	50.3925	19.3244	101.11	44	117.466	47.7416	151.73
jgi|Hetan2|308123|e_gw1.01.3614.1	jgi|Hetan2|308123|e_gw1.01.3614.1	1..603		82.5371	4.09067	2.03234	0.00362615	0.297636	1																	26	121.567	44.5297	66.9565	17	53.4773	22.5107	28.1888	22	72.5669	27.003	43.665	3	9.73699	3.73391	8.19811	4	25.4484	10.3429	13.7936
jgi|Hetan2|460196|estExt_Genemark.C_090019	jgi|Hetan2|460196|estExt_Genemark.C_090019	1..2044		27.4244	-2.83183	-1.50173	0.0036536	0.297636	1																	5	6.89682	2.52629	12.8762	19	17.6324	7.42214	31.5051	8	7.78471	2.89678	15.8782	22	21.0651	8.07797	60.1195	18	33.7838	13.7307	62.0713
jgi|Hetan2|442286|estExt_fgenesh1_kg.C_120124	jgi|Hetan2|442286|estExt_fgenesh1_kg.C_120124	1..1451		22.8277	16.0354	4.00319	0.00361272	0.297636	1																	18	34.9756	12.8115	46.3545	12	15.6874	6.60344	19.898	13	17.8201	6.63106	25.802	1	1.34882	0.517241	2.7327	0	0	0	0
jgi|Hetan2|57382|Hetan1.e_gw1.14.656.1	jgi|Hetan2|57382|Hetan1.e_gw1.14.656.1	1..822		55.4307	-2.90642	-1.53925	0.00366355	0.297636	1																	4	13.7198	5.02553	10.301	14	32.3068	13.5992	23.2143	10	24.197	9.00399	19.8477	25	59.5236	22.8259	68.3176	11	51.3379	20.8652	37.9325
jgi|Hetan2|440059|estExt_fgenesh1_kg.C_050282	jgi|Hetan2|440059|estExt_fgenesh1_kg.C_050282	1..2064		16.5914	6.63322	2.72971	0.00381493	0.308067	1																	4	5.46399	2.00145	10.301	22	20.2186	8.51078	36.4796	25	24.0915	8.96473	49.6193	1	0.948224	0.363622	2.7327	2	3.71739	1.51085	6.89681
jgi|Hetan2|154132|Hetan1.estExt_fgenesh2_pm.C_20018	jgi|Hetan2|154132|Hetan1.estExt_fgenesh2_pm.C_20018	1..2342		6.63543	-5.54489	-2.47116	0.00386346	0.308744	1																	3	3.61155	1.3229	7.72575	1	0.809936	0.340934	1.65817	1	0.849271	0.316024	1.98477	10	8.35668	3.2046	27.327	3	4.91419	1.99726	10.3452
jgi|Hetan2|67906|Hetan1.estExt_Genewise1Plus.C_130620	jgi|Hetan2|67906|Hetan1.estExt_Genewise1Plus.C_130620	1..2263		14.1159	6.3159	2.65899	0.00386938	0.308744	1																	7	8.72114	3.19453	18.0267	16	13.4114	5.64536	26.5306	23	20.2151	7.52229	45.6498	3	2.59452	0.99494	8.19811	0	0	0	0
jgi|Hetan2|123066|Hetan1.fgenesh2_pm.C_scaffold_3000269	jgi|Hetan2|123066|Hetan1.fgenesh2_pm.C_scaffold_3000269	1..1404		328.802	-2.5251	-1.33634	0.00393286	0.311953	1																	70	140.569	51.4902	180.267	135	182.391	76.7756	223.852	87	123.25	45.8627	172.675	164	228.611	87.6672	448.163	157	428.993	174.355	541.4
jgi|Hetan2|411209|fgenesh1_kg.09_#_157_#_94_1_CCOZ_CCPA_CCPB_CCPC_EXTA	jgi|Hetan2|411209|fgenesh1_kg.09_#_157_#_94_1_CCOZ_CCPA_CCPB_CCPC_EXTA	1..1398		22.0308	15.2079	3.92675	0.00395967	0.312232	1																	12	24.201	8.86478	30.903	12	16.2822	6.85379	19.898	18	25.6094	9.52955	35.7259	1	1.39995	0.53685	2.7327	0	0	0	0
jgi|Hetan2|125191|Hetan1.fgenesh2_pm.C_scaffold_7000257	jgi|Hetan2|125191|Hetan1.fgenesh2_pm.C_scaffold_7000257	1..1860		10.4175	-3.69103	-1.88402	0.00401356	0.31463	1																	2	3.03163	1.11048	5.1505	5	5.09912	2.14641	8.29083	2	2.1387	0.795837	3.96955	10	10.5222	4.03504	27.327	5	10.3127	4.19139	17.242
jgi|Hetan2|476511|estExt_Genewise1Plus.C_061328	jgi|Hetan2|476511|estExt_Genewise1Plus.C_061328	1..760		40.26	14.8485	3.89225	0.00411183	0.32046	1																	14	51.9367	19.0243	36.0535	15	37.4382	15.7592	24.8725	12	31.4052	11.6862	23.8173	1	2.57518	0.987522	2.7327	0	0	0	0
jgi|Hetan2|408934|fgenesh1_kg.04_#_168_#_1534_1_CCOZ_CCPA_CCPB_CCPC_EXTA	jgi|Hetan2|408934|fgenesh1_kg.04_#_168_#_1534_1_CCOZ_CCPA_CCPB_CCPC_EXTA	1..536		57.6839	8.23034	3.04095	0.00417928	0.323834	1																	17	89.4219	32.755	43.7792	10	35.3894	14.8968	16.5817	13	48.2405	17.9509	25.802	1	3.65137	1.40022	2.7327	1	7.15735	2.90895	3.44841
jgi|Hetan2|407056|fgenesh1_kg.01_#_532_#_1327_1_CCOZ_CCPA_CCPB_CCPC_EXTA	jgi|Hetan2|407056|fgenesh1_kg.01_#_532_#_1327_1_CCOZ_CCPA_CCPB_CCPC_EXTA	1..1848		15.4993	7.99531	2.99915	0.0043259	0.333269	1																	9	13.7309	5.02961	23.1772	12	12.3173	5.18485	19.898	19	20.4496	7.60954	37.7107	2	2.11811	0.812247	5.4654	0	0	0	0
jgi|Hetan2|407963|fgenesh1_kg.02_#_661_#_1325_1_CCOZ_CCPA_CCPB_CCPC_EXTA	jgi|Hetan2|407963|fgenesh1_kg.02_#_661_#_1325_1_CCOZ_CCPA_CCPB_CCPC_EXTA	1..2025		48.3186	3.11746	1.64037	0.00441139	0.335619	1																	30	41.7692	15.3	77.2575	42	39.3425	16.5608	69.6429	65	63.8442	23.7572	129.01	8	7.73189	2.965	21.8616	11	20.8394	8.46972	37.9325
jgi|Hetan2|148451|Hetan1.estExt_fgenesh3_kg.C_110077	jgi|Hetan2|148451|Hetan1.estExt_fgenesh3_kg.C_110077	1..2006		14.4847	7.77519	2.95888	0.00443208	0.335619	1																	13	18.2714	6.69278	33.4782	13	12.2928	5.17451	21.5561	13	12.8898	4.79644	25.802	0	0	0	0	2	3.82487	1.55453	6.89681
jgi|Hetan2|441342|estExt_fgenesh1_kg.C_090016	jgi|Hetan2|441342|estExt_fgenesh1_kg.C_090016	1..1039		37.9191	4.43909	2.15026	0.00439572	0.335619	1																	20	54.2718	19.8796	51.505	20	36.5134	15.3699	33.1633	12	22.972	8.54816	23.8173	3	5.65101	2.16704	8.19811	2	7.38468	3.00134	6.89681
jgi|Hetan2|65992|Hetan1.estExt_Genewise1Plus.C_90487	jgi|Hetan2|65992|Hetan1.estExt_Genewise1Plus.C_90487	1..2810		15.5129	4.11952	2.04248	0.00445656	0.335619	1																	21	21.0704	7.71804	54.0802	22	14.8509	6.25134	36.4796	15	10.6174	3.95086	29.7716	5	3.48245	1.33544	13.6635	1	1.36525	0.554875	3.44841
jgi|Hetan2|453964|Genemark.6792_g	jgi|Hetan2|453964|Genemark.6792_g	1..1047		27.9613	14.7754	3.88513	0.00452342	0.338751	1																	10	26.9285	9.86387	25.7525	22	39.8578	16.7777	36.4796	9	17.0974	6.36213	17.863	1	1.86928	0.716826	2.7327	0	0	0	0
jgi|Hetan2|469094|estExt_Genewise1Plus.C_011779	jgi|Hetan2|469094|estExt_Genewise1Plus.C_011779	1..677		48.2444	6.22233	2.63746	0.00462675	0.344564	1																	16	66.6332	24.4076	41.204	9	25.2169	10.6148	14.9235	18	52.8831	19.6784	35.7259	3	8.67268	3.32578	8.19811	0	0	0	0
jgi|Hetan2|437981|estExt_fgenesh1_kg.C_010619	jgi|Hetan2|437981|estExt_fgenesh1_kg.C_010619	1..1354		20.7328	14.1239	3.82007	0.00472687	0.348573	1																	10	20.8229	7.62738	25.7525	18	25.2169	10.6148	29.847	11	16.1587	6.01286	21.8325	1	1.44545	0.554296	2.7327	0	0	0	0
jgi|Hetan2|68569|Hetan1.estExt_Genewise1Plus.C_180065	jgi|Hetan2|68569|Hetan1.estExt_Genewise1Plus.C_180065	1..2727		10.6226	14.6783	3.87561	0.00473258	0.348573	1																	9	9.30501	3.40841	23.1772	23	15.9985	6.73441	38.1378	9	6.56433	2.44267	17.863	1	0.717688	0.275217	2.7327	0	0	0	0
jgi|Hetan2|472434|estExt_Genewise1Plus.C_031115	jgi|Hetan2|472434|estExt_Genewise1Plus.C_031115	1..2898		77.7897	-2.93545	-1.55358	0.00479964	0.35158	1																	18	17.5119	6.41458	46.3545	93	60.8727	25.6237	154.209	27	18.531	6.89561	53.5889	101	68.2093	26.1567	276.003	66	87.3701	35.5097	227.595
jgi|Hetan2|416223|fgenesh1_pm.03_#_906	jgi|Hetan2|416223|fgenesh1_pm.03_#_906	1..2997		3.87918	-8.75339	-3.12984	0.00486214	0.353747	1																	2	1.88149	0.689187	5.1505	0	0	0	0	0	0	0	0	6	3.91819	1.50254	16.3962	3	3.84018	1.56076	10.3452
jgi|Hetan2|104193|Hetan1.Genemark.5266_g	jgi|Hetan2|104193|Hetan1.Genemark.5266_g	1..1113		53.6503	3.34301	1.74115	0.004882	0.353747	1																	12	30.398	11.1347	30.903	42	71.58	30.1308	69.6429	33	58.9728	21.9445	65.4975	7	12.309	4.72023	19.1289	4	13.7874	5.60359	13.7936
jgi|Hetan2|418643|fgenesh1_pm.06_#_388	jgi|Hetan2|418643|fgenesh1_pm.06_#_388	1..945		33.6983	5.77432	2.52965	0.00494633	0.354575	1																	16	47.7362	17.4857	41.204	14	28.1018	11.8291	23.2143	12	25.2571	9.39846	23.8173	3	6.21313	2.38259	8.19811	0	0	0	0
jgi|Hetan2|148119|Hetan1.estExt_fgenesh3_kg.C_90130	jgi|Hetan2|148119|Hetan1.estExt_fgenesh3_kg.C_90130	1..823		34.4997	7.57956	2.92211	0.00493518	0.354575	1																	13	44.5352	16.3131	33.4782	13	29.9627	12.6125	21.5561	12	29.0011	10.7917	23.8173	2	4.7561	1.82386	5.4654	0	0	0	0
jgi|Hetan2|478113|estExt_Genewise1Plus.C_080661	jgi|Hetan2|478113|estExt_Genewise1Plus.C_080661	1..1576		9.86052	-5.39791	-2.4324	0.00505354	0.358542	1																	1	1.78897	0.655296	2.57525	0	0	0	0	4	5.04821	1.8785	7.93909	10	12.4184	4.76216	27.327	3	7.30268	2.96802	10.3452
jgi|Hetan2|440102|estExt_fgenesh1_kg.C_050331	jgi|Hetan2|440102|estExt_fgenesh1_kg.C_050331	1..481		61.7383	8.3921	3.06903	0.00505516	0.358542	1																	5	29.3079	10.7354	12.8762	28	110.421	46.4804	46.4286	11	45.4863	16.926	21.8325	2	8.13777	3.12065	5.4654	0	0	0	0
jgi|Hetan2|481618|estExt_Genewise1Plus.C_120964	jgi|Hetan2|481618|estExt_Genewise1Plus.C_120964	1..2380		11.0195	-3.05998	-1.61352	0.00511758	0.361059	1																	5	5.92315	2.16964	12.8762	6	4.78203	2.01294	9.94899	5	4.17856	1.55489	9.92386	17	13.9795	5.36083	46.4559	5	8.05954	3.27563	17.242
jgi|Hetan2|145736|Hetan1.estExt_fgenesh3_kg.C_20098	jgi|Hetan2|145736|Hetan1.estExt_fgenesh3_kg.C_20098	1..1841		35.2673	3.17534	1.66691	0.00520832	0.365537	1																	27	41.3494	15.1462	69.5317	29	29.8801	12.5777	48.0868	32	34.5724	12.8648	63.5127	8	8.50466	3.26134	21.8616	4	8.33534	3.38772	13.7936
jgi|Hetan2|457580|estExt_Genemark.C_020682	jgi|Hetan2|457580|estExt_Genemark.C_020682	1..775		37.0332	13.775	3.78398	0.005346	0.370341	1																	14	50.9314	18.6561	36.0535	12	29.3709	12.3633	19.898	12	30.7973	11.4601	23.8173	1	2.52534	0.968408	2.7327	0	0	0	0
jgi|Hetan2|319149|e_gw1.06.1654.1	jgi|Hetan2|319149|e_gw1.06.1654.1	1..1956		9.42583	-3.69012	-1.88367	0.00535966	0.370341	1																	2	2.88284	1.05598	5.1505	3	2.90931	1.22464	4.9745	4	4.06747	1.51355	7.93909	11	11.0064	4.2207	30.0597	4	7.84528	3.18854	13.7936
jgi|Hetan2|173719|Hetan1.EuGene8000020	jgi|Hetan2|173719|Hetan1.EuGene8000020	1..618		46.342	13.7732	3.78379	0.00532426	0.370341	1																	14	63.8703	23.3956	36.0535	14	42.9712	18.0882	23.2143	10	32.1844	11.9762	19.8477	1	3.16688	1.21443	2.7327	0	0	0	0
jgi|Hetan2|33736|Hetan1.estExt_Genewise1.C_31470	jgi|Hetan2|33736|Hetan1.estExt_Genewise1.C_31470	1..2751		10.5335	7.58034	2.92226	0.00538996	0.370525	1																	15	15.3731	5.63112	38.6287	12	8.27425	3.48295	19.898	11	7.95308	2.95944	21.8325	1	0.711427	0.272816	2.7327	1	1.39453	0.566775	3.44841
jgi|Hetan2|454418|Genemark.7246_g	jgi|Hetan2|454418|Genemark.7246_g	1..612		26.7368	-6.88618	-2.7837	0.00545562	0.373125	1																	2	9.21379	3.37499	5.1505	1	3.09946	1.30468	1.65817	0	0	0	0	3	9.5938	3.679	8.19811	7	43.8797	17.834	24.1388
jgi|Hetan2|443820|estExt_fgenesh1_pg.C_020714	jgi|Hetan2|443820|estExt_fgenesh1_pg.C_020714	1..3681		4.21114	-4.3529	-2.12198	0.00558629	0.380123	1																	1	0.765938	0.280561	2.57525	4	2.06126	0.867662	6.63266	1	0.54034	0.201067	1.98477	8	4.25349	1.63111	21.8616	4	4.1688	1.69432	13.7936
jgi|Hetan2|472767|estExt_Genewise1Plus.C_031585	jgi|Hetan2|472767|estExt_Genewise1Plus.C_031585	1..831		37.5973	5.68078	2.50609	0.00582862	0.390617	1																	16	54.2848	19.8844	41.204	12	27.3916	11.5302	19.898	13	31.1154	11.5784	25.802	0	0	0	0	3	13.8496	5.62887	10.3452
jgi|Hetan2|377642|estExt_Genewise1.C_011140	jgi|Hetan2|377642|estExt_Genewise1.C_011140	1..1603		17.4908	13.4162	3.7459	0.00580538	0.390617	1																	14	24.6237	9.01962	36.0535	12	14.1999	5.97729	19.898	11	13.6487	5.07886	21.8325	1	1.22092	0.468195	2.7327	0	0	0	0
jgi|Hetan2|115948|Hetan1.fgenesh2_pg.C_scaffold_3000436	jgi|Hetan2|115948|Hetan1.fgenesh2_pg.C_scaffold_3000436	1..1770		9.31062	-4.07226	-2.02583	0.00580872	0.390617	1																	1	1.59289	0.583473	2.57525	3	3.21504	1.35333	4.9745	3	3.37117	1.25445	5.95432	9	9.95153	3.81619	24.5943	4	8.6697	3.52361	13.7936
jgi|Hetan2|453013|Genemark.5841_g	jgi|Hetan2|453013|Genemark.5841_g	1..828		159.483	363.238	8.50477	0.00585707	0.390617	1																	43	146.419	53.633	110.736	60	137.454	57.8599	99.4899	81	194.575	72.4039	160.767	0	0	0	0	0	0	0	0
jgi|Hetan2|431656|estExt_fgenesh1_pm.C_010717	jgi|Hetan2|431656|estExt_fgenesh1_pm.C_010717	1..1417		18.9715	7.18557	2.8451	0.00626773	0.40572	1																	12	23.8765	8.74591	30.903	10	13.3865	5.63491	16.5817	14	19.6513	7.31249	27.7868	2	2.76236	1.0593	5.4654	0	0	0	0
jgi|Hetan2|127400|Hetan1.fgenesh2_pm.C_scaffold_17000018	jgi|Hetan2|127400|Hetan1.fgenesh2_pm.C_scaffold_17000018	1..798		14.5688	-6.18161	-2.62798	0.0061414	0.40572	1																	0	0	0	0	2	4.75406	2.00117	3.31633	1	2.49247	0.927479	1.98477	6	14.7153	5.64298	16.3962	3	14.4223	5.86165	10.3452
jgi|Hetan2|439906|estExt_fgenesh1_kg.C_050115	jgi|Hetan2|439906|estExt_fgenesh1_kg.C_050115	1..1156		38.4677	-2.80241	-1.48667	0.00619608	0.40572	1																	4	9.75578	3.57352	10.301	17	27.8952	11.7422	28.1888	5	8.60291	3.20125	9.92386	18	30.4744	11.6862	49.1886	14	46.4609	18.883	48.2777
jgi|Hetan2|147673|Hetan1.estExt_fgenesh3_kg.C_70169	jgi|Hetan2|147673|Hetan1.estExt_fgenesh3_kg.C_70169	1..1469		19.8959	5.52961	2.46718	0.00632566	0.40572	1																	11	21.1121	7.7333	28.3277	11	14.2039	5.97899	18.2398	18	24.3716	9.06897	35.7259	3	3.99687	1.53271	8.19811	0	0	0	0
jgi|Hetan2|459706|estExt_Genemark.C_070245	jgi|Hetan2|459706|estExt_Genemark.C_070245	1..1715		129.532	-2.56679	-1.35996	0.00632454	0.40572	1																	27	44.3874	16.259	69.5317	81	89.5898	37.7118	134.311	35	40.5917	15.1047	69.467	80	91.2949	35.0095	218.616	75	167.77	68.1865	258.63
jgi|Hetan2|126669|Hetan1.fgenesh2_pm.C_scaffold_12000183	jgi|Hetan2|126669|Hetan1.fgenesh2_pm.C_scaffold_12000183	1..1689		32.1986	3.57819	1.83923	0.00622049	0.40572	1																	21	35.0549	12.8405	54.0802	16	17.9692	7.56392	26.5306	37	43.5718	16.2136	73.4366	3	3.47626	1.33307	8.19811	6	13.6282	5.53889	20.6904
jgi|Hetan2|147966|Hetan1.estExt_fgenesh3_kg.C_80181	jgi|Hetan2|147966|Hetan1.estExt_fgenesh3_kg.C_80181	1..1873		24.7519	3.52401	1.81722	0.00616553	0.40572	1																	11	16.5583	6.06525	28.3277	36	36.4588	15.3469	59.694	20	21.2386	7.90313	39.6955	4	4.17968	1.60281	10.9308	4	8.19293	3.32984	13.7936
jgi|Hetan2|389115|estExt_Genewise1.C_101132	jgi|Hetan2|389115|estExt_Genewise1.C_101132	1..2421		12.9012	4.61	2.20477	0.00631189	0.40572	1																	10	11.6457	4.26579	25.7525	23	18.0207	7.58559	38.1378	11	9.03714	3.36283	21.8325	3	2.4252	0.930008	8.19811	1	1.58461	0.644031	3.44841
jgi|Hetan2|439534|estExt_fgenesh1_kg.C_040174	jgi|Hetan2|439534|estExt_fgenesh1_kg.C_040174	1..1920		19.3964	4.39042	2.13436	0.00636558	0.406336	1																	16	23.4952	8.60622	41.204	11	10.8675	4.57455	18.2398	23	23.8265	8.86612	45.6498	4	4.07736	1.56358	10.9308	1	1.99809	0.812082	3.44841
jgi|Hetan2|410210|fgenesh1_kg.06_#_408_#_1151_1_CCOZ_CCPA_CCPB_CCPC_EXTA	jgi|Hetan2|410210|fgenesh1_kg.06_#_408_#_1151_1_CCOZ_CCPA_CCPB_CCPC_EXTA	1..1269		21.8142	7.26628	2.86122	0.00640335	0.40681	1																	15	33.3265	12.2074	38.6287	11	16.4425	6.9213	18.2398	10	15.6737	5.83237	19.8477	1	1.54227	0.591424	2.7327	1	3.02312	1.22868	3.44841
jgi|Hetan2|150932|Hetan1.estExt_fgenesh2_pg.C_40310	jgi|Hetan2|150932|Hetan1.estExt_fgenesh2_pg.C_40310	1..1951		13.0923	6.98442	2.80414	0.00646305	0.408666	1																	10	14.4511	5.29342	25.7525	14	13.6116	5.72964	23.2143	11	11.2142	4.17294	21.8325	1	1.00314	0.384683	2.7327	1	1.96635	0.799179	3.44841
jgi|Hetan2|114389|Hetan1.fgenesh2_pg.C_scaffold_1000413	jgi|Hetan2|114389|Hetan1.fgenesh2_pg.C_scaffold_1000413	1..1179		21.0014	13.045	3.70543	0.00671686	0.422721	1																	5	11.9568	4.37976	12.8762	16	25.7421	10.8358	26.5306	15	25.3053	9.41639	29.7716	1	1.66	0.63657	2.7327	0	0	0	0
jgi|Hetan2|436723|estExt_fgenesh1_pm.C_120041	jgi|Hetan2|436723|estExt_fgenesh1_pm.C_120041	1..1566		7.44884	-6.84968	-2.77604	0.00681209	0.426711	1																	1	1.8004	0.659481	2.57525	1	1.21128	0.509876	1.65817	1	1.27011	0.472623	1.98477	8	9.99813	3.83406	21.8616	2	4.89954	1.99131	6.89681
jgi|Hetan2|146190|Hetan1.estExt_fgenesh3_kg.C_30071	jgi|Hetan2|146190|Hetan1.estExt_fgenesh3_kg.C_30071	1..1589		30.2207	3.20605	1.68079	0.00684927	0.427044	1																	16	28.3894	10.399	41.204	27	32.2313	13.5674	44.7705	24	30.0414	11.1788	47.6345	7	8.62174	3.30624	19.1289	2	4.82862	1.96249	6.89681
jgi|Hetan2|437452|estExt_fgenesh1_kg.C_010032	jgi|Hetan2|437452|estExt_fgenesh1_kg.C_010032	1..1273		90.8899	320.52	8.32427	0.00699413	0.434057	1																	30	66.4435	24.3381	77.2575	65	96.8552	40.7701	107.781	70	109.371	40.6983	138.934	0	0	0	0	0	0	0	0
jgi|Hetan2|120862|Hetan1.fgenesh2_pg.C_scaffold_15000150	jgi|Hetan2|120862|Hetan1.fgenesh2_pg.C_scaffold_15000150	1..1419		18.3909	6.9863	2.80453	0.00707093	0.436801	1																	12	23.8429	8.73359	30.903	14	18.7147	7.87775	23.2143	9	12.6152	4.69426	17.863	2	2.75847	1.05781	5.4654	0	0	0	0
jgi|Hetan2|457720|estExt_Genemark.C_020917	jgi|Hetan2|457720|estExt_Genemark.C_020917	1..2976		5.22184	-4.07148	-2.02555	0.00711369	0.437426	1																	2	1.89477	0.69405	5.1505	3	1.91217	0.804906	4.9745	2	1.33669	0.497398	3.96955	10	6.57639	2.5219	27.327	3	3.86728	1.57177	10.3452
jgi|Hetan2|456594|estExt_Genemark.C_010155	jgi|Hetan2|456594|estExt_Genemark.C_010155	1..707		38.5024	13.1304	3.71484	0.00718588	0.439848	1																	14	55.8301	20.4504	36.0535	17	45.6108	19.1993	28.1888	5	14.0664	5.23429	9.92386	0	0	0	0	1	5.42623	2.20537	3.44841
jgi|Hetan2|153952|Hetan1.estExt_fgenesh2_pm.C_10628	jgi|Hetan2|153952|Hetan1.estExt_fgenesh2_pm.C_10628	1..1890		13.6288	6.98485	2.80423	0.00726527	0.440683	1																	11	16.4093	6.0107	28.3277	16	16.0582	6.7595	26.5306	8	8.41902	3.13282	15.8782	2	2.07104	0.794197	5.4654	0	0	0	0
jgi|Hetan2|34260|Hetan1.estExt_Genewise1.C_40450	jgi|Hetan2|34260|Hetan1.estExt_Genewise1.C_40450	1..3192		8.76557	5.3635	2.42317	0.00723505	0.440683	1																	9	7.94949	2.91188	23.1772	12	7.13109	3.00175	19.898	18	11.2161	4.17366	35.7259	3	1.83941	0.705373	8.19811	0	0	0	0
jgi|Hetan2|470848|estExt_Genewise1Plus.C_021551	jgi|Hetan2|470848|estExt_Genewise1Plus.C_021551	1..4413		5.38005	6.78456	2.76226	0.00763123	0.458729	1																	6	3.83334	1.40414	15.4515	15	6.44756	2.71403	24.8725	13	5.85926	2.1803	25.802	1	0.443493	0.170069	2.7327	1	0.869327	0.353319	3.44841
jgi|Hetan2|146007|Hetan1.estExt_fgenesh3_kg.C_20383	jgi|Hetan2|146007|Hetan1.estExt_fgenesh3_kg.C_20383	1..2556		9.41586	6.98119	2.80347	0.00760062	0.458729	1																	5	5.5153	2.02024	12.8762	17	12.6161	5.31061	28.1888	13	10.1162	3.76435	25.802	2	1.5314	0.587259	5.4654	0	0	0	0
jgi|Hetan2|309978|e_gw1.02.265.1	jgi|Hetan2|309978|e_gw1.02.265.1	1..3627		14.8999	3.15743	1.65875	0.00788105	0.471632	1																	25	19.4335	7.11846	64.3812	20	10.4597	4.4029	33.1633	27	14.8064	5.50964	53.5889	6	3.23761	1.24155	16.3962	4	4.23087	1.71955	13.7936
jgi|Hetan2|475595|estExt_Genewise1Plus.C_051757	jgi|Hetan2|475595|estExt_Genewise1Plus.C_051757	1..3101		10.8424	3.97911	1.99244	0.00795695	0.473408	1																	11	10.0012	3.6634	28.3277	19	11.6222	4.89225	31.5051	17	10.9039	4.05746	33.7411	0	0	0	0	5	6.18565	2.51402	17.242
jgi|Hetan2|440437|estExt_fgenesh1_kg.C_060211	jgi|Hetan2|440437|estExt_fgenesh1_kg.C_060211	1..761		18.9812	-6.18375	-2.62848	0.00798136	0.473408	1																	0	0	0	0	2	4.98521	2.09847	3.31633	1	2.61366	0.972573	1.98477	3	7.71538	2.95867	8.19811	6	30.2471	12.2933	20.6904
jgi|Hetan2|65781|Hetan1.estExt_Genewise1Plus.C_90100	jgi|Hetan2|65781|Hetan1.estExt_Genewise1Plus.C_90100	1..2258		14.1926	4.51844	2.17583	0.00808835	0.477641	1																	15	18.7295	6.86059	38.6287	20	16.8013	7.07233	33.1633	8	7.04692	2.62224	15.8782	2	1.73351	0.664762	5.4654	2	3.398	1.38104	6.89681
jgi|Hetan2|476447|estExt_Genewise1Plus.C_061208	jgi|Hetan2|476447|estExt_Genewise1Plus.C_061208	1..3111		37.091	3.18509	1.67133	0.00815774	0.479625	1																	30	27.1882	9.95899	77.2575	32	19.5114	8.21309	53.0613	101	64.5735	24.0286	200.462	9	5.66191	2.17121	24.5943	13	16.031	6.51545	44.8293
jgi|Hetan2|43178|Hetan1.e_gw1.2.1560.1	jgi|Hetan2|43178|Hetan1.e_gw1.2.1560.1	1..852		27.774	11.974	3.58183	0.00826316	0.483702	1																	8	26.4734	9.69715	20.602	14	31.1692	13.1203	23.2143	11	25.6795	9.55565	21.8325	1	2.29711	0.880888	2.7327	0	0	0	0
jgi|Hetan2|378879|estExt_Genewise1.C_013051	jgi|Hetan2|378879|estExt_Genewise1.C_013051	1..1617		14.425	11.9715	3.58153	0.00850932	0.495946	1																	7	12.2053	4.47077	18.0267	16	18.7693	7.90072	26.5306	10	12.3005	4.57717	19.8477	1	1.21035	0.464141	2.7327	0	0	0	0
jgi|Hetan2|475172|estExt_Genewise1Plus.C_050929	jgi|Hetan2|475172|estExt_Genewise1Plus.C_050929	1..810		44.3064	3.55329	1.82915	0.00866801	0.498455	1																	12	41.7692	15.3	30.903	19	44.4945	18.7295	31.5051	19	46.6554	17.361	37.7107	5	12.0811	4.63282	13.6635	1	4.73622	1.92494	3.44841
jgi|Hetan2|378024|estExt_Genewise1.C_011777	jgi|Hetan2|378024|estExt_Genewise1.C_011777	1..839		31.0474	6.83188	2.77228	0.0086699	0.498455	1																	14	47.0463	17.233	36.0535	12	27.1305	11.4203	19.898	8	18.9654	7.05724	15.8782	0	0	0	0	2	9.14503	3.7168	6.89681
jgi|Hetan2|44856|Hetan1.e_gw1.3.1251.1	jgi|Hetan2|44856|Hetan1.e_gw1.3.1251.1	1..1398		18.1638	5.08737	2.34692	0.00870112	0.498455	1																	5	10.0838	3.69366	12.8762	17	23.0664	9.70953	28.1888	15	21.3411	7.94129	29.7716	2	2.79991	1.0737	5.4654	1	2.74416	1.11531	3.44841
jgi|Hetan2|65351|Hetan1.estExt_Genewise1Plus.C_80156	jgi|Hetan2|65351|Hetan1.estExt_Genewise1Plus.C_80156	1..1653		78.5259	-2.40811	-1.2679	0.00867669	0.498455	1																	27	46.0522	16.8688	69.5317	40	45.9013	19.3216	66.3266	27	32.4881	12.0892	53.5889	66	78.1433	29.9662	180.358	34	78.9084	32.0706	117.246
jgi|Hetan2|442505|estExt_fgenesh1_kg.C_130109	jgi|Hetan2|442505|estExt_fgenesh1_kg.C_130109	1..1246		20.6452	12.2975	3.62029	0.00879035	0.501424	1																	15	33.9416	12.4327	38.6287	10	15.2237	6.40824	16.5817	8	12.7704	4.75203	15.8782	0	0	0	0	1	3.07893	1.25136	3.44841
jgi|Hetan2|62855|Hetan1.estExt_Genewise1Plus.C_40987	jgi|Hetan2|62855|Hetan1.estExt_Genewise1Plus.C_40987	1..2543		4.94122	-4.77728	-2.25619	0.0089102	0.506107	1																	1	1.1087	0.406114	2.57525	2	1.49184	0.627972	3.31633	1	0.782144	0.291045	1.98477	5	3.84808	1.47565	13.6635	4	6.03436	2.45253	13.7936
jgi|Hetan2|460966|estExt_Genemark.C_120018	jgi|Hetan2|460966|estExt_Genemark.C_120018	1..2120		5.90875	-7.80778	-2.96491	0.00904416	0.511548	1																	0	0	0	0	0	0	0	0	2	1.87641	0.698234	3.96955	3	2.76953	1.06205	8.19811	5	9.04798	3.67735	17.242
jgi|Hetan2|443980|estExt_fgenesh1_pg.C_030208	jgi|Hetan2|443980|estExt_fgenesh1_pg.C_030208	1..2606		13.0231	-2.6516	-1.40686	0.00913205	0.514349	1																	3	3.24569	1.18889	7.72575	11	8.00675	3.37035	18.2398	9	6.86912	2.55608	17.863	19	14.2692	5.47192	51.9213	8	11.777	4.78649	27.5872
jgi|Hetan2|417390|fgenesh1_pm.04_#_837	jgi|Hetan2|417390|fgenesh1_pm.04_#_837	1..1479		16.5196	11.9885	3.58358	0.00922671	0.51535	1																	11	20.9693	7.68101	28.3277	16	20.5206	8.6379	26.5306	6	8.06894	3.00255	11.9086	1	1.32328	0.507449	2.7327	0	0	0	0
jgi|Hetan2|452839|Genemark.5667_g	jgi|Hetan2|452839|Genemark.5667_g	1..1407		11.685	-3.76439	-1.91242	0.00918864	0.51535	1																	2	4.0077	1.46801	5.1505	2	2.69633	1.13499	3.31633	3	4.24092	1.5781	5.95432	7	9.73699	3.73391	19.1289	5	13.6331	5.54086	17.242
jgi|Hetan2|381782|estExt_Genewise1.C_031763	jgi|Hetan2|381782|estExt_Genewise1.C_031763	1..1340		32.4417	3.22314	1.68847	0.00931945	0.51837	1																	16	33.6647	12.3313	41.204	24	33.9738	14.3009	39.796	20	29.6865	11.0467	39.6955	7	10.2238	3.92061	19.1289	1	2.86294	1.16358	3.44841
jgi|Hetan2|153770|Hetan1.estExt_fgenesh2_pm.C_10393	jgi|Hetan2|153770|Hetan1.estExt_fgenesh2_pm.C_10393	1..1407		10.3494	-3.76377	-1.91218	0.00961438	0.528275	1																	2	4.0077	1.46801	5.1505	3	4.0445	1.70249	4.9745	2	2.82728	1.05207	3.96955	9	12.519	4.80075	24.5943	3	8.17983	3.32452	10.3452
jgi|Hetan2|59424|Hetan1.estExt_Genewise1Plus.C_11513	jgi|Hetan2|59424|Hetan1.estExt_Genewise1Plus.C_11513	1..1892		13.3725	5.04728	2.33551	0.00963223	0.528275	1																	5	7.4509	2.72925	12.8762	20	20.0515	8.44045	33.1633	12	12.6152	4.69426	23.8173	2	2.06885	0.793358	5.4654	1	2.02766	0.8241	3.44841
jgi|Hetan2|314013|e_gw1.03.2702.1	jgi|Hetan2|314013|e_gw1.03.2702.1	1..1062		1522.86	-2.43546	-1.28419	0.00961668	0.528275	1																	179	475.213	174.069	460.97	641	1144.91	481.937	1062.88	314	588.083	218.833	623.219	604	1113.1	426.847	1650.55	535	1932.62	785.472	1844.9
jgi|Hetan2|125200|Hetan1.fgenesh2_pm.C_scaffold_7000266	jgi|Hetan2|125200|Hetan1.fgenesh2_pm.C_scaffold_7000266	1..828		56.258	-2.59971	-1.37835	0.00969456	0.528275	1																	5	17.0255	6.23639	12.8762	17	38.9454	16.3936	28.1888	11	26.4238	9.83262	21.8325	28	66.1833	25.3798	76.5157	10	46.3326	18.8309	34.4841
jgi|Hetan2|434987|estExt_fgenesh1_pm.C_070064	jgi|Hetan2|434987|estExt_fgenesh1_pm.C_070064	1..780		18.5688	-4.31569	-2.10959	0.00966062	0.528275	1																	1	3.61464	1.32403	2.57525	4	9.72754	4.0947	6.63266	0	0	0	0	5	12.5457	4.811	13.6635	5	24.5919	9.99486	17.242
jgi|Hetan2|411582|fgenesh1_kg.10_#_150_#_2262_1_CCOZ_CCPA_CCPB_CCPC_EXTA	jgi|Hetan2|411582|fgenesh1_kg.10_#_150_#_2262_1_CCOZ_CCPA_CCPB_CCPC_EXTA	1..452		56.0952	6.70084	2.74434	0.00992125	0.538439	1																	14	87.3271	31.9877	36.0535	13	54.556	22.9647	21.5561	6	26.4026	9.82471	11.9086	1	4.32994	1.66043	2.7327	1	8.48748	3.44955	3.44841
jgi|Hetan2|440453|estExt_fgenesh1_kg.C_060229	jgi|Hetan2|440453|estExt_fgenesh1_kg.C_060229	1..806		30.0142	-3.35047	-1.74436	0.0100691	0.544006	1																	0	0	0	0	6	14.1206	5.94392	9.94899	6	14.8064	5.50964	11.9086	11	26.7103	10.2428	30.0597	7	33.3181	13.5414	24.1388
jgi|Hetan2|52289|Hetan1.e_gw1.8.848.1	jgi|Hetan2|52289|Hetan1.e_gw1.8.848.1	1..966		10.0091	-11.7512	-3.55474	0.010105	0.544006	1																	0	0	0	0	1	1.96363	0.82657	1.65817	0	0	0	0	4	8.10408	3.10773	10.9308	3	11.9141	4.84223	10.3452
jgi|Hetan2|437828|estExt_fgenesh1_kg.C_010453	jgi|Hetan2|437828|estExt_fgenesh1_kg.C_010453	1..1459		22.689	4.04285	2.01537	0.0102696	0.550654	1																	5	9.66216	3.53923	12.8762	25	32.5029	13.6817	41.4541	19	25.9019	9.63841	37.7107	4	5.36569	2.05762	10.9308	1	2.62943	1.06868	3.44841
jgi|Hetan2|409064|fgenesh1_kg.04_#_298_#_114_1_CCOZ_CCPA_CCPB_CCPC_EXTA	jgi|Hetan2|409064|fgenesh1_kg.04_#_298_#_114_1_CCOZ_CCPA_CCPB_CCPC_EXTA	1..1149		46.0523	3.08283	1.62426	0.0103309	0.551036	1																	28	68.7065	25.167	72.107	19	31.3669	13.2035	31.5051	22	38.0834	14.1713	43.665	6	10.22	3.91915	16.3962	4	13.3554	5.42802	13.7936
jgi|Hetan2|430263|fgenesh1_pg.12_#_56	jgi|Hetan2|430263|fgenesh1_pg.12_#_56	1..3186		39.047	-2.44899	-1.29219	0.0103589	0.551036	1																	15	13.2741	4.86227	38.6287	37	22.0289	9.27284	61.3521	26	16.2316	6.03997	51.6041	35	21.5002	8.24485	95.6446	47	56.5939	23.0014	162.075
jgi|Hetan2|441688|estExt_fgenesh1_kg.C_100045	jgi|Hetan2|441688|estExt_fgenesh1_kg.C_100045	1..1493		59.1443	241.56	7.91624	0.0105204	0.557414	1																	46	86.8676	31.8194	118.461	22	27.9512	11.7657	36.4796	47	62.614	23.2994	93.2843	0	0	0	0	0	0	0	0
jgi|Hetan2|450218|Genemark.3046_g	jgi|Hetan2|450218|Genemark.3046_g	1..1308		65.0916	-2.53346	-1.34111	0.0106202	0.560486	1																	6	12.9331	4.73737	15.4515	28	40.6058	17.0926	46.4286	23	34.9746	13.0145	45.6498	38	56.8587	21.804	103.843	25	73.3246	29.8012	86.2101
jgi|Hetan2|452276|Genemark.5104_g	jgi|Hetan2|452276|Genemark.5104_g	1..438		80.1029	3.41215	1.77068	0.0107137	0.561003	1																	14	90.1184	33.0102	36.0535	20	86.6151	36.4596	33.1633	14	63.5751	23.6571	27.7868	4	17.8734	6.85403	10.9308	2	17.5175	7.11963	6.89681
jgi|Hetan2|460507|estExt_Genemark.C_100035	jgi|Hetan2|460507|estExt_Genemark.C_100035	1..1139		8.48883	-11.7504	-3.55464	0.0106953	0.561003	1																	0	0	0	0	0	0	0	0	1	1.74626	0.649805	1.98477	4	6.87317	2.6357	10.9308	3	10.1045	4.10676	10.3452
jgi|Hetan2|471805|estExt_Genewise1Plus.C_030062	jgi|Hetan2|471805|estExt_Genewise1Plus.C_030062	1..2395		18.8816	3.83742	1.94014	0.0109795	0.572685	1																	27	31.7847	11.6427	69.5317	23	18.2163	7.66794	38.1378	8	6.64382	2.47224	15.8782	6	4.90305	1.88021	16.3962	1	1.60181	0.651022	3.44841
jgi|Hetan2|406692|fgenesh1_kg.01_#_168_#_3781_1_CCOZ_CCPA_CCPB_CCPC_EXTA	jgi|Hetan2|406692|fgenesh1_kg.01_#_168_#_3781_1_CCOZ_CCPA_CCPB_CCPC_EXTA	1..1447		24.6451	-2.59587	-1.37622	0.0112299	0.583475	1																	6	11.6907	4.28229	15.4515	8	10.4872	4.41446	13.2653	6	8.24738	3.06895	11.9086	9	12.1729	4.66804	24.5943	14	37.1173	15.0855	48.2777
jgi|Hetan2|426345|fgenesh1_pg.04_#_257	jgi|Hetan2|426345|fgenesh1_pg.04_#_257	1..1332		6.55344	-6.85724	-2.77763	0.0116315	0.598615	1																	0	0	0	0	2	2.84815	1.1989	3.31633	0	0	0	0	5	7.3466	2.81725	13.6635	2	5.76027	2.34114	6.89681
jgi|Hetan2|434714|estExt_fgenesh1_pm.C_060447	jgi|Hetan2|434714|estExt_fgenesh1_pm.C_060447	1..1085		10.7151	-4.77636	-2.25591	0.0115741	0.598615	1																	2	5.19709	1.90368	5.1505	2	3.49654	1.47183	3.31633	0	0	0	0	6	10.8229	4.15032	16.3962	3	10.6074	4.31115	10.3452
jgi|Hetan2|240447|gw1.08.1725.1	jgi|Hetan2|240447|gw1.08.1725.1	1..564		30.8164	-3.76615	-1.91309	0.0116553	0.598615	1																	0	0	0	0	5	16.8162	7.0786	8.29083	2	7.05317	2.62457	3.96955	6	20.8206	7.98422	16.3962	6	40.8121	16.5872	20.6904
jgi|Hetan2|377607|estExt_Genewise1.C_011091	jgi|Hetan2|377607|estExt_Genewise1.C_011091	1..2690		7.88087	11.2527	3.4922	0.0117457	0.598676	1																	4	4.19244	1.53568	10.301	15	10.5773	4.45241	24.8725	12	8.87283	3.30169	23.8173	1	0.727559	0.279002	2.7327	0	0	0	0
jgi|Hetan2|157044|Hetan1.estExt_fgenesh2_pm.C_110012	jgi|Hetan2|157044|Hetan1.estExt_fgenesh2_pm.C_110012	1..1725		8.41893	-3.99611	-1.9986	0.0117443	0.598676	1																	3	4.90334	1.79608	7.72575	3	3.29891	1.38864	4.9745	0	0	0	0	7	7.942	3.04557	19.1289	4	8.89586	3.61553	13.7936
jgi|Hetan2|305647|e_gw1.01.2610.1	jgi|Hetan2|305647|e_gw1.01.2610.1	1..828		26.1769	10.897	3.44586	0.0119913	0.599365	1																	8	27.2408	9.97823	20.602	14	32.0727	13.5006	23.2143	8	19.2173	7.151	15.8782	0	0	0	0	1	4.63326	1.88309	3.44841
jgi|Hetan2|444654|estExt_fgenesh1_pg.C_040524	jgi|Hetan2|444654|estExt_fgenesh1_pg.C_040524	1..3051		5.72218	-3.11615	-1.63977	0.0120052	0.599365	1																	3	2.77229	1.01548	7.72575	3	1.86516	0.785119	4.9745	4	2.60766	0.970342	7.93909	10	6.41473	2.4599	27.327	4	5.02962	2.04418	13.7936
jgi|Hetan2|33779|Hetan1.estExt_Genewise1.C_31530	jgi|Hetan2|33779|Hetan1.estExt_Genewise1.C_31530	1..3775		8.46472	3.64568	1.86619	0.012004	0.599365	1																	14	10.4561	3.83005	36.0535	14	7.03475	2.9612	23.2143	15	7.90328	2.94091	29.7716	1	0.518446	0.198812	2.7327	4	4.065	1.65213	13.7936
jgi|Hetan2|388964|estExt_Genewise1.C_100854	jgi|Hetan2|388964|estExt_Genewise1.C_100854	1..1306		53.4116	-2.64649	-1.40408	0.0119184	0.599365	1																	10	21.5882	7.90771	25.7525	30	43.5728	18.3415	49.745	7	10.6608	3.967	13.8934	36	53.9486	20.6881	98.3773	18	52.8745	21.4897	62.0713
jgi|Hetan2|455518|Genemark.8346_g	jgi|Hetan2|455518|Genemark.8346_g	1..1380		7.0346	-5.51028	-2.46212	0.0120275	0.599365	1																	1	2.04306	0.748367	2.57525	1	1.37454	0.578599	1.65817	1	1.4413	0.536325	1.98477	6	8.50928	3.26312	16.3962	2	5.55992	2.25971	6.89681
jgi|Hetan2|153002|Hetan1.estExt_fgenesh2_pg.C_130062	jgi|Hetan2|153002|Hetan1.estExt_fgenesh2_pg.C_130062	1..3922		613.119	-2.46138	-1.29947	0.0118715	0.599365	1																	243	174.686	63.9871	625.786	609	294.542	123.984	1009.82	859	435.631	162.104	1704.92	1193	595.324	228.293	3260.11	645	630.913	256.421	2224.22
jgi|Hetan2|307437|e_gw1.01.647.1	jgi|Hetan2|307437|e_gw1.01.647.1	1..1749		6.69174	-5.65422	-2.49933	0.0123922	0.6131	1																	0	0	0	0	2	2.16909	0.913055	3.31633	2	2.27443	0.846345	3.96955	10	11.19	4.29112	27.327	1	2.19345	0.89148	3.44841
jgi|Hetan2|407946|fgenesh1_kg.02_#_644_#_274_1_CCOZ_CCPA_CCPB_CCPC_EXTA	jgi|Hetan2|407946|fgenesh1_kg.02_#_644_#_274_1_CCOZ_CCPA_CCPB_CCPC_EXTA	1..1265		21.3269	3.9877	1.99556	0.0123946	0.6131	1																	8	17.8303	6.5312	20.602	14	20.993	8.83678	23.2143	16	25.1572	9.36131	31.7564	1	1.54714	0.593294	2.7327	3	9.09804	3.6977	10.3452
jgi|Hetan2|62337|Hetan1.estExt_Genewise1Plus.C_40205	jgi|Hetan2|62337|Hetan1.estExt_Genewise1Plus.C_40205	1..1066		34.6054	3.12224	1.64258	0.0125273	0.617382	1																	13	34.3832	12.5945	33.4782	17	30.2503	12.7335	28.1888	21	39.1828	14.5804	41.6802	4	7.34385	2.8162	10.9308	3	10.7965	4.38799	10.3452
jgi|Hetan2|425498|fgenesh1_pg.03_#_244	jgi|Hetan2|425498|fgenesh1_pg.03_#_244	1..3390		59.3408	-2.3005	-1.20195	0.0126162	0.617924	1																	27	22.4555	8.22542	69.5317	75	41.9662	17.6652	124.362	45	26.4026	9.82471	89.3148	86	49.65	19.0397	235.012	61	69.0315	28.0564	210.353
jgi|Hetan2|314474|e_gw1.03.3005.1	jgi|Hetan2|314474|e_gw1.03.3005.1	1..591		44.2487	13.0041	3.7009	0.0126662	0.617924	1																	21	100.182	36.6966	54.0802	7	22.4672	9.4573	11.6072	3	10.0964	3.757	5.95432	1	3.31156	1.26991	2.7327	0	0	0	0
jgi|Hetan2|441690|estExt_fgenesh1_kg.C_100047	jgi|Hetan2|441690|estExt_fgenesh1_kg.C_100047	1..1667		14.193	6.36631	2.67046	0.0126765	0.617924	1																	12	20.2958	7.43429	30.903	7	7.96526	3.35289	11.6072	12	14.3179	5.32786	23.8173	2	2.34809	0.90044	5.4654	0	0	0	0
jgi|Hetan2|23076|Hetan1.gw1.1.1681.1	jgi|Hetan2|23076|Hetan1.gw1.1.1681.1	1..1278		24.453	3.73943	1.90282	0.0127291	0.61824	1																	8	17.6489	6.46477	20.602	26	38.5905	16.2442	43.1123	11	17.1197	6.37043	21.8325	3	4.59421	1.76178	8.19811	2	6.00366	2.44006	6.89681
jgi|Hetan2|480564|estExt_Genewise1Plus.C_110378	jgi|Hetan2|480564|estExt_Genewise1Plus.C_110378	1..1414		20.3556	4.40085	2.13778	0.0128779	0.623207	1																	7	13.9575	5.11261	18.0267	11	14.7564	6.21155	18.2398	23	32.3528	12.0389	45.6498	4	5.53645	2.1231	10.9308	0	0	0	0
jgi|Hetan2|436055|estExt_fgenesh1_pm.C_090577	jgi|Hetan2|436055|estExt_fgenesh1_pm.C_090577	1..2358		18.4601	-2.33887	-1.22581	0.0130438	0.628965	1																	8	9.56546	3.50381	20.602	12	9.65329	4.06344	19.898	11	9.27859	3.45268	21.8325	19	15.77	6.04742	51.9213	13	21.1503	8.59609	44.8293
jgi|Hetan2|384154|estExt_Genewise1.C_051032	jgi|Hetan2|384154|estExt_Genewise1.C_051032	1..1159		62.9788	201.051	7.65142	0.0131134	0.630055	1																	25	60.8158	22.2767	64.3812	29	47.4627	19.9789	48.0868	47	80.658	30.0138	93.2843	0	0	0	0	0	0	0	0
jgi|Hetan2|387555|estExt_Genewise1.C_081574	jgi|Hetan2|387555|estExt_Genewise1.C_081574	1..2565		7.89014	-3.20688	-1.68117	0.0133544	0.639341	1																	3	3.29757	1.20789	7.72575	3	2.21856	0.933879	4.9745	3	2.32631	0.865647	5.95432	5	3.81508	1.463	13.6635	8	11.9652	4.863	27.5872
jgi|Hetan2|379356|estExt_Genewise1.C_020882	jgi|Hetan2|379356|estExt_Genewise1.C_020882	1..2197		9.73165	10.5414	3.398	0.0135479	0.646297	1																	9	11.5497	4.23064	23.1772	11	9.49731	3.99778	18.2398	9	8.1479	3.03193	17.863	0	0	0	0	1	1.74617	0.709694	3.44841
jgi|Hetan2|473832|estExt_Genewise1Plus.C_040653	jgi|Hetan2|473832|estExt_Genewise1Plus.C_040653	1..2522		3.84923	-5.51064	-2.46222	0.0139154	0.654956	1																	1	1.11793	0.409495	2.57525	2	1.50426	0.633201	3.31633	0	0	0	0	6	4.65615	1.78553	16.3962	2	3.0423	1.23648	6.89681
jgi|Hetan2|448127|Genemark.955_g	jgi|Hetan2|448127|Genemark.955_g	1..3783		5.60845	-4.48685	-2.1657	0.014222	0.654956	1																	0	0	0	0	0	0	0	0	7	3.6804	1.36952	13.8934	6	3.1041	1.19035	16.3962	8	8.1128	3.29727	27.5872
jgi|Hetan2|100638|Hetan1.Genemark.1711_g	jgi|Hetan2|100638|Hetan1.Genemark.1711_g	1..3603		4.56309	-3.31652	-1.72967	0.0144623	0.654956	1																	2	1.56504	0.57327	5.1505	3	1.57941	0.664835	4.9745	3	1.65611	0.61626	5.95432	7	3.80237	1.45812	19.1289	5	5.32382	2.16375	17.242
jgi|Hetan2|457591|estExt_Genemark.C_020702	jgi|Hetan2|457591|estExt_Genemark.C_020702	1..2343		81.1057	2.99237	1.58129	0.0140416	0.654956	1																	38	45.7268	16.7496	97.8595	70	56.6713	23.8552	116.072	166	140.919	52.4376	329.472	8	6.68249	2.56258	21.8616	29	47.4835	19.2987	100.004
jgi|Hetan2|121142|Hetan1.fgenesh2_pg.C_scaffold_18000069	jgi|Hetan2|121142|Hetan1.fgenesh2_pg.C_scaffold_18000069	1..477		22.2398	-6.85836	-2.77786	0.0143907	0.654956	1																	0	0	0	0	1	3.97667	1.67393	1.65817	1	4.1698	1.55163	1.98477	3	12.309	4.72023	8.19811	4	32.1706	13.075	13.7936
jgi|Hetan2|450585|Genemark.3413_g	jgi|Hetan2|450585|Genemark.3413_g	1..741		46.9633	-2.56833	-1.36083	0.0143594	0.654956	1																	2	7.60977	2.78744	5.1505	14	35.8383	15.0857	23.2143	6	16.1052	5.99294	11.9086	14	36.9769	14.1798	38.2578	11	56.9497	23.146	37.9325
jgi|Hetan2|459344|estExt_Genemark.C_060282	jgi|Hetan2|459344|estExt_Genemark.C_060282	1..3709		6.26903	-2.69647	-1.43107	0.0141302	0.654956	1																	4	3.04062	1.11377	10.301	5	2.55712	1.07639	8.29083	6	3.21757	1.1973	11.9086	12	6.33206	2.4282	32.7924	6	6.206	2.52229	20.6904
jgi|Hetan2|434673|estExt_fgenesh1_pm.C_060375	jgi|Hetan2|434673|estExt_fgenesh1_pm.C_060375	1..782		9.91127	-10.1231	-3.33958	0.0144167	0.654956	1																	0	0	0	0	0	0	0	0	1	2.54347	0.946456	1.98477	4	10.0109	3.83896	10.9308	2	9.81162	3.98772	6.89681
jgi|Hetan2|324577|e_gw1.08.1877.1	jgi|Hetan2|324577|e_gw1.08.1877.1	1..717		36.3064	-3.16742	-1.66331	0.0140317	0.654956	1																	1	3.93224	1.44037	2.57525	5	13.2278	5.56811	8.29083	6	16.6443	6.19354	11.9086	7	19.1073	7.32722	19.1289	10	53.5055	21.7461	34.4841
jgi|Hetan2|429216|fgenesh1_pg.09_#_271	jgi|Hetan2|429216|fgenesh1_pg.09_#_271	1..1839		4.21458	-10.1238	-3.33968	0.0140119	0.654956	1																	0	0	0	0	1	1.03147	0.434185	1.65817	0	0	0	0	4	4.25695	1.63244	10.9308	2	4.1722	1.6957	6.89681
jgi|Hetan2|55663|Hetan1.e_gw1.12.702.1	jgi|Hetan2|55663|Hetan1.e_gw1.12.702.1	1..1659		12.7681	5.9974	2.58434	0.0143447	0.654956	1																	6	10.1968	3.73507	15.4515	12	13.7206	5.77552	19.898	12	14.3869	5.35355	23.8173	2	2.35942	0.904782	5.4654	0	0	0	0
jgi|Hetan2|429320|fgenesh1_pg.09_#_375	jgi|Hetan2|429320|fgenesh1_pg.09_#_375	1..840		12.629	-6.85783	-2.77775	0.0139092	0.654956	1																	1	3.35645	1.22946	2.57525	1	2.25818	0.950555	1.65817	0	0	0	0	3	6.98977	2.68042	8.19811	4	18.2683	7.42475	13.7936
jgi|Hetan2|165604|Hetan1.EuGene16000129	jgi|Hetan2|165604|Hetan1.EuGene16000129	1..3567		5.65288	10.1824	3.34801	0.0143933	0.654956	1																	7	5.53292	2.0267	18.0267	11	5.84962	2.46233	18.2398	10	5.57609	2.07493	19.8477	1	0.548678	0.210406	2.7327	0	0	0	0
jgi|Hetan2|108268|Hetan1.Genemark.9341_g	jgi|Hetan2|108268|Hetan1.Genemark.9341_g	1..924		28.2993	-2.50505	-1.32484	0.0140404	0.654956	1																	3	9.15396	3.35307	7.72575	7	14.3702	6.04899	11.6072	8	17.2207	6.40804	15.8782	13	27.5354	10.5592	35.5251	7	29.0632	11.8121	24.1388
jgi|Hetan2|156533|Hetan1.estExt_fgenesh2_pm.C_80121	jgi|Hetan2|156533|Hetan1.estExt_fgenesh2_pm.C_80121	1..4235		3.4292	-3.45693	-1.78949	0.0141861	0.654956	1																	1	0.665742	0.24386	2.57525	4	1.79161	0.754159	6.63266	2	0.939312	0.349529	3.96955	7	3.23493	1.24052	19.1289	4	3.62346	1.47268	13.7936
jgi|Hetan2|427427|fgenesh1_pg.06_#_45	jgi|Hetan2|427427|fgenesh1_pg.06_#_45	1..2661		14.9164	-2.42495	-1.27796	0.0145195	0.655334	1																	10	10.5953	3.88105	25.7525	13	9.26694	3.90081	21.5561	5	3.7373	1.3907	9.92386	19	13.9743	5.35882	51.9213	11	15.8586	6.44539	37.9325
jgi|Hetan2|105110|Hetan1.Genemark.6183_g	jgi|Hetan2|105110|Hetan1.Genemark.6183_g	1..414		23.3545	-6.85757	-2.7777	0.0146791	0.660311	1																	0	0	0	0	1	4.58181	1.92866	1.65817	1	4.80433	1.78775	1.98477	4	18.9095	7.25137	10.9308	3	27.7996	11.2985	10.3452
jgi|Hetan2|439367|estExt_fgenesh1_kg.C_030729	jgi|Hetan2|439367|estExt_fgenesh1_kg.C_030729	1..1876		13.0565	4.54667	2.18481	0.014852	0.665858	1																	11	16.5318	6.05555	28.3277	14	14.1558	5.9587	23.2143	8	8.48185	3.1562	15.8782	3	3.12975	1.20019	8.19811	0	0	0	0
jgi|Hetan2|406937|fgenesh1_kg.01_#_413_#_470_1_CCOZ_CCPA_CCPB_CCPC_EXTA	jgi|Hetan2|406937|fgenesh1_kg.01_#_413_#_470_1_CCOZ_CCPA_CCPB_CCPC_EXTA	1..1397		15.2729	5.9956	2.5839	0.015161	0.670736	1																	7	14.1274	5.17482	18.0267	16	21.7251	9.14493	26.5306	7	9.96632	3.70859	13.8934	1	1.40096	0.537234	2.7327	1	2.74613	1.1161	3.44841
jgi|Hetan2|28700|Hetan1.gw1.2.1862.1	jgi|Hetan2|28700|Hetan1.gw1.2.1862.1	1..156		465.843	207.744	7.69866	0.0151184	0.670736	1																	0	0	0	0	30	364.783	153.551	49.745	81	1032.75	384.297	160.767	0	0	0	0	0	0	0	0
jgi|Hetan2|388200|estExt_Genewise1.C_090870	jgi|Hetan2|388200|estExt_Genewise1.C_090870	1..1223		18.8651	11.2567	3.49272	0.0150672	0.670736	1																	15	34.58	12.6666	38.6287	10	15.51	6.52875	16.5817	4	6.50529	2.4207	7.93909	1	1.60027	0.613669	2.7327	0	0	0	0
jgi|Hetan2|460424|estExt_Genemark.C_090445	jgi|Hetan2|460424|estExt_Genemark.C_090445	1..1262		5.397	-10.1212	-3.33931	0.0150933	0.670736	1																	1	2.23409	0.818341	2.57525	0	0	0	0	0	0	0	0	5	7.7541	2.97352	13.6635	1	3.03989	1.2355	3.44841
jgi|Hetan2|68311|Hetan1.estExt_Genewise1Plus.C_150224	jgi|Hetan2|68311|Hetan1.estExt_Genewise1Plus.C_150224	1..1779		13.7511	4.54585	2.18455	0.0152636	0.673056	1																	11	17.4332	6.38573	28.3277	15	15.9939	6.73243	24.8725	7	7.82628	2.91225	13.8934	2	2.20026	0.843751	5.4654	1	2.15646	0.876446	3.44841
jgi|Hetan2|105939|Hetan1.Genemark.7012_g	jgi|Hetan2|105939|Hetan1.Genemark.7012_g	1..735		10.5981	-11.6778	-3.5457	0.0153893	0.676374	1																	0	0	0	0	1	2.58078	1.08635	1.65817	0	0	0	0	6	15.9766	6.12667	16.3962	1	5.21951	2.12136	3.44841
jgi|Hetan2|474137|estExt_Genewise1Plus.C_041203	jgi|Hetan2|474137|estExt_Genewise1Plus.C_041203	1..1721		16.5059	4.06157	2.02204	0.0159985	0.681876	1																	15	24.5737	9.00128	38.6287	9	9.91972	4.17559	14.9235	13	15.0244	5.59074	25.802	4	4.54883	1.74437	10.9308	0	0	0	0
jgi|Hetan2|407072|fgenesh1_kg.01_#_548_#_2327_1_CCOZ_CCPA_CCPB_CCPC_EXTA	jgi|Hetan2|407072|fgenesh1_kg.01_#_548_#_2327_1_CCOZ_CCPA_CCPB_CCPC_EXTA	1..842		30.5875	4.77086	2.25425	0.0158085	0.681876	1																	15	50.2272	18.3981	38.6287	9	20.2753	8.53468	14.9235	9	21.26	7.91111	17.863	3	6.97316	2.67405	8.19811	0	0	0	0
jgi|Hetan2|229777|gw1.01.1001.1	jgi|Hetan2|229777|gw1.01.1001.1	1..798		28.1505	4.54282	2.18359	0.0159909	0.681876	1																	4	14.1324	5.17668	10.301	17	40.4095	17.0099	28.1888	12	29.9097	11.1297	23.8173	2	4.9051	1.88099	5.4654	1	4.80745	1.95388	3.44841
jgi|Hetan2|379189|estExt_Genewise1.C_020446	jgi|Hetan2|379189|estExt_Genewise1.C_020446	1..1354		6.44696	-6.85633	-2.77744	0.0159118	0.681876	1																	0	0	0	0	0	0	0	0	2	2.93795	1.09325	3.96955	5	7.22723	2.77148	13.6635	2	5.66668	2.3031	6.89681
jgi|Hetan2|60330|Hetan1.estExt_Genewise1Plus.C_20633	jgi|Hetan2|60330|Hetan1.estExt_Genewise1Plus.C_20633	1..1047		20.1691	10.1875	3.34872	0.0156724	0.681876	1																	10	26.9285	9.86387	25.7525	7	12.682	5.33836	11.6072	11	20.8968	7.77594	21.8325	1	1.86928	0.716826	2.7327	0	0	0	0
jgi|Hetan2|145763|Hetan1.estExt_fgenesh3_kg.C_20126	jgi|Hetan2|145763|Hetan1.estExt_fgenesh3_kg.C_20126	1..949		14.2309	-3.89324	-1.96097	0.016088	0.681876	1																	1	2.97094	1.08825	2.57525	2	3.99762	1.68275	3.31633	2	4.19177	1.55981	3.96955	4	8.24925	3.1634	10.9308	5	20.2125	8.21495	17.242
jgi|Hetan2|148596|Hetan1.estExt_fgenesh3_kg.C_110234	jgi|Hetan2|148596|Hetan1.estExt_fgenesh3_kg.C_110234	1..1475		13.9114	5.79942	2.53591	0.0161758	0.681876	1																	6	11.4688	4.201	15.4515	12	15.4322	6.496	19.898	11	14.8332	5.5196	21.8325	1	1.32687	0.508825	2.7327	1	2.60091	1.05708	3.44841
jgi|Hetan2|440039|estExt_fgenesh1_kg.C_050260	jgi|Hetan2|440039|estExt_fgenesh1_kg.C_050260	1..2005		8.66854	-3.31716	-1.72995	0.0158551	0.681876	1																	1	1.40619	0.515086	2.57525	3	2.83821	1.19471	4.9745	4	3.96807	1.47657	7.93909	6	5.85676	2.24593	16.3962	6	11.4803	4.66593	20.6904
jgi|Hetan2|459309|estExt_Genemark.C_060220	jgi|Hetan2|459309|estExt_Genemark.C_060220	1..3245		28.0226	-2.34247	-1.22803	0.0160841	0.681876	1																	20	17.377	6.36516	51.505	32	18.7057	7.87394	53.0613	13	7.96823	2.96507	25.802	40	24.1249	9.25136	109.308	27	31.9203	12.9733	93.107
jgi|Hetan2|445496|estExt_fgenesh1_pg.C_070176	jgi|Hetan2|445496|estExt_fgenesh1_pg.C_070176	1..4760		5.88	-2.6722	-1.41803	0.0159504	0.681876	1																	6	3.55389	1.30178	15.4515	8	3.18802	1.34196	13.2653	2	0.835711	0.310978	3.96955	9	3.70047	1.41904	24.5943	10	8.05954	3.27563	34.4841
jgi|Hetan2|419784|fgenesh1_pm.08_#_12	jgi|Hetan2|419784|fgenesh1_pm.08_#_12	1..492		314.264	-2.59206	-1.3741	0.0157376	0.681876	1																	44	252.143	92.3595	113.311	36	138.795	58.4244	59.694	26	105.109	39.1125	51.6041	109	433.593	166.273	297.865	25	194.936	79.2275	86.2101
jgi|Hetan2|104433|Hetan1.Genemark.5506_g	jgi|Hetan2|104433|Hetan1.Genemark.5506_g	1..786		19.7217	-3.76554	-1.91286	0.0161564	0.681876	1																	0	0	0	0	6	14.4799	6.09516	9.94899	1	2.53053	0.941639	1.98477	8	19.9199	7.63885	21.8616	4	19.5234	7.93485	13.7936
jgi|Hetan2|119103|Hetan1.fgenesh2_pg.C_scaffold_10000052	jgi|Hetan2|119103|Hetan1.fgenesh2_pg.C_scaffold_10000052	1..1734		5.03413	-6.85633	-2.77744	0.0158208	0.681876	1																	0	0	0	0	0	0	0	0	2	2.29411	0.853666	3.96955	5	5.64341	2.16412	13.6635	2	4.42485	1.79838	6.89681
jgi|Hetan2|331125|e_gw1.13.1052.1	jgi|Hetan2|331125|e_gw1.13.1052.1	1..2772		5.59207	-3.31636	-1.7296	0.0163144	0.685564	1																	2	2.03421	0.745128	5.1505	4	2.73719	1.15219	6.63266	2	1.43506	0.534003	3.96955	8	5.6483	2.16599	21.8616	4	5.53585	2.24993	13.7936
jgi|Hetan2|155761|Hetan1.estExt_fgenesh2_pm.C_50166	jgi|Hetan2|155761|Hetan1.estExt_fgenesh2_pm.C_50166	1..6467		5.38716	-2.35232	-1.23409	0.0163962	0.686848	1																	9	3.92373	1.43725	23.1772	9	2.63984	1.11121	14.9235	7	2.15292	0.801129	13.8934	16	4.84215	1.85685	43.7232	10	5.93218	2.41101	34.4841
jgi|Hetan2|320796|e_gw1.06.1556.1	jgi|Hetan2|320796|e_gw1.06.1556.1	1..2568		10.0664	3.67803	1.87893	0.0164663	0.687635	1																	11	12.077	4.42376	28.3277	13	9.60254	4.04208	21.5561	11	8.51983	3.17033	21.8325	3	2.28637	0.876772	8.19811	1	1.4939	0.607164	3.44841
jgi|Hetan2|379594|estExt_Genewise1.C_021235	jgi|Hetan2|379594|estExt_Genewise1.C_021235	1..2582		8.95559	4.40964	2.14066	0.0165606	0.689424	1																	8	8.73561	3.19984	20.602	10	7.34652	3.09243	16.5817	14	10.7846	4.01309	27.7868	1	0.757992	0.290673	2.7327	2	2.9716	1.20774	6.89681
jgi|Hetan2|167066|Hetan1.EuGene1001147	jgi|Hetan2|167066|Hetan1.EuGene1001147	1..2607		15.2105	-2.26567	-1.17994	0.0169767	0.698075	1																	8	8.65184	3.16915	20.602	13	9.45889	3.98161	21.5561	8	6.10355	2.2712	15.8782	17	12.7623	4.89405	46.4559	12	17.6586	7.17698	41.3809
jgi|Hetan2|425732|fgenesh1_pg.03_#_478	jgi|Hetan2|425732|fgenesh1_pg.03_#_478	1..1083		205.794	2.2335	1.15931	0.0169428	0.698075	1																	86	223.887	82.0094	221.471	124	217.186	91.4218	205.613	96	176.31	65.6069	190.538	36	65.0571	24.9479	98.3773	24	85.0159	34.5529	82.7617
jgi|Hetan2|329293|e_gw1.12.100.1	jgi|Hetan2|329293|e_gw1.12.100.1	1..2874		9.43881	-2.49376	-1.31833	0.0168479	0.698075	1																	3	2.94303	1.07802	7.72575	10	6.60011	2.77824	16.5817	6	4.15239	1.54515	11.9086	14	9.53371	3.65596	38.2578	7	9.34391	3.79763	24.1388
jgi|Hetan2|430760|fgenesh1_pg.13_#_164	jgi|Hetan2|430760|fgenesh1_pg.13_#_164	1..1779		5.96312	-6.85791	-2.77777	0.0168729	0.698075	1																	0	0	0	0	0	0	0	0	2	2.23608	0.832072	3.96955	3	3.3004	1.26563	8.19811	4	8.62584	3.50579	13.7936
jgi|Hetan2|62958|Hetan1.estExt_Genewise1Plus.C_41150	jgi|Hetan2|62958|Hetan1.estExt_Genewise1Plus.C_41150	1..2341		10.0033	6.337	2.6638	0.0170555	0.699173	1																	8	9.63492	3.52925	20.602	22	17.8262	7.50374	36.4796	3	2.5489	0.948477	5.95432	1	0.836025	0.320597	2.7327	1	1.63876	0.666039	3.44841
jgi|Hetan2|474917|estExt_Genewise1Plus.C_050523	jgi|Hetan2|474917|estExt_Genewise1Plus.C_050523	1..2906		9.77186	3.39138	1.76187	0.0172935	0.706765	1																	9	8.73186	3.19846	23.1772	20	13.0549	5.49529	33.1633	11	7.52888	2.80159	21.8325	2	1.34696	0.516529	5.4654	3	3.96044	1.60963	10.3452
jgi|Hetan2|18682|Hetan1.gw1.11.520.1	jgi|Hetan2|18682|Hetan1.gw1.11.520.1	1..186		57.8723	-58.0457	-5.85912	0.0175038	0.708877	1																	0	0	0	0	0	0	0	0	0	0	0	0	11	115.745	44.3854	30.0597	0	0	0	0
jgi|Hetan2|35637|Hetan1.estExt_Genewise1.C_50829	jgi|Hetan2|35637|Hetan1.estExt_Genewise1.C_50829	1..1775		16.871	-2.49396	-1.31844	0.0175004	0.708877	1																	3	4.76522	1.74549	7.72575	6	6.41196	2.69904	9.94899	10	11.2056	4.16974	19.8477	11	12.1287	4.65109	30.0597	10	21.6132	8.78421	34.4841
jgi|Hetan2|441564|estExt_fgenesh1_kg.C_090267	jgi|Hetan2|441564|estExt_fgenesh1_kg.C_090267	1..1011		130.348	2.37227	1.24627	0.0174824	0.708877	1																	55	153.381	56.1831	141.639	69	129.46	54.4947	114.413	55	108.204	40.2642	109.163	24	46.4602	17.8164	65.5849	9	34.1514	13.8801	31.0357
jgi|Hetan2|476260|estExt_Genewise1Plus.C_060863	jgi|Hetan2|476260|estExt_Genewise1Plus.C_060863	1..1549		12.3995	9.46786	3.24304	0.0176417	0.71017	1																	8	14.5612	5.33375	20.602	8	9.79662	4.12378	13.2653	10	12.8405	4.7781	19.8477	1	1.26348	0.484517	2.7327	0	0	0	0
jgi|Hetan2|419033|fgenesh1_pm.06_#_778	jgi|Hetan2|419033|fgenesh1_pm.06_#_778	1..1620		6.59649	-4.77618	-2.25586	0.0176075	0.71017	1																	1	1.74038	0.637498	2.57525	2	2.34182	0.985761	3.31633	1	1.22777	0.456869	1.98477	7	8.45676	3.24297	19.1289	2	4.73622	1.92494	6.89681
jgi|Hetan2|437588|estExt_fgenesh1_kg.C_010182	jgi|Hetan2|437588|estExt_fgenesh1_kg.C_010182	1..1323		14.8559	9.90697	3.30844	0.017753	0.712511	1																	7	14.9176	5.46427	18.0267	6	8.60259	3.62116	9.94899	14	21.0475	7.83205	27.7868	0	0	0	0	1	2.89973	1.17853	3.44841
jgi|Hetan2|55110|Hetan1.e_gw1.11.87.1	jgi|Hetan2|55110|Hetan1.e_gw1.11.87.1	1..1698		11.2571	9.4649	3.24259	0.0178527	0.714373	1																	8	13.2835	4.86571	20.602	11	12.2883	5.17263	18.2398	7	8.19962	3.05118	13.8934	0	0	0	0	1	2.25933	0.918256	3.44841
jgi|Hetan2|381825|estExt_Genewise1.C_031835	jgi|Hetan2|381825|estExt_Genewise1.C_031835	1..2310		251.51	-2.40276	-1.26469	0.0180708	0.716684	1																	55	67.129	24.5892	141.639	278	228.281	96.0925	460.97	95	81.7984	30.4382	188.553	235	199.102	76.3513	642.185	183	303.918	123.521	631.058
jgi|Hetan2|454946|Genemark.7774_g	jgi|Hetan2|454946|Genemark.7774_g	1..1014		10.5388	-4.77586	-2.25576	0.0179984	0.716684	1																	1	2.78049	1.01849	2.57525	1	1.87068	0.787442	1.65817	2	3.92306	1.45982	3.96955	7	13.5108	5.18108	19.1289	2	7.56675	3.07534	6.89681
jgi|Hetan2|422544|fgenesh1_pm.12_#_229	jgi|Hetan2|422544|fgenesh1_pm.12_#_229	1..2820		4.80287	-3.64005	-1.86396	0.0180587	0.716684	1																	2	1.99959	0.732445	5.1505	1	0.672649	0.283144	1.65817	3	2.11595	0.787371	5.95432	6	4.16412	1.59684	16.3962	4	5.44162	2.21163	13.7936
jgi|Hetan2|437029|estExt_fgenesh1_pm.C_130094	jgi|Hetan2|437029|estExt_fgenesh1_pm.C_130094	1..1732		53.2287	2.50021	1.32205	0.0182173	0.718242	1																	42	68.3693	25.0435	108.16	32	35.0461	14.7523	53.0613	49	56.2706	20.939	97.2539	11	12.4298	4.76656	30.0597	11	24.3648	9.90253	37.9325
jgi|Hetan2|423003|fgenesh1_pm.13_#_172	jgi|Hetan2|423003|fgenesh1_pm.13_#_172	1..1353		12.1514	-2.96392	-1.56751	0.018172	0.718242	1																	2	4.16766	1.5266	5.1505	4	5.6079	2.36058	6.63266	3	4.41018	1.64108	5.95432	7	10.1256	3.88294	19.1289	5	14.1772	5.762	17.242
jgi|Hetan2|146345|Hetan1.estExt_fgenesh3_kg.C_30237	jgi|Hetan2|146345|Hetan1.estExt_fgenesh3_kg.C_30237	1..2456		7.29449	9.46013	3.24186	0.0182833	0.71873	1																	4	4.59189	1.682	10.301	14	10.8128	4.55152	23.2143	8	6.4788	2.41084	15.8782	0	0	0	0	1	1.56203	0.634853	3.44841
jgi|Hetan2|237857|gw1.02.2492.1	jgi|Hetan2|237857|gw1.02.2492.1	1..1488		5.89257	-5.45353	-2.44719	0.0184479	0.72048	1																	1	1.89477	0.69405	2.57525	1	1.27478	0.536604	1.65817	1	1.33669	0.497398	1.98477	7	9.20695	3.53066	19.1289	1	2.57819	1.04785	3.44841
jgi|Hetan2|381124|estExt_Genewise1.C_030772	jgi|Hetan2|381124|estExt_Genewise1.C_030772	1..1057		18.0257	9.46475	3.24256	0.0186162	0.72048	1																	8	21.339	7.81644	20.602	13	23.3295	9.8203	21.5561	5	9.40867	3.50108	9.92386	1	1.85159	0.710044	2.7327	0	0	0	0
jgi|Hetan2|315983|e_gw1.04.767.1	jgi|Hetan2|315983|e_gw1.04.767.1	1..1809		9.76737	9.46003	3.24184	0.0186502	0.72048	1																	3	4.67565	1.71268	7.72575	13	13.6315	5.73801	21.5561	10	10.995	4.09137	19.8477	0	0	0	0	1	2.1207	0.861912	3.44841
jgi|Hetan2|427094|fgenesh1_pg.05_#_353	jgi|Hetan2|427094|fgenesh1_pg.05_#_353	1..2409		7.21479	-2.96427	-1.56767	0.018644	0.72048	1																	2	2.34074	0.857407	5.1505	4	3.14964	1.32581	6.63266	3	2.47695	0.921704	5.95432	6	4.87456	1.86928	16.3962	6	9.55502	3.88343	20.6904
jgi|Hetan2|440862|estExt_fgenesh1_kg.C_070227	jgi|Hetan2|440862|estExt_fgenesh1_kg.C_070227	1..749		76.8173	155.351	7.27939	0.0184469	0.72048	1																	17	63.9922	23.4402	43.7792	50	126.627	53.3022	82.9083	15	39.833	14.8223	29.7716	0	0	0	0	0	0	0	0
jgi|Hetan2|106809|Hetan1.Genemark.7882_g	jgi|Hetan2|106809|Hetan1.Genemark.7882_g	1..1599		12.4179	5.60213	2.48598	0.0186482	0.72048	1																	6	10.5794	3.87522	15.4515	12	14.2354	5.99224	19.898	10	12.439	4.6287	19.8477	1	1.22397	0.469366	2.7327	1	2.39921	0.975108	3.44841
jgi|Hetan2|148540|Hetan1.estExt_fgenesh3_kg.C_110169	jgi|Hetan2|148540|Hetan1.estExt_fgenesh3_kg.C_110169	1..1240		14.2989	9.46236	3.2422	0.0189212	0.72676	1																	3	6.82118	2.49858	7.72575	11	16.8271	7.08317	18.2398	12	19.2483	7.16253	23.8173	1	1.57833	0.605255	2.7327	0	0	0	0
jgi|Hetan2|426846|fgenesh1_pg.05_#_105	jgi|Hetan2|426846|fgenesh1_pg.05_#_105	1..2436		5.99367	-3.54188	-1.82452	0.018909	0.72676	1																	1	1.1574	0.423952	2.57525	4	3.11473	1.31111	6.63266	3	2.4495	0.911488	5.95432	11	8.83764	3.38903	30.0597	2	3.14971	1.28013	6.89681
jgi|Hetan2|100074|Hetan1.Genemark.1147_g	jgi|Hetan2|100074|Hetan1.Genemark.1147_g	1..2607		4.4595	-3.89179	-1.96043	0.019012	0.728158	1																	2	2.16296	0.792287	5.1505	1	0.727607	0.306278	1.65817	2	1.52589	0.567801	3.96955	6	4.50434	1.72731	16.3962	3	4.41466	1.79424	10.3452
jgi|Hetan2|379532|estExt_Genewise1.C_021144	jgi|Hetan2|379532|estExt_Genewise1.C_021144	1..2278		10.4957	4.66492	2.22185	0.0193152	0.728498	1																	8	9.90138	3.62685	20.602	6	4.99615	2.10307	9.94899	19	16.5895	6.17315	37.7107	2	1.71829	0.658926	5.4654	1	1.68408	0.684459	3.44841
jgi|Hetan2|383547|estExt_Genewise1.C_042097	jgi|Hetan2|383547|estExt_Genewise1.C_042097	1..2625		20.6535	-2.21573	-1.14778	0.0191871	0.728498	1																	11	11.8147	4.3277	28.3277	19	13.7297	5.77938	31.5051	12	9.09254	3.38344	23.8173	26	19.385	7.43369	71.0503	15	21.922	8.9097	51.7261
jgi|Hetan2|64813|Hetan1.estExt_Genewise1Plus.C_70318	jgi|Hetan2|64813|Hetan1.estExt_Genewise1Plus.C_70318	1..3348		13.2821	-2.2679	-1.18136	0.019345	0.728498	1																	5	4.2106	1.54233	12.8762	15	8.49853	3.57736	24.8725	12	7.12901	2.65279	23.8173	18	10.5222	4.03504	49.1886	14	16.042	6.51994	48.2777
jgi|Hetan2|427926|fgenesh1_pg.06_#_544	jgi|Hetan2|427926|fgenesh1_pg.06_#_544	1..1392		6.27096	-4.84047	-2.27515	0.0194013	0.728498	1																	1	2.02544	0.741916	2.57525	1	1.36269	0.573611	1.65817	1	1.42887	0.531701	1.98477	5	7.02994	2.69582	13.6635	2	5.51199	2.24023	6.89681
jgi|Hetan2|35715|Hetan1.estExt_Genewise1.C_60107	jgi|Hetan2|35715|Hetan1.estExt_Genewise1.C_60107	1..1330		14.2792	9.52792	3.25216	0.0193876	0.728498	1																	7	14.839	5.43551	18.0267	6	8.55731	3.6021	9.94899	13	19.4413	7.23434	25.802	0	0	0	0	1	2.88447	1.17233	3.44841
jgi|Hetan2|50012|Hetan1.e_gw1.6.721.1	jgi|Hetan2|50012|Hetan1.e_gw1.6.721.1	1..3876		4.64142	9.10779	3.1871	0.0193072	0.728498	1																	6	4.36443	1.59868	15.4515	8	3.91511	1.64802	13.2653	11	5.64472	2.10047	21.8325	1	0.504937	0.193632	2.7327	0	0	0	0
jgi|Hetan2|420408|fgenesh1_pm.08_#_636	jgi|Hetan2|420408|fgenesh1_pm.08_#_636	1..2502		7.41157	9.10919	3.18732	0.0191457	0.728498	1																	8	9.01493	3.30215	20.602	8	6.06513	2.55305	13.2653	9	7.15465	2.66233	17.863	1	0.782228	0.299967	2.7327	0	0	0	0
jgi|Hetan2|431916|estExt_fgenesh1_pm.C_011073	jgi|Hetan2|431916|estExt_fgenesh1_pm.C_011073	1..3211		4.21803	-3.64134	-1.86447	0.0195631	0.730034	1																	0	0	0	0	4	2.36297	0.994664	6.63266	2	1.23886	0.460996	3.96955	6	3.65706	1.4024	16.3962	4	4.779	1.94232	13.7936
jgi|Hetan2|453178|Genemark.6006_g	jgi|Hetan2|453178|Genemark.6006_g	1..1344		5.76682	-5.90826	-2.56273	0.0196583	0.730034	1																	0	0	0	0	2	2.82272	1.18819	3.31633	0	0	0	0	4	5.82481	2.23368	10.9308	2	5.70884	2.32024	6.89681
jgi|Hetan2|181194|Hetan1.dir_fgenesh2_pg.C_scaffold_6000110	jgi|Hetan2|181194|Hetan1.dir_fgenesh2_pg.C_scaffold_6000110	1..942		8.22783	-5.90787	-2.56264	0.01966	0.730034	1																	0	0	0	0	1	2.01366	0.847629	1.65817	1	2.11146	0.785699	1.98477	4	8.31055	3.18691	10.9308	2	8.1451	3.3104	6.89681
jgi|Hetan2|52853|Hetan1.e_gw1.9.258.1	jgi|Hetan2|52853|Hetan1.e_gw1.9.258.1	1..792		23.263	9.74257	3.2843	0.0195835	0.730034	1																	3	10.6796	3.91192	7.72575	10	23.9504	10.0816	16.5817	14	35.159	13.0831	27.7868	1	2.47113	0.947622	2.7327	0	0	0	0
jgi|Hetan2|381390|estExt_Genewise1.C_031157	jgi|Hetan2|381390|estExt_Genewise1.C_031157	1..1518		5.75045	-4.84079	-2.27524	0.0199456	0.733407	1																	1	1.85732	0.680334	2.57525	2	2.49917	1.052	3.31633	0	0	0	0	5	6.44643	2.47206	13.6635	2	5.05447	2.05428	6.89681
jgi|Hetan2|434426|estExt_fgenesh1_pm.C_050788	jgi|Hetan2|434426|estExt_fgenesh1_pm.C_050788	1..875		251.469	2.41625	1.27277	0.0199697	0.733407	1																	122	393.108	143.994	314.18	66	143.078	60.2272	109.439	96	218.221	81.2027	190.538	24	53.6814	20.5856	65.5849	30	131.532	53.4582	103.452
jgi|Hetan2|440611|estExt_fgenesh1_kg.C_060406	jgi|Hetan2|440611|estExt_fgenesh1_kg.C_060406	1..710		21.723	-3.64141	-1.8645	0.0198358	0.733407	1																	1	3.97101	1.45457	2.57525	2	5.3433	2.2492	3.31633	3	8.4042	3.1273	5.95432	4	11.0261	4.22826	10.9308	6	32.4198	13.1763	20.6904
jgi|Hetan2|435649|estExt_fgenesh1_pm.C_080586	jgi|Hetan2|435649|estExt_fgenesh1_pm.C_080586	1..1499		25.1738	-2.43812	-1.28577	0.0198912	0.733407	1																	2	3.76173	1.37791	5.1505	15	18.9814	7.98999	24.8725	9	11.9419	4.44373	17.863	17	22.1957	8.51153	46.4559	11	28.1519	11.4417	37.9325
jgi|Hetan2|449612|Genemark.2440_g	jgi|Hetan2|449612|Genemark.2440_g	1..378		60.5229	4.37988	2.13089	0.0200812	0.735486	1																	8	59.6702	21.8571	20.602	18	90.3272	38.0222	29.847	6	31.5713	11.7481	11.9086	2	10.3552	3.97099	5.4654	1	10.1491	4.12486	3.44841
jgi|Hetan2|478296|estExt_Genewise1Plus.C_081047	jgi|Hetan2|478296|estExt_Genewise1Plus.C_081047	1..482		105.195	139.975	7.12902	0.0205154	0.749343	1																	17	99.4401	36.4247	43.7792	35	137.74	57.9799	58.0358	19	78.4043	29.1752	37.7107	0	0	0	0	0	0	0	0
jgi|Hetan2|60392|Hetan1.estExt_Genewise1Plus.C_20726	jgi|Hetan2|60392|Hetan1.estExt_Genewise1Plus.C_20726	1..3310		5.97396	9.77748	3.28946	0.020626	0.750333	1																	12	10.2215	3.7441	30.903	4	2.29229	0.964914	6.63266	9	5.40814	2.01243	17.863	1	0.591279	0.226742	2.7327	0	0	0	0
jgi|Hetan2|430180|fgenesh1_pg.11_#_389	jgi|Hetan2|430180|fgenesh1_pg.11_#_389	1..555		15.658	-10.125	-3.33985	0.0206545	0.750333	1																	0	0	0	0	1	3.41779	1.43868	1.65817	0	0	0	0	3	10.5791	4.05685	8.19811	3	20.737	8.4281	10.3452
jgi|Hetan2|411721|fgenesh1_kg.10_#_289_#_4461_0_CCOZ4811.b1_CCOZ_CCPA_CCPB_CCPC_EXTA	jgi|Hetan2|411721|fgenesh1_kg.10_#_289_#_4461_0_CCOZ4811.b1_CCOZ_CCPA_CCPB_CCPC_EXTA	1..618		43.8696	3.79302	1.92335	0.0208314	0.754717	1																	15	68.4325	25.0667	38.6287	8	24.555	10.3361	13.2653	12	38.6212	14.3714	23.8173	2	6.33377	2.42886	5.4654	2	12.4153	5.04595	6.89681
jgi|Hetan2|163946|Hetan1.EuGene12000295	jgi|Hetan2|163946|Hetan1.EuGene12000295	1..1863		31.1785	2.48058	1.31068	0.0211006	0.762408	1																	22	33.2943	12.1956	56.6555	34	34.6181	14.5721	56.3776	24	25.6231	9.53466	47.6345	11	11.5558	4.43139	30.0597	3	6.17768	2.51079	10.3452
jgi|Hetan2|443808|estExt_fgenesh1_pg.C_020691	jgi|Hetan2|443808|estExt_fgenesh1_pg.C_020691	1..3632		4.92312	8.75052	3.12937	0.0212358	0.765232	1																	8	6.21017	2.27477	20.602	8	4.17813	1.75874	13.2653	8	4.38104	1.63024	15.8782	1	0.538859	0.20664	2.7327	0	0	0	0
jgi|Hetan2|384796|estExt_Genewise1.C_060102	jgi|Hetan2|384796|estExt_Genewise1.C_060102	1..1993		10.0246	5.60735	2.48732	0.0214101	0.769444	1																	6	8.48796	3.10912	15.4515	8	7.61413	3.20508	13.2653	14	13.9719	5.1991	27.7868	1	0.982004	0.376576	2.7327	1	1.92491	0.782337	3.44841
jgi|Hetan2|386267|estExt_Genewise1.C_070768	jgi|Hetan2|386267|estExt_Genewise1.C_070768	1..3615		5.92391	4.27058	2.09443	0.0217557	0.779773	1																	5	3.89961	1.42842	12.8762	17	8.92028	3.75489	28.1888	9	4.95185	1.84264	17.863	1	0.541393	0.207612	2.7327	2	2.12246	0.862627	6.89681
jgi|Hetan2|313556|e_gw1.03.2982.1	jgi|Hetan2|313556|e_gw1.03.2982.1	1..705		16.4907	-4.77646	-2.25594	0.0222093	0.793909	1																	0	0	0	0	0	0	0	0	4	11.2851	4.19931	7.93909	6	16.6565	6.38738	16.3962	3	16.3249	6.63489	10.3452
jgi|Hetan2|452570|Genemark.5398_g	jgi|Hetan2|452570|Genemark.5398_g	1..3636		7.68698	-3.43198	-1.77904	0.0222975	0.794943	1																	1	0.775418	0.284034	2.57525	1	0.521692	0.2196	1.65817	10	5.47028	2.03556	19.8477	7	3.76786	1.44489	19.1289	11	11.6061	4.71705	37.9325
jgi|Hetan2|476210|estExt_Genewise1Plus.C_060793	jgi|Hetan2|476210|estExt_Genewise1Plus.C_060793	1..890		18.5166	-2.89827	-1.53519	0.0249506	0.797868	1																	0	0	0	0	5	10.6566	4.48577	8.29083	5	11.1741	4.15802	9.92386	9	19.7913	7.58949	24.5943	4	17.242	7.00763	13.7936
jgi|Hetan2|474540|estExt_Genewise1Plus.C_041944	jgi|Hetan2|474540|estExt_Genewise1Plus.C_041944	1..735		10.545	-5.90702	-2.56243	0.0253411	0.797868	1																	1	3.83594	1.4051	2.57525	0	0	0	0	1	2.70611	1.00698	1.98477	4	10.6511	4.08444	10.9308	2	10.439	4.24272	6.89681
jgi|Hetan2|473128|estExt_Genewise1Plus.C_032178	jgi|Hetan2|473128|estExt_Genewise1Plus.C_032178	1..1895		13.2104	3.59381	1.84552	0.0236044	0.797868	1																	10	14.8782	5.44985	25.7525	9	9.00889	3.79219	14.9235	15	15.744	5.85854	29.7716	4	4.13116	1.5842	10.9308	0	0	0	0
jgi|Hetan2|165974|Hetan1.EuGene1000055	jgi|Hetan2|165974|Hetan1.EuGene1000055	1..1851		3.65859	-8.49701	-3.08695	0.0251017	0.797868	1																	0	0	0	0	0	0	0	0	1	1.07455	0.399853	1.98477	3	3.17202	1.2164	8.19811	2	4.14516	1.68471	6.89681
jgi|Hetan2|442873|estExt_fgenesh1_pg.C_010120	jgi|Hetan2|442873|estExt_fgenesh1_pg.C_010120	1..945		29.5356	3.84317	1.9423	0.0240436	0.797868	1																	18	53.7032	19.6714	46.3545	9	18.0654	7.60444	14.9235	8	16.838	6.26564	15.8782	1	2.07104	0.794197	2.7327	3	12.1789	4.94984	10.3452
jgi|Hetan2|145243|Hetan1.estExt_fgenesh3_kg.C_10183	jgi|Hetan2|145243|Hetan1.estExt_fgenesh3_kg.C_10183	1..2783		6.81439	5.60076	2.48562	0.0224604	0.797868	1																	3	3.03926	1.11327	7.72575	14	9.54229	4.01672	23.2143	11	7.86163	2.92541	21.8325	2	1.40649	0.539358	5.4654	0	0	0	0
jgi|Hetan2|468363|estExt_Genewise1Plus.C_010638	jgi|Hetan2|468363|estExt_Genewise1Plus.C_010638	1..1618		39.387	-2.12794	-1.08946	0.0247205	0.797868	1																	12	20.9104	7.65943	30.903	23	26.9642	11.3503	38.1378	12	14.7515	5.48921	23.8173	22	26.6112	10.2048	60.1195	22	52.1629	21.2005	75.8649
jgi|Hetan2|406939|fgenesh1_kg.01_#_415_#_1387_1_CCOZ_CCPA_CCPB_CCPC_EXTA	jgi|Hetan2|406939|fgenesh1_kg.01_#_415_#_1387_1_CCOZ_CCPA_CCPB_CCPC_EXTA	1..932		8.31611	-5.90748	-2.56254	0.0230339	0.797868	1																	0	0	0	0	0	0	0	0	2	4.26823	1.58826	3.96955	4	8.39972	3.2211	10.9308	2	8.23249	3.34592	6.89681
jgi|Hetan2|167277|Hetan1.EuGene1001358	jgi|Hetan2|167277|Hetan1.EuGene1001358	1..948		19.5791	5.20851	2.38087	0.0237625	0.797868	1																	6	17.8444	6.53637	15.4515	11	22.0101	9.2649	18.2398	9	18.8828	7.02653	17.863	2	4.12898	1.58337	5.4654	0	0	0	0
jgi|Hetan2|457174|estExt_Genemark.C_011003	jgi|Hetan2|457174|estExt_Genemark.C_011003	1..3036		8.58717	-2.38781	-1.25569	0.0238863	0.797868	1																	4	3.71465	1.36067	10.301	8	4.99834	2.104	13.2653	5	3.27568	1.21892	9.92386	9	5.80178	2.22485	24.5943	9	11.3726	4.62213	31.0357
jgi|Hetan2|432044|estExt_fgenesh1_pm.C_020040	jgi|Hetan2|432044|estExt_fgenesh1_pm.C_020040	1..1869		7.79113	-3.31671	-1.72975	0.0250797	0.797868	1																	0	0	0	0	5	5.07456	2.13608	8.29083	3	3.1926	1.18801	5.95432	9	9.42441	3.61404	24.5943	3	6.15785	2.50273	10.3452
jgi|Hetan2|438239|estExt_fgenesh1_kg.C_020149	jgi|Hetan2|438239|estExt_fgenesh1_kg.C_020149	1..2331		7.29402	8.39135	3.0689	0.0254185	0.797868	1																	7	8.46672	3.10134	18.0267	6	4.88255	2.05525	9.94899	10	8.53279	3.17515	19.8477	0	0	0	0	1	1.64579	0.668897	3.44841
jgi|Hetan2|407577|fgenesh1_kg.02_#_275_#_942_1_CCOZ_CCPA_CCPB_CCPC_EXTA	jgi|Hetan2|407577|fgenesh1_kg.02_#_275_#_942_1_CCOZ_CCPA_CCPB_CCPC_EXTA	1..1408		18.7458	3.22414	1.68891	0.0240737	0.797868	1																	6	12.0146	4.40091	15.4515	15	20.2081	8.50639	24.8725	17	24.0148	8.93621	33.7411	3	4.17003	1.59911	8.19811	2	5.44935	2.21477	6.89681
jgi|Hetan2|167943|Hetan1.EuGene2000529	jgi|Hetan2|167943|Hetan1.EuGene2000529	1..1737		5.54394	-10.1255	-3.33992	0.0238244	0.797868	1																	0	0	0	0	0	0	0	0	1	1.14507	0.426096	1.98477	2	2.25347	0.864153	5.4654	4	8.83441	3.59055	13.7936
jgi|Hetan2|60397|Hetan1.estExt_Genewise1Plus.C_20733	jgi|Hetan2|60397|Hetan1.estExt_Genewise1Plus.C_20733	1..2269		8.18026	5.20791	2.3807	0.0231241	0.797868	1																	6	7.45549	2.73093	15.4515	11	9.19594	3.87093	18.2398	9	7.88935	2.93572	17.863	1	0.862554	0.33077	2.7327	1	1.69076	0.687174	3.44841
jgi|Hetan2|380696|estExt_Genewise1.C_023072	jgi|Hetan2|380696|estExt_Genewise1.C_023072	1..1424		13.8457	5.40595	2.43455	0.0226914	0.797868	1																	8	15.8394	5.80195	20.602	13	17.3169	7.28937	21.5561	6	8.38059	3.11852	11.9086	2	2.74878	1.0541	5.4654	0	0	0	0
jgi|Hetan2|408168|fgenesh1_kg.03_#_183_#_1981_1_CCOZ_CCPA_CCPB_CCPC_EXTA	jgi|Hetan2|408168|fgenesh1_kg.03_#_183_#_1981_1_CCOZ_CCPA_CCPB_CCPC_EXTA	1..1538		11.8683	5.20717	2.3805	0.0238456	0.797868	1																	5	9.16586	3.35743	12.8762	12	14.8	6.22991	19.898	9	11.6391	4.33105	17.863	1	1.27252	0.487982	2.7327	1	2.49437	1.01378	3.44841
jgi|Hetan2|381154|estExt_Genewise1.C_030825	jgi|Hetan2|381154|estExt_Genewise1.C_030825	1..697		62.9185	117.111	6.87173	0.0255374	0.797868	1																	19	76.8565	28.1524	48.9297	17	46.2651	19.4748	28.1888	23	65.6339	24.4232	45.6498	0	0	0	0	0	0	0	0
jgi|Hetan2|62621|Hetan1.estExt_Genewise1Plus.C_40646	jgi|Hetan2|62621|Hetan1.estExt_Genewise1Plus.C_40646	1..3567		9.69319	2.88045	1.5263	0.0236008	0.797868	1																	14	11.0658	4.05339	36.0535	15	7.97675	3.35772	24.8725	18	10.037	3.73488	35.7259	6	3.29207	1.26243	16.3962	1	1.07551	0.437117	3.44841
jgi|Hetan2|416211|fgenesh1_pm.03_#_894	jgi|Hetan2|416211|fgenesh1_pm.03_#_894	1..1689		14.6577	3.58745	1.84296	0.0229104	0.797868	1																	9	15.0235	5.50309	23.1772	9	10.1077	4.2547	14.9235	16	18.8419	7.01128	31.7564	3	3.47626	1.33307	8.19811	1	2.27137	0.923149	3.44841
jgi|Hetan2|439306|estExt_fgenesh1_kg.C_030653	jgi|Hetan2|439306|estExt_fgenesh1_kg.C_030653	1..1687		15.9089	3.14148	1.65145	0.0231566	0.797868	1																	10	16.7126	6.12179	25.7525	15	16.8661	7.09958	24.8725	12	14.1481	5.26469	23.8173	4	4.64051	1.77953	10.9308	1	2.27406	0.924243	3.44841
jgi|Hetan2|382357|estExt_Genewise1.C_032716	jgi|Hetan2|382357|estExt_Genewise1.C_032716	1..1234		17.4478	5.79616	2.5351	0.0247973	0.797868	1																	14	31.9869	11.7167	36.0535	8	12.2974	5.17644	13.2653	5	8.05913	2.9989	9.92386	2	3.17202	1.2164	5.4654	0	0	0	0
jgi|Hetan2|439355|estExt_fgenesh1_kg.C_030713	jgi|Hetan2|439355|estExt_fgenesh1_kg.C_030713	1..1243		14.6464	5.01133	2.32519	0.0257127	0.797868	1																	7	15.8777	5.81595	18.0267	10	15.2604	6.4237	16.5817	8	12.8012	4.7635	15.8782	1	1.57453	0.603795	2.7327	1	3.08636	1.25438	3.44841
jgi|Hetan2|416507|fgenesh1_pm.03_#_1190	jgi|Hetan2|416507|fgenesh1_pm.03_#_1190	1..5217		16.5222	-2.17448	-1.12067	0.0240968	0.797868	1																	14	7.56601	2.77141	36.0535	29	10.5442	4.43847	48.0868	26	9.91256	3.68858	51.6041	43	16.1313	6.18597	117.506	23	16.9131	6.87398	79.3133
jgi|Hetan2|444393|estExt_fgenesh1_pg.C_040006	jgi|Hetan2|444393|estExt_fgenesh1_pg.C_040006	1..2108		3.21254	-8.49757	-3.08705	0.024985	0.797868	1																	0	0	0	0	1	0.899844	0.378779	1.65817	0	0	0	0	3	2.7853	1.0681	8.19811	2	3.63979	1.47932	6.89681
jgi|Hetan2|243211|gw1.04.2394.1	jgi|Hetan2|243211|gw1.04.2394.1	1..489		13.8488	-8.49757	-3.08705	0.024985	0.797868	1																	0	0	0	0	1	3.87908	1.63286	1.65817	0	0	0	0	3	12.007	4.6044	8.19811	2	15.6906	6.37709	6.89681
jgi|Hetan2|163611|Hetan1.EuGene11000582	jgi|Hetan2|163611|Hetan1.EuGene11000582	1..297		32.4236	-10.1255	-3.33992	0.0237608	0.797868	1																	0	0	0	0	0	0	0	0	1	6.69695	2.49201	1.98477	2	13.1794	5.05398	5.4654	4	51.6679	20.9993	13.7936
jgi|Hetan2|426715|fgenesh1_pg.04_#_627	jgi|Hetan2|426715|fgenesh1_pg.04_#_627	1..462		16.7762	-5.90748	-2.56254	0.0231835	0.797868	1																	0	0	0	0	0	0	0	0	2	8.61036	3.20402	3.96955	4	16.9449	6.49798	10.9308	2	16.6075	6.74978	6.89681
jgi|Hetan2|317659|e_gw1.05.2074.1	jgi|Hetan2|317659|e_gw1.05.2074.1	1..924		6.31217	-8.49659	-3.08688	0.0249946	0.797868	1																	0	0	0	0	1	2.05289	0.864141	1.65817	0	0	0	0	4	8.47245	3.24899	10.9308	1	4.15188	1.68744	3.44841
jgi|Hetan2|459322|estExt_Genemark.C_060249	jgi|Hetan2|459322|estExt_Genemark.C_060249	1..2050		15.8311	2.87746	1.52479	0.0242804	0.797868	1																	7	9.62728	3.52645	18.0267	21	19.4314	8.17941	34.8215	19	18.4346	6.85973	37.7107	5	4.7735	1.83053	13.6635	2	3.74277	1.52117	6.89681
jgi|Hetan2|33507|Hetan1.estExt_Genewise1.C_31056	jgi|Hetan2|33507|Hetan1.estExt_Genewise1.C_31056	1..770		21.2249	8.74429	3.12834	0.022918	0.797868	1																	3	10.9847	4.02369	7.72575	13	32.0251	13.4806	21.5561	8	20.6649	7.68965	15.8782	1	2.54173	0.974697	2.7327	0	0	0	0
jgi|Hetan2|320912|e_gw1.06.2040.1	jgi|Hetan2|320912|e_gw1.06.2040.1	1..834		6.99333	-8.49602	-3.08679	0.0252204	0.797868	1																	0	0	0	0	0	0	0	0	1	2.38488	0.887444	1.98477	4	9.38674	3.5996	10.9308	1	4.59993	1.86954	3.44841
jgi|Hetan2|418898|fgenesh1_pm.06_#_643	jgi|Hetan2|418898|fgenesh1_pm.06_#_643	1..420		46.1381	5.36121	2.42256	0.0257119	0.797868	1																	7	46.9903	17.2124	18.0267	15	67.7454	28.5167	24.8725	5	23.6785	8.81105	9.92386	0	0	0	0	2	18.2683	7.42475	6.89681
jgi|Hetan2|440636|estExt_fgenesh1_kg.C_060435	jgi|Hetan2|440636|estExt_fgenesh1_kg.C_060435	1..1506		3.8728	-8.49537	-3.08668	0.0247223	0.797868	1																	1	1.87212	0.685755	2.57525	0	0	0	0	0	0	0	0	4	5.19823	1.9934	10.9308	1	2.54737	1.03532	3.44841
jgi|Hetan2|440850|estExt_fgenesh1_kg.C_070215	jgi|Hetan2|440850|estExt_fgenesh1_kg.C_070215	1..723		10.774	-40.4665	-5.33866	0.0248758	0.797868	1																	0	0	0	0	0	0	0	0	0	0	0	0	6	16.2418	6.22835	16.3962	1	5.30614	2.15657	3.44841
jgi|Hetan2|410575|fgenesh1_kg.07_#_288_#_2406_1_CCOZ_CCPA_CCPB_CCPC_EXTA	jgi|Hetan2|410575|fgenesh1_kg.07_#_288_#_2406_1_CCOZ_CCPA_CCPB_CCPC_EXTA	1..444		36.9084	8.38993	3.06866	0.0242314	0.797868	1																	5	31.7502	11.63	12.8762	8	34.1779	14.3868	13.2653	10	44.7971	16.6696	19.8477	1	4.40796	1.69035	2.7327	0	0	0	0
jgi|Hetan2|104017|Hetan1.Genemark.5090_g	jgi|Hetan2|104017|Hetan1.Genemark.5090_g	1..2355		5.36877	-3.43144	-1.77881	0.0256273	0.797868	1																	1	1.19721	0.438534	2.57525	2	1.61093	0.678103	3.31633	4	3.37833	1.25712	7.93909	9	7.4795	2.86822	24.5943	2	3.25804	1.32416	6.89681
jgi|Hetan2|445800|estExt_fgenesh1_pg.C_080280	jgi|Hetan2|445800|estExt_fgenesh1_pg.C_080280	1..7636		9.97433	2.37564	1.24832	0.0246673	0.797868	1																	32	11.8153	4.32791	82.408	32	7.94917	3.34611	53.0613	39	10.1586	3.78012	77.4061	13	3.33195	1.27773	35.5251	6	3.01441	1.22514	20.6904
jgi|Hetan2|64332|Hetan1.estExt_Genewise1Plus.C_60787	jgi|Hetan2|64332|Hetan1.estExt_Genewise1Plus.C_60787	1..1390		16.6999	-2.54982	-1.3504	0.0231681	0.797868	1																	2	4.05672	1.48597	5.1505	8	10.9172	4.59549	13.2653	5	7.15465	2.66233	9.92386	10	14.0801	5.3994	27.327	7	19.3197	7.85208	24.1388
jgi|Hetan2|441278|estExt_fgenesh1_kg.C_080387	jgi|Hetan2|441278|estExt_fgenesh1_kg.C_080387	1..1539		163.19	-2.38519	-1.2541	0.0241322	0.797868	1																	21	38.4716	14.0921	54.0802	121	149.137	62.7774	200.638	57	73.6664	27.4122	113.132	141	179.309	68.7608	385.311	59	147.072	59.7743	203.456
jgi|Hetan2|157483|Hetan1.estExt_fgenesh2_pm.C_120284	jgi|Hetan2|157483|Hetan1.estExt_fgenesh2_pm.C_120284	1..2343		7.3617	8.39144	3.06892	0.024555	0.797868	1																	8	9.6267	3.52624	20.602	7	5.66713	2.38552	11.6072	8	6.79127	2.52711	15.8782	0	0	0	0	1	1.63736	0.665471	3.44841
jgi|Hetan2|436122|estExt_fgenesh1_pm.C_100035	jgi|Hetan2|436122|estExt_fgenesh1_pm.C_100035	1..1132		14.6125	8.38739	3.06822	0.0253903	0.797868	1																	6	14.9439	5.47392	15.4515	12	20.1082	8.46431	19.898	5	8.7853	3.26912	9.92386	0	0	0	0	1	3.38899	1.37738	3.44841
jgi|Hetan2|327719|e_gw1.10.1595.1	jgi|Hetan2|327719|e_gw1.10.1595.1	1..1260		6.92792	-4.83978	-2.27494	0.0253158	0.797868	1																	2	4.47527	1.63928	5.1505	0	0	0	0	1	1.57857	0.587403	1.98477	5	7.76641	2.97824	13.6635	2	6.08943	2.47492	6.89681
jgi|Hetan2|436431|estExt_fgenesh1_pm.C_110048	jgi|Hetan2|436431|estExt_fgenesh1_pm.C_110048	1..1212		97.3132	-2.12526	-1.08764	0.0237928	0.797868	1																	21	48.8513	17.8941	54.0802	33	51.6475	21.7404	54.7195	37	60.7201	22.5947	73.4366	48	77.5103	29.7234	131.17	37	117.116	47.5993	127.591
jgi|Hetan2|148092|Hetan1.estExt_fgenesh3_kg.C_90099	jgi|Hetan2|148092|Hetan1.estExt_fgenesh3_kg.C_90099	1..1284		18.2487	4.39163	2.13476	0.0234113	0.797868	1																	10	21.9581	8.0432	25.7525	18	26.5916	11.1935	29.847	4	6.19624	2.3057	7.93909	2	3.0485	1.16903	5.4654	1	2.98781	1.21433	3.44841
jgi|Hetan2|156764|Hetan1.estExt_fgenesh2_pm.C_90145	jgi|Hetan2|156764|Hetan1.estExt_fgenesh2_pm.C_90145	1..647		41.4435	4.83885	2.27466	0.0248439	0.797868	1																	21	91.5113	33.5204	54.0802	7	20.5226	8.63874	11.6072	4	12.2967	4.57575	7.93909	1	3.02494	1.15999	2.7327	2	11.8589	4.81978	6.89681
jgi|Hetan2|329440|e_gw1.12.1478.1	jgi|Hetan2|329440|e_gw1.12.1478.1	1..366		100.455	2.74294	1.45573	0.0256734	0.797868	1																	13	100.143	36.6823	33.4782	21	108.837	45.8136	34.8215	17	92.3849	34.3775	33.7411	8	42.7789	16.4047	21.8616	0	0	0	0
jgi|Hetan2|461044|estExt_Genemark.C_120151	jgi|Hetan2|461044|estExt_Genemark.C_120151	1..1303		14.0873	8.87957	3.15049	0.0256228	0.797868	1																	12	25.9655	9.5111	30.903	7	10.1904	4.28954	11.6072	4	6.10589	2.27207	7.93909	1	1.50202	0.575991	2.7327	0	0	0	0
jgi|Hetan2|390437|estExt_Genewise1.C_120772	jgi|Hetan2|390437|estExt_Genewise1.C_120772	1..688		28.1852	5.20851	2.38087	0.0256181	0.797868	1																	9	36.8819	13.5098	23.1772	11	30.3279	12.7662	18.2398	6	17.3459	6.45461	11.9086	0	0	0	0	2	11.1522	4.53255	6.89681
jgi|Hetan2|461146|estExt_Genemark.C_120355	jgi|Hetan2|461146|estExt_Genemark.C_120355	1..912		15.8812	-3.149	-1.65489	0.0237183	0.797868	1																	2	6.18294	2.2648	5.1505	3	6.23971	2.62653	4.9745	2	4.36183	1.62309	3.96955	5	10.7299	4.11467	13.6635	5	21.0326	8.54824	17.242
jgi|Hetan2|436959|estExt_fgenesh1_pm.C_120472	jgi|Hetan2|436959|estExt_fgenesh1_pm.C_120472	1..1616		6.00727	-4.25891	-2.09048	0.0250654	0.797868	1																	0	0	0	0	2	2.34761	0.988201	3.31633	2	2.46162	0.916	3.96955	6	7.26659	2.78657	16.3962	2	4.74795	1.9297	6.89681
jgi|Hetan2|67904|Hetan1.estExt_Genewise1Plus.C_130612	jgi|Hetan2|67904|Hetan1.estExt_Genewise1Plus.C_130612	1..1193		20.8434	3.71775	1.89443	0.0226682	0.797868	1																	7	16.5431	6.0597	18.0267	9	14.31	6.02364	14.9235	19	31.6772	11.7875	37.7107	3	4.92155	1.8873	8.19811	1	3.21571	1.30696	3.44841
jgi|Hetan2|164565|Hetan1.EuGene13000284	jgi|Hetan2|164565|Hetan1.EuGene13000284	1..1008		12.5044	-3.64068	-1.86421	0.0228235	0.797868	1																	0	0	0	0	3	5.64545	2.37639	4.9745	3	5.91962	2.20276	5.95432	7	13.5912	5.21192	19.1289	3	11.4177	4.64047	10.3452
jgi|Hetan2|455976|Genemark.8804_g	jgi|Hetan2|455976|Genemark.8804_g	1..969		12.9675	-3.28461	-1.71572	0.0227697	0.797868	1																	2	5.81923	2.13157	5.1505	3	5.87267	2.47203	4.9745	1	2.05262	0.763806	1.98477	5	10.0987	3.87263	13.6635	4	15.8363	6.43632	13.7936
jgi|Hetan2|456478|Genemark.9306_g	jgi|Hetan2|456478|Genemark.9306_g	1..1029		13.1245	-3.28503	-1.71591	0.0248129	0.797868	1																	1	2.73996	1.00364	2.57525	2	3.68682	1.55193	3.31633	3	5.79881	2.15781	5.95432	4	7.60791	2.91746	10.9308	5	18.6411	7.57628	17.242
jgi|Hetan2|482211|estExt_Genewise1Plus.C_130878	jgi|Hetan2|482211|estExt_Genewise1Plus.C_130878	1..1403		15.8477	-2.76039	-1.46487	0.022911	0.797868	1																	2	4.01913	1.4722	5.1505	8	10.8161	4.55291	13.2653	3	4.25301	1.5826	5.95432	9	12.5547	4.81443	24.5943	7	19.1407	7.77932	24.1388
jgi|Hetan2|122670|Hetan1.fgenesh2_pm.C_scaffold_2000613	jgi|Hetan2|122670|Hetan1.fgenesh2_pm.C_scaffold_2000613	1..1578		6.15193	-4.25825	-2.09026	0.025903	0.800143	1																	2	3.57341	1.30893	5.1505	2	2.40415	1.012	3.31633	0	0	0	0	6	7.44158	2.85368	16.3962	2	4.86228	1.97617	6.89681
jgi|Hetan2|412268|fgenesh1_kg.12_#_188_#_3584_1_CCOZ_CCPA_CCPB_CCPC_EXTA	jgi|Hetan2|412268|fgenesh1_kg.12_#_188_#_3584_1_CCOZ_CCPA_CCPB_CCPC_EXTA	1..1411		15.7168	6.09334	2.60723	0.0259054	0.800143	1																	16	31.9707	11.7108	41.204	5	6.72173	2.82943	8.29083	6	8.4578	3.14725	11.9086	2	2.77411	1.06381	5.4654	0	0	0	0
jgi|Hetan2|446909|estExt_fgenesh1_pg.C_130115	jgi|Hetan2|446909|estExt_fgenesh1_pg.C_130115	1..1003		15.6333	8.38491	3.0678	0.0260303	0.802153	1																	3	8.43296	3.08897	7.72575	13	24.5856	10.349	21.5561	7	13.8813	5.1654	13.8934	0	0	0	0	1	3.82487	1.55453	3.44841
jgi|Hetan2|30649|Hetan1.estExt_Genewise1.C_10619	jgi|Hetan2|30649|Hetan1.estExt_Genewise1.C_10619	1..3250		31.5327	-2.10425	-1.0733	0.0263833	0.803351	1																	23	19.9528	7.30867	59.2307	35	20.4278	8.59887	58.0358	22	13.464	5.0101	43.665	42	25.2922	9.69898	114.774	32	37.7732	15.3521	110.349
jgi|Hetan2|313056|e_gw1.03.2472.1	jgi|Hetan2|313056|e_gw1.03.2472.1	1..1566		10.0019	8.02936	3.00529	0.0265567	0.803351	1																	5	9.00198	3.2974	12.8762	10	12.1128	5.09876	16.5817	7	8.89077	3.30836	13.8934	0	0	0	0	1	2.44977	0.995657	3.44841
jgi|Hetan2|444233|estExt_fgenesh1_pg.C_030558	jgi|Hetan2|444233|estExt_fgenesh1_pg.C_030558	1..7587		61.0525	-2.25907	-1.17573	0.0262811	0.803351	1																	37	13.7496	5.03646	95.2842	144	36.0023	15.1548	238.776	156	40.8967	15.2181	309.625	146	37.662	14.4425	398.975	167	84.443	34.32	575.884
jgi|Hetan2|40020|Hetan1.estExt_Genewise1.C_150194	jgi|Hetan2|40020|Hetan1.estExt_Genewise1.C_150194	1..2976		4.86683	-3.14945	-1.6551	0.0264305	0.803351	1																	1	0.947385	0.347025	2.57525	4	2.54956	1.07321	6.63266	2	1.33669	0.497398	3.96955	5	3.2882	1.26095	13.6635	5	6.44547	2.61962	17.242
jgi|Hetan2|319300|e_gw1.06.2438.1	jgi|Hetan2|319300|e_gw1.06.2438.1	1..711		1273.71	-2.05772	-1.04105	0.0261765	0.803351	1																	221	876.36	321.008	569.13	307	819.043	344.767	509.057	221	618.238	230.054	438.635	455	1252.46	480.288	1243.38	240	1294.97	526.312	827.617
jgi|Hetan2|419442|fgenesh1_pm.07_#_303	jgi|Hetan2|419442|fgenesh1_pm.07_#_303	1..1425		13.8454	5.20959	2.38117	0.0263052	0.803351	1																	10	19.7854	7.24735	25.7525	9	11.9802	5.04295	14.9235	7	9.77049	3.63572	13.8934	0	0	0	0	2	5.38434	2.18835	6.89681
jgi|Hetan2|453185|Genemark.6013_g	jgi|Hetan2|453185|Genemark.6013_g	1..1608		103.755	-2.13689	-1.09551	0.0266086	0.803351	1																	33	57.8612	21.1944	84.9832	57	67.2398	28.3038	94.5154	30	37.1081	13.8084	59.5432	47	57.2048	21.9367	128.437	63	150.304	61.088	217.25
jgi|Hetan2|125523|Hetan1.fgenesh2_pm.C_scaffold_8000193	jgi|Hetan2|125523|Hetan1.fgenesh2_pm.C_scaffold_8000193	1..4815		88.1188	-2.19895	-1.13681	0.0265168	0.803351	1																	44	25.7642	9.43735	113.311	197	77.6082	32.6683	326.659	94	38.8298	14.449	186.569	167	67.8799	26.0304	456.361	136	108.358	44.0397	468.983
jgi|Hetan2|331300|e_gw1.13.1363.1	jgi|Hetan2|331300|e_gw1.13.1363.1	1..1386		11.6459	8.38057	3.06705	0.0265465	0.803351	1																	4	8.13685	2.98051	10.301	7	9.58016	4.03266	11.6072	12	17.2207	6.40804	23.8173	0	0	0	0	1	2.76792	1.12496	3.44841
jgi|Hetan2|155866|Hetan1.estExt_fgenesh2_pm.C_60042	jgi|Hetan2|155866|Hetan1.estExt_fgenesh2_pm.C_60042	1..2830		9.08143	3.14032	1.65091	0.0268008	0.807337	1																	6	5.97757	2.18957	15.4515	16	10.7244	4.5143	26.5306	15	10.5424	3.92294	29.7716	4	2.76627	1.0608	10.9308	1	1.3556	0.550953	3.44841
jgi|Hetan2|407810|fgenesh1_kg.02_#_508_#_836_1_CCOZ_CCPA_CCPB_CCPC_EXTA	jgi|Hetan2|407810|fgenesh1_kg.02_#_508_#_836_1_CCOZ_CCPA_CCPB_CCPC_EXTA	1..1637		11.6013	5.2463	2.3913	0.0270041	0.809908	1																	7	12.0562	4.41614	18.0267	6	6.95249	2.92657	9.94899	13	15.7953	5.87762	25.802	1	1.19556	0.458471	2.7327	1	2.34352	0.952473	3.44841
jgi|Hetan2|440513|estExt_fgenesh1_kg.C_060299	jgi|Hetan2|440513|estExt_fgenesh1_kg.C_060299	1..1299		11.8446	8.02875	3.00517	0.0270674	0.809908	1																	4	8.68181	3.18013	10.301	10	14.6025	6.14678	16.5817	8	12.2494	4.55814	15.8782	0	0	0	0	1	2.9533	1.20031	3.44841
jgi|Hetan2|62048|Hetan1.estExt_Genewise1Plus.C_31577	jgi|Hetan2|62048|Hetan1.estExt_Genewise1Plus.C_31577	1..1723		8.94766	8.0302	3.00544	0.0270223	0.809908	1																	4	6.54537	2.39755	10.301	9	9.90821	4.17075	14.9235	9	10.3894	3.86602	17.863	1	1.13589	0.435587	2.7327	0	0	0	0
jgi|Hetan2|380507|estExt_Genewise1.C_022742	jgi|Hetan2|380507|estExt_Genewise1.C_022742	1..1479		12.8407	5.2463	2.3913	0.0271609	0.810894	1																	7	13.3441	4.88792	18.0267	6	7.69522	3.23921	9.94899	13	17.4827	6.50552	25.802	1	1.32328	0.507449	2.7327	1	2.59388	1.05422	3.44841
jgi|Hetan2|430606|fgenesh1_pg.13_#_10	jgi|Hetan2|430606|fgenesh1_pg.13_#_10	1..3444		3.3757	-3.28355	-1.71525	0.0273948	0.81606	1																	3	2.45594	0.899605	7.72575	1	0.550776	0.231843	1.65817	2	1.15505	0.429807	3.96955	6	3.40964	1.30752	16.3962	3	3.34176	1.35819	10.3452
jgi|Hetan2|305309|e_gw1.01.650.1	jgi|Hetan2|305309|e_gw1.01.650.1	1..1698		5.69422	-4.84108	-2.27533	0.0276169	0.819038	1																	0	0	0	0	0	0	0	0	3	3.51412	1.30765	5.95432	4	4.61045	1.768	10.9308	3	6.77799	2.75477	10.3452
jgi|Hetan2|432058|estExt_fgenesh1_pm.C_020072	jgi|Hetan2|432058|estExt_fgenesh1_pm.C_020072	1..1475		6.55511	-4.84108	-2.27533	0.0276049	0.819038	1																	0	0	0	0	0	0	0	0	3	4.04541	1.50535	5.95432	4	5.30748	2.0353	10.9308	3	7.80273	3.17125	10.3452
jgi|Hetan2|473013|estExt_Genewise1Plus.C_032011	jgi|Hetan2|473013|estExt_Genewise1Plus.C_032011	1..453		91.5652	109.019	6.76844	0.0278617	0.823703	1																	20	124.478	45.5959	51.505	17	71.185	29.9645	28.1888	18	79.0328	29.4091	35.7259	0	0	0	0	0	0	0	0
jgi|Hetan2|145522|Hetan1.estExt_fgenesh3_kg.C_10477	jgi|Hetan2|145522|Hetan1.estExt_fgenesh3_kg.C_10477	1..2254		9.13075	4.00067	2.00024	0.0278971	0.823703	1																	6	7.50511	2.7491	15.4515	10	8.41558	3.54244	16.5817	13	11.4716	4.26871	25.802	1	0.868294	0.332971	2.7327	2	3.40403	1.38349	6.89681
jgi|Hetan2|474476|estExt_Genewise1Plus.C_041804	jgi|Hetan2|474476|estExt_Genewise1Plus.C_041804	1..3390		76.4498	2.44087	1.2874	0.0283061	0.824104	1																	144	119.763	43.8689	370.836	48	26.8583	11.3057	79.5919	141	82.728	30.7841	279.853	36	20.7837	7.97009	98.3773	29	32.8183	13.3383	100.004
jgi|Hetan2|378419|estExt_Genewise1.C_012335	jgi|Hetan2|378419|estExt_Genewise1.C_012335	1..1411		12.0186	4.81296	2.26692	0.0284906	0.824104	1																	5	9.99085	3.65963	12.8762	11	14.7878	6.22476	18.2398	8	11.2771	4.19633	15.8782	1	1.38706	0.531904	2.7327	1	2.71888	1.10503	3.44841
jgi|Hetan2|305913|e_gw1.01.2810.1	jgi|Hetan2|305913|e_gw1.01.2810.1	1..645		62.7087	106.756	6.73818	0.0285249	0.824104	1																	19	83.0527	30.422	48.9297	20	58.8177	24.7586	33.1633	15	46.2556	17.2123	29.7716	0	0	0	0	0	0	0	0
jgi|Hetan2|381253|estExt_Genewise1.C_030967	jgi|Hetan2|381253|estExt_Genewise1.C_030967	1..1239		23.6887	2.84866	1.51028	0.0285424	0.824104	1																	12	27.3067	10.0024	30.903	16	24.4955	10.3111	26.5306	12	19.2639	7.16831	23.8173	5	7.89804	3.02872	13.6635	1	3.09632	1.25843	3.44841
jgi|Hetan2|68322|Hetan1.estExt_Genewise1Plus.C_150299	jgi|Hetan2|68322|Hetan1.estExt_Genewise1Plus.C_150299	1..2658		10.5586	3.92307	1.97198	0.0286685	0.824104	1																	18	19.0931	6.99377	46.3545	4	2.85458	1.2016	6.63266	13	9.72796	3.61989	25.802	1	0.736319	0.282361	2.7327	3	4.32996	1.75982	10.3452
jgi|Hetan2|440109|estExt_fgenesh1_kg.C_050341	jgi|Hetan2|440109|estExt_fgenesh1_kg.C_050341	1..1637		21.0026	2.68705	1.42603	0.0287142	0.824104	1																	7	12.0562	4.41614	18.0267	23	26.6512	11.2185	38.1378	20	24.3005	9.0425	39.6955	5	5.97781	2.29235	13.6635	3	7.03056	2.85742	10.3452
jgi|Hetan2|33224|Hetan1.estExt_Genewise1.C_30567	jgi|Hetan2|33224|Hetan1.estExt_Genewise1.C_30567	1..561		31.0991	8.28728	3.0509	0.0283506	0.824104	1																	11	55.2827	20.2499	28.3277	6	20.2874	8.53975	9.94899	5	17.7272	6.59651	9.92386	0	0	0	0	1	6.8384	2.77932	3.44841
jgi|Hetan2|61559|Hetan1.estExt_Genewise1Plus.C_30778	jgi|Hetan2|61559|Hetan1.estExt_Genewise1Plus.C_30778	1..1483		32.8615	-2.62443	-1.39201	0.0282298	0.824104	1																	6	11.407	4.17834	15.4515	22	28.1397	11.8451	36.4796	10	13.412	4.99075	19.8477	40	52.7885	20.2432	109.308	5	12.9344	5.25691	17.242
jgi|Hetan2|434768|estExt_fgenesh1_pm.C_060536	jgi|Hetan2|434768|estExt_fgenesh1_pm.C_060536	1..2492		7.35154	-3.50691	-1.8102	0.0287707	0.824104	1																	0	0	0	0	7	5.32829	2.24288	11.6072	1	0.798151	0.297002	1.98477	5	3.92684	1.50585	13.6635	7	10.7762	4.37977	24.1388
jgi|Hetan2|385937|estExt_Genewise1.C_062240	jgi|Hetan2|385937|estExt_Genewise1.C_062240	1..2501		8.9506	3.36433	1.75032	0.028605	0.824104	1																	6	6.7639	2.4776	15.4515	16	12.1351	5.10814	26.5306	10	7.95279	2.95933	19.8477	3	2.34762	0.90026	8.19811	1	1.53392	0.62343	3.44841
jgi|Hetan2|326449|e_gw1.10.597.1	jgi|Hetan2|326449|e_gw1.10.597.1	1..1080		7.17649	-35.3465	-5.1435	0.0287714	0.824104	1																	0	0	0	0	0	0	0	0	0	0	0	0	4	7.24865	2.77969	10.9308	2	7.10434	2.8874	6.89681
jgi|Hetan2|66247|Hetan1.estExt_Genewise1Plus.C_100189	jgi|Hetan2|66247|Hetan1.estExt_Genewise1Plus.C_100189	1..2160		52.4465	-2.07964	-1.05633	0.0286731	0.824104	1																	28	36.548	13.3875	72.107	36	31.6145	13.3078	59.694	30	27.6249	10.2796	59.5432	55	49.8345	19.1104	150.299	31	55.0586	22.3774	106.901
jgi|Hetan2|446971|estExt_fgenesh1_pg.C_130221	jgi|Hetan2|446971|estExt_fgenesh1_pg.C_130221	1..1941		6.97789	-3.14867	-1.65474	0.0282165	0.824104	1																	1	1.45256	0.532069	2.57525	2	1.95453	0.822737	3.31633	4	4.0989	1.52525	7.93909	6	6.04988	2.31999	16.3962	4	7.90591	3.21319	13.7936
jgi|Hetan2|108361|Hetan1.Genemark.9434_g	jgi|Hetan2|108361|Hetan1.Genemark.9434_g	1..390		84.3119	-2.26373	-1.1787	0.0284635	0.824104	1																	2	14.4586	5.29614	5.1505	11	53.5015	22.5208	18.2398	11	56.0998	20.8754	21.8325	14	70.2561	26.9416	38.2578	10	98.3677	39.9794	34.4841
jgi|Hetan2|458167|estExt_Genemark.C_030646	jgi|Hetan2|458167|estExt_Genemark.C_030646	1..1529		12.0477	5.01164	2.32528	0.028985	0.826612	1																	8	14.7517	5.40351	20.602	12	14.8871	6.26658	19.898	5	6.50423	2.4203	9.92386	2	2.56002	0.981709	5.4654	0	0	0	0
jgi|Hetan2|37626|Hetan1.estExt_Genewise1.C_90295	jgi|Hetan2|37626|Hetan1.estExt_Genewise1.C_90295	1..7863		21.1134	-2.2124	-1.14561	0.029044	0.826612	1																	14	5.01995	1.8388	36.0535	59	14.2332	5.99129	97.8318	50	12.6478	4.7064	99.2386	54	13.4408	5.15425	147.566	59	28.786	11.6994	203.456
jgi|Hetan2|164958|Hetan1.EuGene14000208	jgi|Hetan2|164958|Hetan1.EuGene14000208	1..801		21.7471	-2.64359	-1.4025	0.028974	0.826612	1																	2	7.03975	2.57864	5.1505	3	7.10439	2.99051	4.9745	6	14.8988	5.54403	11.9086	8	19.5469	7.4958	21.8616	5	23.9472	9.73282	17.242
jgi|Hetan2|457014|estExt_Genemark.C_010778	jgi|Hetan2|457014|estExt_Genemark.C_010778	1..2873		3.02479	-5.90894	-2.5629	0.0295125	0.836394	1																	0	0	0	0	2	1.32048	0.555841	3.31633	0	0	0	0	3	2.04365	0.783693	8.19811	3	4.00593	1.62812	10.3452
jgi|Hetan2|410434|fgenesh1_kg.07_#_147_#_803_1_CCOZ_CCPA_CCPB_CCPC_EXTA	jgi|Hetan2|410434|fgenesh1_kg.07_#_147_#_803_1_CCOZ_CCPA_CCPB_CCPC_EXTA	1..1646		9.29978	7.67197	2.9396	0.0294604	0.836394	1																	6	10.2773	3.76457	15.4515	9	10.3717	4.36585	14.9235	6	7.25028	2.69792	11.9086	0	0	0	0	1	2.33071	0.947265	3.44841
jgi|Hetan2|474963|estExt_Genewise1Plus.C_050598	jgi|Hetan2|474963|estExt_Genewise1Plus.C_050598	1..2570		3.04612	-7.66184	-2.93769	0.0298654	0.841461	1																	0	0	0	0	2	1.47616	0.621375	3.31633	0	0	0	0	8	6.09225	2.33624	21.8616	0	0	0	0
jgi|Hetan2|456750|estExt_Genemark.C_010388	jgi|Hetan2|456750|estExt_Genemark.C_010388	1..1463		1363.35	-2.26691	-1.18073	0.0300668	0.841461	1																	212	408.556	149.653	545.953	1057	1370.47	576.882	1752.68	334	454.083	168.97	662.914	919	1229.4	471.445	2511.35	571	1497.3	608.546	1969.04
jgi|Hetan2|145876|Hetan1.estExt_fgenesh3_kg.C_20245	jgi|Hetan2|145876|Hetan1.estExt_fgenesh3_kg.C_20245	1..1669		20.6037	2.78911	1.47981	0.030108	0.841461	1																	18	30.4072	11.1381	46.3545	14	15.9114	6.69774	23.2143	13	15.4925	5.76493	25.802	5	5.8632	2.2484	13.6635	2	4.59717	1.86842	6.89681
jgi|Hetan2|419610|fgenesh1_pm.07_#_471	jgi|Hetan2|419610|fgenesh1_pm.07_#_471	1..1230		12.6951	7.67396	2.93997	0.0300436	0.841461	1																	7	16.0455	5.87742	18.0267	8	12.3374	5.19328	13.2653	6	9.7024	3.61038	11.9086	1	1.59117	0.610176	2.7327	0	0	0	0
jgi|Hetan2|52309|Hetan1.e_gw1.8.20.1	jgi|Hetan2|52309|Hetan1.e_gw1.8.20.1	1..3813		5.32492	4.00082	2.0003	0.0301214	0.841461	1																	5	3.69711	1.35424	12.8762	10	4.97475	2.09406	16.5817	14	7.30289	2.71749	27.7868	2	1.02656	0.393662	5.4654	1	1.00612	0.408916	3.44841
jgi|Hetan2|411958|fgenesh1_kg.11_#_196_#_995_1_CCOZ_CCPA_CCPB_CCPC_EXTA	jgi|Hetan2|411958|fgenesh1_kg.11_#_196_#_995_1_CCOZ_CCPA_CCPB_CCPC_EXTA	1..1674		43.8956	2.27078	1.18319	0.030106	0.841461	1																	32	53.8957	19.7419	82.408	33	37.3935	15.7404	54.7195	34	40.3977	15.0325	67.4823	12	14.0296	5.38005	32.7924	7	16.042	6.51994	24.1388
jgi|Hetan2|446730|estExt_fgenesh1_pg.C_120156	jgi|Hetan2|446730|estExt_fgenesh1_pg.C_120156	1..2202		9.65292	-2.58927	-1.37254	0.0301306	0.841461	1																	5	6.40195	2.34502	12.8762	5	4.30715	1.81305	8.29083	3	2.7098	1.00835	5.95432	8	7.11039	2.72667	21.8616	7	12.1955	4.95658	24.1388
jgi|Hetan2|426277|fgenesh1_pg.04_#_189	jgi|Hetan2|426277|fgenesh1_pg.04_#_189	1..564		84.1193	-2.36655	-1.24279	0.0303778	0.846601	1																	4	19.9959	7.32445	10.301	25	84.0812	35.393	41.4541	7	24.6861	9.18599	13.8934	23	79.8122	30.6062	62.8522	13	88.4263	35.939	44.8293
jgi|Hetan2|411136|fgenesh1_kg.09_#_84_#_617_1_CCOZ_CCPA_CCPB_CCPC_EXTA	jgi|Hetan2|411136|fgenesh1_kg.09_#_84_#_617_1_CCOZ_CCPA_CCPB_CCPC_EXTA	1..1598		9.89766	8.12135	3.02172	0.0304514	0.846891	1																	5	8.82171	3.23137	12.8762	5	5.93514	2.49833	8.29083	12	14.9361	5.55791	23.8173	1	1.22474	0.46966	2.7327	0	0	0	0
jgi|Hetan2|440177|estExt_fgenesh1_kg.C_050432	jgi|Hetan2|440177|estExt_fgenesh1_kg.C_050432	1..804		109.595	-2.24736	-1.16823	0.0306264	0.849993	1																	8	28.0539	10.2761	20.602	41	96.731	40.7178	67.9848	21	51.9513	19.3317	41.6802	43	104.673	40.1396	117.506	24	114.518	46.5432	82.7617
jgi|Hetan2|470386|estExt_Genewise1Plus.C_020839	jgi|Hetan2|470386|estExt_Genewise1Plus.C_020839	1..897		19.3327	-4.12968	-2.04603	0.0308155	0.851099	1																	0	0	0	0	0	0	0	0	6	13.3043	4.95069	11.9086	4	8.72747	3.34679	10.9308	7	29.938	12.1677	24.1388
jgi|Hetan2|424503|fgenesh1_pg.02_#_28	jgi|Hetan2|424503|fgenesh1_pg.02_#_28	1..2394		4.87255	-4.44948	-2.15364	0.0307486	0.851099	1																	0	0	0	0	5	3.96172	1.66764	8.29083	0	0	0	0	8	6.54013	2.50799	21.8616	2	3.20496	1.30259	6.89681
jgi|Hetan2|62388|Hetan1.estExt_Genewise1Plus.C_40287	jgi|Hetan2|62388|Hetan1.estExt_Genewise1Plus.C_40287	1..1696		21.8212	2.63761	1.39923	0.0308798	0.851099	1																	18	29.9231	10.9608	46.3545	15	16.7766	7.06191	24.8725	16	18.7641	6.98234	31.7564	6	6.92383	2.65513	16.3962	2	4.52399	1.83868	6.89681
jgi|Hetan2|312422|e_gw1.03.1813.1	jgi|Hetan2|312422|e_gw1.03.1813.1	1..339		1980.22	-2.02406	-1.01725	0.031038	0.851099	1																	127	1056.24	386.899	327.057	298	1667.46	701.897	494.133	141	827.28	307.841	279.853	292	1685.79	646.463	797.949	201	2274.65	924.48	693.13
jgi|Hetan2|441224|estExt_fgenesh1_kg.C_080330	jgi|Hetan2|441224|estExt_fgenesh1_kg.C_080330	1..676		53.9073	101.414	6.66412	0.0309632	0.851099	1																	13	54.2196	19.8605	33.4782	10	28.0602	11.8116	16.5817	27	79.442	29.5613	53.5889	0	0	0	0	0	0	0	0
jgi|Hetan2|53756|Hetan1.e_gw1.10.93.1	jgi|Hetan2|53756|Hetan1.e_gw1.10.93.1	1..1596		5.445	-35.3506	-5.14366	0.0310472	0.851099	1																	0	0	0	0	0	0	0	0	0	0	0	0	3	3.67882	1.41075	8.19811	3	7.21117	2.93082	10.3452
jgi|Hetan2|305492|e_gw1.01.1649.1	jgi|Hetan2|305492|e_gw1.01.1649.1	1..1920		9.56198	-2.64352	-1.40246	0.0315829	0.857022	1																	3	4.40534	1.61367	7.72575	2	1.97591	0.831736	3.31633	6	6.2156	2.3129	11.9086	7	7.13539	2.73626	19.1289	6	11.9886	4.87249	20.6904
jgi|Hetan2|115203|Hetan1.fgenesh2_pg.C_scaffold_2000430	jgi|Hetan2|115203|Hetan1.fgenesh2_pg.C_scaffold_2000430	1..1338		10.7958	-3.28515	-1.71596	0.0314371	0.857022	1																	2	4.21438	1.54372	5.1505	2	2.83538	1.19352	3.31633	2	2.97308	1.10632	3.96955	3	4.38819	1.68277	8.19811	6	17.2033	6.99192	20.6904
jgi|Hetan2|409605|fgenesh1_kg.05_#_336_#_0_0_9F23-12-20_CCOZ_CCPA_CCPB_CCPC_EXTA	jgi|Hetan2|409605|fgenesh1_kg.05_#_336_#_0_0_9F23-12-20_CCOZ_CCPA_CCPB_CCPC_EXTA	1..421		81.5928	98.238	6.61821	0.0315567	0.857022	1																	7	46.8787	17.1716	18.0267	24	108.135	45.5183	39.796	19	89.7645	33.4025	37.7107	0	0	0	0	0	0	0	0
jgi|Hetan2|410062|fgenesh1_kg.06_#_260_#_0_0_CCOZ5239.b1_CCOZ_CCPA_CCPB_CCPC_EXTA	jgi|Hetan2|410062|fgenesh1_kg.06_#_260_#_0_0_CCOZ5239.b1_CCOZ_CCPA_CCPB_CCPC_EXTA	1..770		47.841	100.702	6.65394	0.0313934	0.857022	1																	19	69.5701	25.4834	48.9297	8	19.7077	8.29575	13.2653	21	54.2453	20.1853	41.6802	0	0	0	0	0	0	0	0
jgi|Hetan2|386468|estExt_Genewise1.C_071126	jgi|Hetan2|386468|estExt_Genewise1.C_071126	1..1849		10.6777	5.23922	2.38935	0.0314687	0.857022	1																	12	18.298	6.70252	30.903	5	5.12945	2.15918	8.29083	8	8.6057	3.20229	15.8782	1	1.05848	0.405904	2.7327	1	2.07482	0.843266	3.44841
jgi|Hetan2|145408|Hetan1.estExt_fgenesh3_kg.C_10357	jgi|Hetan2|145408|Hetan1.estExt_fgenesh3_kg.C_10357	1..1210		44.8704	-2.25826	-1.17521	0.0316777	0.857858	1																	6	13.9806	5.12106	15.4515	27	42.3269	17.817	44.7705	11	18.0818	6.72844	21.8325	30	48.524	18.6078	81.9811	13	41.2169	16.7517	44.8293
jgi|Hetan2|476664|estExt_Genewise1Plus.C_061621	jgi|Hetan2|476664|estExt_Genewise1Plus.C_061621	1..552		66.0603	97.018	6.60018	0.0327762	0.858122	1																	23	117.476	43.0311	59.2307	13	44.6727	18.8045	21.5561	10	36.0325	13.4081	19.8477	0	0	0	0	0	0	0	0
jgi|Hetan2|473671|estExt_Genewise1Plus.C_040088	jgi|Hetan2|473671|estExt_Genewise1Plus.C_040088	1..1221		6.31585	-8.49799	-3.08712	0.0337153	0.858122	1																	0	0	0	0	0	0	0	0	1	1.62899	0.606166	1.98477	2	3.20579	1.22935	5.4654	3	9.4259	3.83095	10.3452
jgi|Hetan2|121348|Hetan1.fgenesh2_pm.C_scaffold_1000169	jgi|Hetan2|121348|Hetan1.fgenesh2_pm.C_scaffold_1000169	1..2868		6.85431	3.99777	1.99919	0.0335741	0.858122	1																	3	2.94918	1.08028	7.72575	13	8.59809	3.61927	21.5561	13	9.01566	3.35484	25.802	2	1.36481	0.523373	5.4654	1	1.33764	0.543653	3.44841
jgi|Hetan2|40811|Hetan1.e_gw1.1.142.1	jgi|Hetan2|40811|Hetan1.e_gw1.1.142.1	1..2301		8.49578	3.86396	1.95008	0.0330775	0.858122	1																	5	6.12651	2.24413	12.8762	13	10.7168	4.51111	21.5561	10	8.64404	3.21655	19.8477	2	1.70112	0.652339	5.4654	1	1.66725	0.677618	3.44841
jgi|Hetan2|310363|e_gw1.02.2431.1	jgi|Hetan2|310363|e_gw1.02.2431.1	1..1665		12.024	5.23815	2.38906	0.032471	0.858122	1																	13	22.0135	8.06349	33.4782	5	5.69631	2.3978	8.29083	7	8.36213	3.11165	13.8934	0	0	0	0	2	4.60822	1.87291	6.89681
jgi|Hetan2|60358|Hetan1.estExt_Genewise1Plus.C_20670	jgi|Hetan2|60358|Hetan1.estExt_Genewise1Plus.C_20670	1..1535		15.6451	3.367	1.75146	0.0320824	0.858122	1																	11	20.2043	7.40079	28.3277	8	9.88597	4.16139	13.2653	13	16.8449	6.26819	25.802	2	2.55001	0.977872	5.4654	2	4.99849	2.03153	6.89681
jgi|Hetan2|408130|fgenesh1_kg.03_#_145_#_463_1_CCOZ_CCPA_CCPB_CCPC_EXTA	jgi|Hetan2|408130|fgenesh1_kg.03_#_145_#_463_1_CCOZ_CCPA_CCPB_CCPC_EXTA	1..908		22.3317	-2.61553	-1.38711	0.0336009	0.858122	1																	2	6.21017	2.27477	5.1505	8	16.7125	7.03495	13.2653	2	4.38104	1.63024	3.96955	7	15.088	5.78592	19.1289	7	29.5753	12.0202	24.1388
jgi|Hetan2|444020|estExt_fgenesh1_pg.C_030263	jgi|Hetan2|444020|estExt_fgenesh1_pg.C_030263	1..2319		5.84049	-3.81177	-1.93046	0.0331676	0.858122	1																	0	0	0	0	6	4.90782	2.06589	9.94899	0	0	0	0	6	5.06374	1.94183	16.3962	4	6.61723	2.68943	13.7936
jgi|Hetan2|381272|estExt_Genewise1.C_030993	jgi|Hetan2|381272|estExt_Genewise1.C_030993	1..745		22.198	7.86436	2.97533	0.0328546	0.858122	1																	10	37.8446	13.8624	25.7525	5	12.7307	5.35883	8.29083	6	16.0187	5.96077	11.9086	0	0	0	0	1	5.14945	2.09288	3.44841
jgi|Hetan2|315367|e_gw1.04.1248.1	jgi|Hetan2|315367|e_gw1.04.1248.1	1..1038		8.37208	-5.90816	-2.56271	0.0325085	0.858122	1																	0	0	0	0	0	0	0	0	2	3.83236	1.42607	3.96955	3	5.65646	2.16912	8.19811	3	11.0877	4.50635	10.3452
jgi|Hetan2|383987|estExt_Genewise1.C_050768	jgi|Hetan2|383987|estExt_Genewise1.C_050768	1..646		22.7169	7.31393	2.87065	0.033721	0.858122	1																	6	26.1866	9.59208	15.4515	8	23.4907	9.88813	13.2653	6	18.4736	6.87426	11.9086	0	0	0	0	1	5.93861	2.41362	3.44841
jgi|Hetan2|51402|Hetan1.e_gw1.7.417.1	jgi|Hetan2|51402|Hetan1.e_gw1.7.417.1	1..693		16.8887	-3.91567	-1.96926	0.0336202	0.858122	1																	0	0	0	0	3	8.21156	3.45656	4.9745	3	8.61036	3.20402	5.95432	10	28.2415	10.83	27.327	1	5.53585	2.24993	3.44841
jgi|Hetan2|451550|Genemark.4378_g	jgi|Hetan2|451550|Genemark.4378_g	1..3330		8.39335	-2.38889	-1.25634	0.0336519	0.858122	1																	2	1.69334	0.620268	5.1505	9	5.12668	2.15802	14.9235	6	3.58377	1.33356	11.9086	7	4.1141	1.57766	19.1289	11	12.6726	5.1505	37.9325
jgi|Hetan2|115727|Hetan1.fgenesh2_pg.C_scaffold_3000215	jgi|Hetan2|115727|Hetan1.fgenesh2_pg.C_scaffold_3000215	1..2010		5.29719	-3.47003	-1.79495	0.0323638	0.858122	1																	2	2.80539	1.02761	5.1505	1	0.943717	0.397247	1.65817	2	1.9791	0.736446	3.96955	5	4.86849	1.86696	13.6635	3	5.72588	2.32716	10.3452
jgi|Hetan2|445152|estExt_fgenesh1_pg.C_060140	jgi|Hetan2|445152|estExt_fgenesh1_pg.C_060140	1..2227		6.79064	7.6729	2.93977	0.0318392	0.858122	1																	5	6.33008	2.31869	12.8762	6	5.11056	2.15123	9.94899	10	8.93127	3.32343	19.8477	0	0	0	0	1	1.72265	0.700134	3.44841
jgi|Hetan2|434917|estExt_fgenesh1_pm.C_060772	jgi|Hetan2|434917|estExt_fgenesh1_pm.C_060772	1..1179		17.2852	3.8644	1.95025	0.0328121	0.858122	1																	8	19.1309	7.00761	20.602	13	20.9155	8.80412	21.5561	7	11.8091	4.39432	13.8934	1	1.66	0.63657	2.7327	2	6.50779	2.64495	6.89681
jgi|Hetan2|319570|e_gw1.06.1621.1	jgi|Hetan2|319570|e_gw1.06.1621.1	1..2001		7.33391	7.31393	2.87065	0.0337224	0.858122	1																	6	8.45403	3.09669	15.4515	8	7.58369	3.19227	13.2653	6	5.964	2.21928	11.9086	0	0	0	0	1	1.91721	0.779209	3.44841
jgi|Hetan2|124369|Hetan1.fgenesh2_pm.C_scaffold_5000169	jgi|Hetan2|124369|Hetan1.fgenesh2_pm.C_scaffold_5000169	1..2766		5.57603	-3.14957	-1.65516	0.0331035	0.858122	1																	2	2.03863	0.746744	5.1505	4	2.74312	1.15469	6.63266	1	0.719086	0.267581	1.98477	4	2.83027	1.08535	10.9308	6	8.32178	3.38221	20.6904
jgi|Hetan2|147116|Hetan1.estExt_fgenesh3_kg.C_50089	jgi|Hetan2|147116|Hetan1.estExt_fgenesh3_kg.C_50089	1..1139		15.7526	4.81509	2.26756	0.0337754	0.858122	1																	8	19.8028	7.25371	20.602	6	9.9923	4.20614	9.94899	10	17.4626	6.49805	19.8477	0	0	0	0	2	6.73633	2.73784	6.89681
jgi|Hetan2|323680|e_gw1.08.456.1	jgi|Hetan2|323680|e_gw1.08.456.1	1..1440		5.35531	-8.49733	-3.08701	0.032367	0.858122	1																	1	1.95793	0.717185	2.57525	0	0	0	0	0	0	0	0	2	2.71824	1.04238	5.4654	3	7.99238	3.24833	10.3452
jgi|Hetan2|324012|e_gw1.08.746.1	jgi|Hetan2|324012|e_gw1.08.746.1	1..924		33.8837	2.63657	1.39866	0.0332243	0.858122	1																	12	36.6158	13.4123	30.903	17	34.8991	14.6904	28.1888	14	30.1363	11.2141	27.7868	6	12.7087	4.87348	16.3962	1	4.15188	1.68744	3.44841
jgi|Hetan2|147377|Hetan1.estExt_fgenesh3_kg.C_60172	jgi|Hetan2|147377|Hetan1.estExt_fgenesh3_kg.C_60172	1..1383		11.0364	7.87545	2.97736	0.0337999	0.858122	1																	4	8.1545	2.98698	10.301	14	19.2019	8.08281	23.2143	4	5.75269	2.14065	7.93909	1	1.41514	0.542673	2.7327	0	0	0	0
jgi|Hetan2|453806|Genemark.6634_g	jgi|Hetan2|453806|Genemark.6634_g	1..408		18.9011	-8.49855	-3.08722	0.0329202	0.858122	1																	0	0	0	0	1	4.64919	1.95703	1.65817	0	0	0	0	2	9.5938	3.679	5.4654	3	28.2084	11.4647	10.3452
jgi|Hetan2|325122|e_gw1.09.1572.1	jgi|Hetan2|325122|e_gw1.09.1572.1	1..939		33.9756	-2.17022	-1.11784	0.0332996	0.858122	1																	3	9.00773	3.29951	7.72575	11	22.2211	9.35371	18.2398	10	21.182	7.88209	19.8477	13	27.0956	10.3905	35.5251	10	40.8556	16.6049	34.4841
jgi|Hetan2|388116|estExt_Genewise1.C_090718	jgi|Hetan2|388116|estExt_Genewise1.C_090718	1..2265		9.40307	5.56936	2.47751	0.0320826	0.858122	1																	15	18.6716	6.83938	38.6287	3	2.51241	1.05757	4.9745	8	7.02514	2.61414	15.8782	0	0	0	0	2	3.3875	1.37678	6.89681
jgi|Hetan2|165593|Hetan1.EuGene16000118	jgi|Hetan2|165593|Hetan1.EuGene16000118	1..1809		8.50433	-4.46209	-2.15772	0.0319798	0.858122	1																	0	0	0	0	5	5.24287	2.20693	8.29083	0	0	0	0	2	2.16378	0.829759	5.4654	7	14.8449	6.03338	24.1388
jgi|Hetan2|460739|estExt_Genemark.C_110034	jgi|Hetan2|460739|estExt_Genemark.C_110034	1..3553		5.83097	3.8661	1.95088	0.0330784	0.858122	1																	9	7.14179	2.61602	23.1772	11	5.87267	2.47203	18.2398	8	4.47845	1.66649	15.8782	3	1.65252	0.633704	8.19811	0	0	0	0
jgi|Hetan2|174637|Hetan1.EuGene9000289	jgi|Hetan2|174637|Hetan1.EuGene9000289	1..990		7.78954	-8.49733	-3.08701	0.0323963	0.858122	1																	1	2.8479	1.04318	2.57525	0	0	0	0	0	0	0	0	2	3.95381	1.5162	5.4654	3	11.6253	4.72484	10.3452
jgi|Hetan2|152300|Hetan1.estExt_fgenesh2_pg.C_90245	jgi|Hetan2|152300|Hetan1.estExt_fgenesh2_pg.C_90245	1..1598		7.88766	-3.14831	-1.65458	0.0337221	0.858122	1																	1	1.76434	0.646275	2.57525	2	2.37406	0.999332	3.31633	4	4.97871	1.85264	7.93909	7	8.57318	3.28762	19.1289	3	7.20214	2.92716	10.3452
jgi|Hetan2|461086|estExt_Genemark.C_120223	jgi|Hetan2|461086|estExt_Genemark.C_120223	1..2502		7.61367	5.00686	2.32391	0.033589	0.858122	1																	12	13.5224	4.95322	30.903	6	4.54885	1.91479	9.94899	6	4.76977	1.77489	11.9086	1	0.782228	0.299967	2.7327	1	1.53331	0.623181	3.44841
jgi|Hetan2|15902|Hetan1.gw1.14.266.1	jgi|Hetan2|15902|Hetan1.gw1.14.266.1	1..426		41.0029	5.00364	2.32298	0.0324916	0.858122	1																	4	26.4734	9.69715	10.301	7	31.1692	13.1203	11.6072	14	65.366	24.3235	27.7868	1	4.59421	1.76178	2.7327	1	9.0055	3.66009	3.44841
jgi|Hetan2|68076|Hetan1.estExt_Genewise1Plus.C_140339	jgi|Hetan2|68076|Hetan1.estExt_Genewise1Plus.C_140339	1..1297		169.285	-2.15472	-1.1075	0.0327912	0.858122	1																	27	58.6926	21.499	69.5317	110	160.876	67.7188	182.398	42	64.4084	23.9671	83.3605	95	143.352	54.9723	259.607	66	195.219	79.3424	227.595
jgi|Hetan2|30594|Hetan1.estExt_Genewise1.C_10537	jgi|Hetan2|30594|Hetan1.estExt_Genewise1.C_10537	1..1701		8.51088	7.67109	2.93943	0.0328816	0.858122	1																	3	4.97252	1.82142	7.72575	9	10.0364	4.22469	14.9235	9	10.5238	3.91602	17.863	1	1.15058	0.441221	2.7327	0	0	0	0
jgi|Hetan2|33355|Hetan1.estExt_Genewise1.C_30812	jgi|Hetan2|33355|Hetan1.estExt_Genewise1.C_30812	1..1692		14.2975	-2.25769	-1.17485	0.0338747	0.858394	1																	3	4.99897	1.83111	7.72575	8	8.96866	3.77525	13.2653	7	8.22869	3.062	13.8934	11	12.7237	4.87924	30.0597	7	15.8714	6.45058	24.1388
jgi|Hetan2|406926|fgenesh1_kg.01_#_402_#_2258_1_CCOZ_CCPA_CCPB_CCPC_EXTA	jgi|Hetan2|406926|fgenesh1_kg.01_#_402_#_2258_1_CCOZ_CCPA_CCPB_CCPC_EXTA	1..605		54.9866	91.0158	6.50804	0.0340521	0.858483	1																	12	55.9224	20.4842	30.903	18	56.4358	23.756	29.847	16	52.6015	19.5736	31.7564	0	0	0	0	0	0	0	0
jgi|Hetan2|424354|fgenesh1_pg.01_#_708	jgi|Hetan2|424354|fgenesh1_pg.01_#_708	1..2520		6.69823	4.61616	2.20669	0.0341984	0.858483	1																	7	7.83172	2.86874	18.0267	10	7.52727	3.16852	16.5817	6	4.7357	1.76221	11.9086	0	0	0	0	2	3.04472	1.23746	6.89681
jgi|Hetan2|432845|estExt_fgenesh1_pm.C_030184	jgi|Hetan2|432845|estExt_fgenesh1_pm.C_030184	1..1379		5.64871	-4.84029	-2.27509	0.0341681	0.858483	1																	0	0	0	0	1	1.37554	0.579018	1.65817	2	2.88469	1.07343	3.96955	6	8.51545	3.26548	16.3962	1	2.78197	1.13067	3.44841
jgi|Hetan2|116407|Hetan1.fgenesh2_pg.C_scaffold_4000204	jgi|Hetan2|116407|Hetan1.fgenesh2_pg.C_scaffold_4000204	1..1194		11.3761	-3.04532	-1.6066	0.0339812	0.858483	1																	0	0	0	0	4	6.35468	2.67493	6.63266	4	6.66329	2.47949	7.93909	8	13.1131	5.02859	21.8616	3	9.63905	3.91758	10.3452
jgi|Hetan2|381185|estExt_Genewise1.C_030875	jgi|Hetan2|381185|estExt_Genewise1.C_030875	1..2021		7.54547	7.94282	2.98965	0.0341321	0.858483	1																	1	1.39506	0.511008	2.57525	9	8.44722	3.55576	14.9235	13	12.7941	4.76085	25.802	0	0	0	0	1	1.89824	0.771498	3.44841
jgi|Hetan2|169836|Hetan1.EuGene3001112	jgi|Hetan2|169836|Hetan1.EuGene3001112	1..1131		13.2082	7.67076	2.93937	0.0343057	0.859565	1																	5	12.4643	4.56564	12.8762	12	20.126	8.47179	19.898	4	7.03446	2.61761	7.93909	1	1.73045	0.663587	2.7327	0	0	0	0
jgi|Hetan2|67496|Hetan1.estExt_Genewise1Plus.C_120626	jgi|Hetan2|67496|Hetan1.estExt_Genewise1Plus.C_120626	1..1715		9.46773	8.20816	3.03706	0.0347847	0.867515	1																	0	0	0	0	11	12.1665	5.12136	18.2398	14	16.2367	6.04186	27.7868	0	0	0	0	1	2.23693	0.909153	3.44841
jgi|Hetan2|441679|estExt_fgenesh1_kg.C_100035	jgi|Hetan2|441679|estExt_fgenesh1_kg.C_100035	1..1306		11.0012	7.31373	2.87061	0.034845	0.867515	1																	5	10.7941	3.95385	12.8762	9	13.0719	5.50245	14.9235	6	9.13779	3.40028	11.9086	1	1.49857	0.574668	2.7327	0	0	0	0
jgi|Hetan2|216527|gw1.10.215.1	jgi|Hetan2|216527|gw1.10.215.1	1..2028		4.74843	-5.90884	-2.56288	0.0348415	0.867515	1																	0	0	0	0	0	0	0	0	2	1.96153	0.72991	3.96955	2	1.93011	0.740154	5.4654	4	7.56675	3.07534	13.7936
jgi|Hetan2|326661|e_gw1.10.709.1	jgi|Hetan2|326661|e_gw1.10.709.1	1..882		87.4778	-2.07167	-1.05079	0.0348818	0.867515	1																	14	44.7527	16.3928	36.0535	21	45.1636	19.0111	34.8215	21	47.357	17.6221	41.6802	22	48.8174	18.7204	60.1195	29	126.138	51.2662	100.004
jgi|Hetan2|442648|estExt_fgenesh1_kg.C_140024	jgi|Hetan2|442648|estExt_fgenesh1_kg.C_140024	1..938		34.3983	89.0353	6.47631	0.0349896	0.868584	1																	11	33.0635	12.1111	28.3277	20	40.445	17.0249	33.1633	14	29.6865	11.0467	27.7868	0	0	0	0	0	0	0	0
jgi|Hetan2|423114|fgenesh1_pm.13_#_283	jgi|Hetan2|423114|fgenesh1_pm.13_#_283	1..420		80.4748	91.179	6.51063	0.0352292	0.872916	1																	20	134.258	49.1784	51.505	8	36.1309	15.2089	13.2653	15	71.0355	26.4332	29.7716	0	0	0	0	0	0	0	0
jgi|Hetan2|332300|e_gw1.14.909.1	jgi|Hetan2|332300|e_gw1.14.909.1	1..1164		6.6586	-4.1712	-2.06046	0.0353891	0.875259	1																	0	0	0	0	2	3.25923	1.37194	3.31633	1	1.70876	0.635849	1.98477	4	6.72555	2.57909	10.9308	2	6.59165	2.67903	6.89681
jgi|Hetan2|469988|estExt_Genewise1Plus.C_013109	jgi|Hetan2|469988|estExt_Genewise1Plus.C_013109	1..3095		6.40134	3.92678	1.97335	0.035618	0.877682	1																	4	3.64384	1.33473	10.301	17	10.419	4.38576	28.1888	8	5.14118	1.91309	15.8782	1	0.632354	0.242493	2.7327	2	2.47906	1.00756	6.89681
jgi|Hetan2|383795|estExt_Genewise1.C_050452	jgi|Hetan2|383795|estExt_Genewise1.C_050452	1..1457		13.2482	3.86392	1.95006	0.035607	0.877682	1																	4	7.74034	2.83527	10.301	12	15.6228	6.57625	19.898	12	16.3815	6.09577	23.8173	2	2.68653	1.03022	5.4654	1	2.63304	1.07014	3.44841
jgi|Hetan2|30833|Hetan1.estExt_Genewise1.C_10895	jgi|Hetan2|30833|Hetan1.estExt_Genewise1.C_10895	1..1722		8.66507	7.31485	2.87083	0.0363217	0.885259	1																	7	11.4611	4.19816	18.0267	9	9.91396	4.17317	14.9235	4	4.62019	1.71923	7.93909	1	1.13655	0.43584	2.7327	0	0	0	0
jgi|Hetan2|41543|Hetan1.e_gw1.1.1599.1	jgi|Hetan2|41543|Hetan1.e_gw1.1.1599.1	1..1527		8.22889	-3.2853	-1.71603	0.0360615	0.885259	1																	1	1.84638	0.676324	2.57525	5	6.2111	2.61449	8.29083	0	0	0	0	5	6.40843	2.45749	13.6635	4	10.0494	4.08434	13.7936
jgi|Hetan2|415508|fgenesh1_pm.03_#_191	jgi|Hetan2|415508|fgenesh1_pm.03_#_191	1..2571		8.45278	4.04625	2.01659	0.0362844	0.885259	1																	12	13.1595	4.82029	30.903	5	3.68897	1.55283	8.29083	11	8.50989	3.16663	21.8325	2	1.52247	0.583832	5.4654	1	1.49216	0.606456	3.44841
jgi|Hetan2|123606|Hetan1.fgenesh2_pm.C_scaffold_4000188	jgi|Hetan2|123606|Hetan1.fgenesh2_pm.C_scaffold_4000188	1..933		17.2638	7.73002	2.95047	0.0363019	0.885259	1																	9	27.197	9.96219	23.1772	10	20.3309	8.55805	16.5817	2	4.26365	1.58656	3.96955	0	0	0	0	1	4.11183	1.67117	3.44841
jgi|Hetan2|324419|e_gw1.08.2033.1	jgi|Hetan2|324419|e_gw1.08.2033.1	1..4290		5.84897	-2.25675	-1.17425	0.0362076	0.885259	1																	4	2.62883	0.962934	10.301	7	3.09513	1.30286	11.6072	6	2.78181	1.03514	11.9086	8	3.64967	1.39956	21.8616	9	8.04827	3.27104	31.0357
jgi|Hetan2|442533|estExt_fgenesh1_kg.C_130137	jgi|Hetan2|442533|estExt_fgenesh1_kg.C_130137	1..1141		15.0362	4.61759	2.20714	0.0362814	0.885259	1																	8	19.7681	7.24099	20.602	10	16.6246	6.99795	16.5817	5	8.71601	3.24333	9.92386	2	3.43056	1.31554	5.4654	0	0	0	0
jgi|Hetan2|460059|estExt_Genemark.C_080422	jgi|Hetan2|460059|estExt_Genemark.C_080422	1..3108		7.05173	4.03975	2.01426	0.036399	0.885534	1																	13	11.7929	4.31973	33.4782	8	4.88255	2.05525	13.2653	7	4.47971	1.66696	13.8934	3	1.88913	0.724437	8.19811	0	0	0	0
jgi|Hetan2|460138|estExt_Genemark.C_080548	jgi|Hetan2|460138|estExt_Genemark.C_080548	1..2643		12.056	-2.16603	-1.11505	0.0365206	0.886881	1																	3	3.20025	1.17224	7.72575	12	8.61235	3.62527	19.898	8	6.02041	2.24027	15.8782	11	8.14547	3.1236	30.0597	11	15.9666	6.48928	37.9325
jgi|Hetan2|100576|Hetan1.Genemark.1649_g	jgi|Hetan2|100576|Hetan1.Genemark.1649_g	1..1977		39.6989	-2.06975	-1.04945	0.0366772	0.887174	1																	14	19.9655	7.31333	36.0535	32	30.703	12.9241	53.0613	21	21.1274	7.86176	41.6802	41	40.588	15.5646	112.041	20	38.8097	15.7734	68.9681
jgi|Hetan2|450890|Genemark.3718_g	jgi|Hetan2|450890|Genemark.3718_g	1..543		27.7055	7.31593	2.87104	0.0367593	0.887174	1																	7	36.3461	13.3135	18.0267	5	17.4666	7.35236	8.29083	8	29.3038	10.9043	15.8782	0	0	0	0	1	7.06509	2.87145	3.44841
jgi|Hetan2|40198|Hetan1.estExt_Genewise1.C_170098	jgi|Hetan2|40198|Hetan1.estExt_Genewise1.C_170098	1..1704		15.5855	3.05139	1.60947	0.0369297	0.887174	1																	13	21.5097	7.87894	33.4782	8	8.9055	3.74867	13.2653	14	16.3415	6.08087	27.7868	4	4.59421	1.76178	10.9308	1	2.25137	0.915022	3.44841
jgi|Hetan2|440852|estExt_fgenesh1_kg.C_070217	jgi|Hetan2|440852|estExt_fgenesh1_kg.C_070217	1..696		19.8036	7.31128	2.87012	0.0369158	0.887174	1																	3	12.1527	4.45149	7.72575	10	27.2539	11.4722	16.5817	7	20.0042	7.44382	13.8934	0	0	0	0	1	5.51199	2.24023	3.44841
jgi|Hetan2|453398|Genemark.6226_g	jgi|Hetan2|453398|Genemark.6226_g	1..1569		6.76124	-3.74125	-1.90352	0.0368908	0.887174	1																	2	3.59391	1.31644	5.1505	1	1.20897	0.508901	1.65817	1	1.26768	0.47172	1.98477	3	3.74213	1.43502	8.19811	4	9.78035	3.97501	13.7936
jgi|Hetan2|461285|estExt_Genemark.C_130186	jgi|Hetan2|461285|estExt_Genemark.C_130186	1..4162		3.95022	-2.44413	-1.28932	0.0366768	0.887174	1																	2	1.35484	0.496274	5.1505	5	2.2788	0.959234	8.29083	4	1.91157	0.71132	7.93909	7	3.29167	1.26228	19.1289	5	4.60877	1.87314	17.242
jgi|Hetan2|468104|estExt_Genewise1Plus.C_010095	jgi|Hetan2|468104|estExt_Genewise1Plus.C_010095	1..1515		273.158	2.10748	1.07552	0.0370385	0.888194	1																	136	253.096	92.7086	350.234	164	205.338	86.4346	271.939	275	361.038	134.347	545.813	45	58.1327	22.2926	122.972	72	182.321	74.1005	248.285
jgi|Hetan2|433870|estExt_fgenesh1_pm.C_040690	jgi|Hetan2|433870|estExt_fgenesh1_pm.C_040690	1..11966		13.0601	2.18213	1.12574	0.0371113	0.888351	1																	79	18.6139	6.81823	203.445	49	7.76756	3.26967	81.2501	77	12.799	4.76265	152.828	29	4.74318	1.8189	79.2484	15	4.80905	1.95454	51.7261
jgi|Hetan2|441370|estExt_fgenesh1_kg.C_090045	jgi|Hetan2|441370|estExt_fgenesh1_kg.C_090045	1..796		8.60549	-37.8663	-5.24284	0.0373256	0.891888	1																	0	0	0	0	0	0	0	0	0	0	0	0	7	17.211	6.60002	19.1289	0	0	0	0
jgi|Hetan2|181098|Hetan1.AOL_estExt_fgenesh3_kg.C_90132	jgi|Hetan2|181098|Hetan1.AOL_estExt_fgenesh3_kg.C_90132	1..639		24.0244	7.43117	2.89359	0.0375363	0.895327	1																	8	35.2979	12.9295	20.602	4	11.874	4.99822	6.63266	8	24.9013	9.26608	15.8782	1	3.06281	1.17452	2.7327	0	0	0	0
jgi|Hetan2|157870|Hetan1.estExt_fgenesh2_pm.C_160021	jgi|Hetan2|157870|Hetan1.estExt_fgenesh2_pm.C_160021	1..2343		5.89587	7.31261	2.87039	0.0376949	0.897513	1																	3	3.61001	1.32234	7.72575	9	7.28632	3.06709	14.9235	8	6.79127	2.52711	15.8782	1	0.835311	0.320323	2.7327	0	0	0	0
jgi|Hetan2|379854|estExt_Genewise1.C_021665	jgi|Hetan2|379854|estExt_Genewise1.C_021665	1..1564		13.0646	-2.70753	-1.43698	0.0377716	0.897745	1																	6	10.8162	3.96194	15.4515	3	3.6385	1.53158	4.9745	5	6.35867	2.36614	9.92386	15	18.7705	7.19805	40.9905	3	7.35871	2.99079	10.3452
jgi|Hetan2|474506|estExt_Genewise1Plus.C_041845	jgi|Hetan2|474506|estExt_Genewise1Plus.C_041845	1..1306		20.4531	2.97495	1.57287	0.038042	0.899387	1																	14	30.2235	11.0708	36.0535	12	17.4291	7.3366	19.898	9	13.7067	5.10042	17.863	4	5.99429	2.29867	10.9308	1	2.93747	1.19387	3.44841
jgi|Hetan2|308672|e_gw1.02.2327.1	jgi|Hetan2|308672|e_gw1.02.2327.1	1..1788		12.9826	-2.25656	-1.17412	0.0380168	0.899387	1																	3	4.73057	1.7328	7.72575	8	8.48712	3.57256	13.2653	6	6.67447	2.48365	11.9086	10	10.9459	4.19752	27.327	7	15.0192	6.10424	24.1388
jgi|Hetan2|447092|estExt_fgenesh1_pg.C_140133	jgi|Hetan2|447092|estExt_fgenesh1_pg.C_140133	1..2881		12.7584	-2.04075	-1.0291	0.0379966	0.899387	1																	8	7.829	2.86775	20.602	10	6.58407	2.77149	16.5817	12	8.28459	3.0828	23.8173	16	10.8692	4.16809	43.7232	11	14.6476	5.9532	37.9325
jgi|Hetan2|103195|Hetan1.Genemark.4268_g	jgi|Hetan2|103195|Hetan1.Genemark.4268_g	1..984		6.92176	-5.9068	-2.56238	0.0381454	0.900245	1																	0	0	0	0	0	0	0	0	2	4.04267	1.50433	3.96955	5	9.94479	3.8136	13.6635	1	3.89872	1.58455	3.44841
jgi|Hetan2|154793|Hetan1.estExt_fgenesh2_pm.C_30204	jgi|Hetan2|154793|Hetan1.estExt_fgenesh2_pm.C_30204	1..2167		4.94937	-3.53953	-1.82356	0.0382942	0.902168	1																	1	1.30107	0.476579	2.57525	2	1.75069	0.736932	3.31633	3	2.75357	1.02464	5.95432	9	8.12839	3.11705	24.5943	1	1.77035	0.719519	3.44841
jgi|Hetan2|315835|e_gw1.04.2775.1	jgi|Hetan2|315835|e_gw1.04.2775.1	1..510		11.4362	-29.6652	-4.8907	0.0385895	0.902779	1																	0	0	0	0	0	0	0	0	0	0	0	0	4	15.3501	5.8864	10.9308	1	7.52224	3.05725	3.44841
jgi|Hetan2|460605|estExt_Genemark.C_100272	jgi|Hetan2|460605|estExt_Genemark.C_100272	1..4293		8.46719	2.39729	1.2614	0.0384489	0.902779	1																	14	9.19447	3.36791	36.0535	22	9.72075	4.09184	36.4796	14	6.48635	2.41365	27.7868	6	2.73534	1.04894	16.3962	3	2.68088	1.08959	10.3452
jgi|Hetan2|247320|gw1.11.1790.1	jgi|Hetan2|247320|gw1.11.1790.1	1..291		20.0428	-29.6652	-4.8907	0.0385895	0.902779	1																	0	0	0	0	0	0	0	0	0	0	0	0	4	26.9022	10.3164	10.9308	1	13.1833	5.35807	3.44841
jgi|Hetan2|412737|fgenesh1_kg.14_#_111_#_4593_0_CCPA2247.g1_CCOZ_CCPA_CCPB_CCPC_EXTA	jgi|Hetan2|412737|fgenesh1_kg.14_#_111_#_4593_0_CCPA2247.g1_CCOZ_CCPA_CCPB_CCPC_EXTA	1..703		8.2965	-29.6652	-4.8907	0.0385895	0.902779	1																	0	0	0	0	0	0	0	0	0	0	0	0	4	11.1359	4.27036	10.9308	1	5.4571	2.21792	3.44841
jgi|Hetan2|380383|estExt_Genewise1.C_022548	jgi|Hetan2|380383|estExt_Genewise1.C_022548	1..2424		12.0504	2.77754	1.47381	0.0389244	0.909028	1																	14	16.2838	5.96471	36.0535	17	13.3031	5.5998	28.1888	8	6.56433	2.44267	15.8782	2	1.6148	0.619238	5.4654	4	6.3306	2.57293	13.7936
jgi|Hetan2|308369|e_gw1.01.3519.1	jgi|Hetan2|308369|e_gw1.01.3519.1	1..930		11.4069	-3.74207	-1.90384	0.0392463	0.913361	1																	0	0	0	0	2	4.07929	1.71713	3.31633	2	4.2774	1.59167	3.96955	3	6.31334	2.42102	8.19811	4	16.5004	6.70623	13.7936
jgi|Hetan2|152387|Hetan1.estExt_fgenesh2_pg.C_100028	jgi|Hetan2|152387|Hetan1.estExt_fgenesh2_pg.C_100028	1..1843		15.4507	81.1588	6.34267	0.0391932	0.913361	1																	7	10.7086	3.92253	18.0267	21	21.6138	9.0981	34.8215	13	14.0298	5.22066	25.802	0	0	0	0	0	0	0	0
jgi|Hetan2|450307|Genemark.3135_g	jgi|Hetan2|450307|Genemark.3135_g	1..354		1357.02	2.13754	1.09595	0.039728	0.922971	1																	253	2015.01	738.093	651.538	131	701.949	295.478	217.22	241	1354.09	503.873	478.33	59	326.189	125.086	161.229	75	812.784	330.339	258.63
jgi|Hetan2|478862|estExt_Genewise1Plus.C_090100	jgi|Hetan2|478862|estExt_Genewise1Plus.C_090100	1..1909		10.6985	3.73054	1.89939	0.0407056	0.928139	1																	10	14.7691	5.40988	25.7525	8	7.94917	3.34611	13.2653	9	9.37713	3.48934	17.863	2	2.05043	0.786293	5.4654	1	2.00961	0.816762	3.44841
jgi|Hetan2|476431|estExt_Genewise1Plus.C_061166	jgi|Hetan2|476431|estExt_Genewise1Plus.C_061166	1..1047		5.57062	-4.95796	-2.30975	0.0404678	0.928139	1																	0	0	0	0	0	0	0	0	2	3.79941	1.41381	3.96955	4	7.47711	2.8673	10.9308	1	3.66413	1.48921	3.44841
jgi|Hetan2|24441|Hetan1.gw1.1.1843.1	jgi|Hetan2|24441|Hetan1.gw1.1.1843.1	1..1053		85.4641	-2.19678	-1.13539	0.0412366	0.928139	1																	7	18.7426	6.86536	18.0267	45	81.0629	34.1225	74.6174	21	39.6665	14.7604	41.6802	41	76.2037	29.2224	112.041	26	94.7245	38.4987	89.6586
jgi|Hetan2|153994|Hetan1.estExt_fgenesh2_pm.C_10682	jgi|Hetan2|153994|Hetan1.estExt_fgenesh2_pm.C_10682	1..1130		7.65597	-8.5307	-3.09266	0.0413616	0.928139	1																	0	0	0	0	0	0	0	0	1	1.76017	0.654981	1.98477	1	1.73198	0.664174	2.7327	4	13.58	5.51929	13.7936
jgi|Hetan2|60992|Hetan1.estExt_Genewise1Plus.C_21668	jgi|Hetan2|60992|Hetan1.estExt_Genewise1Plus.C_21668	1..1610		3.62263	-4.95791	-2.30973	0.0404684	0.928139	1																	1	1.75119	0.641458	2.57525	1	1.17818	0.495942	1.65817	0	0	0	0	4	4.86245	1.86464	10.9308	1	2.38282	0.968446	3.44841
jgi|Hetan2|379682|estExt_Genewise1.C_021408	jgi|Hetan2|379682|estExt_Genewise1.C_021408	1..1623		25.5902	-2.12278	-1.08595	0.0410073	0.928139	1																	3	5.2115	1.90896	7.72575	14	16.3624	6.88757	23.2143	14	17.1571	6.38435	27.7868	15	18.0881	6.93638	40.9905	14	33.0923	13.4496	48.2777
jgi|Hetan2|438999|estExt_fgenesh1_kg.C_030309	jgi|Hetan2|438999|estExt_fgenesh1_kg.C_030309	1..1437		11.5778	4.77192	2.25457	0.0411906	0.928139	1																	2	3.92403	1.43736	5.1505	16	21.1203	8.89037	26.5306	7	9.6889	3.60536	13.8934	1	1.36196	0.52228	2.7327	1	2.66969	1.08504	3.44841
jgi|Hetan2|107026|Hetan1.Genemark.8099_g	jgi|Hetan2|107026|Hetan1.Genemark.8099_g	1..1680		8.59805	-3.37458	-1.75471	0.0402963	0.928139	1																	0	0	0	0	5	5.64545	2.37639	8.29083	1	1.18392	0.440553	1.98477	3	3.49488	1.34021	8.19811	6	13.7012	5.56856	20.6904
jgi|Hetan2|409133|fgenesh1_kg.04_#_367_#_2775_1_CCOZ_CCPA_CCPB_CCPC_EXTA	jgi|Hetan2|409133|fgenesh1_kg.04_#_367_#_2775_1_CCOZ_CCPA_CCPB_CCPC_EXTA	1..1627		5.94271	-3.7414	-1.90358	0.0414052	0.928139	1																	0	0	0	0	1	1.16587	0.49076	1.65817	3	3.66747	1.36471	5.95432	4	4.81164	1.84515	10.9308	3	7.07377	2.87498	10.3452
jgi|Hetan2|440087|estExt_fgenesh1_kg.C_050311	jgi|Hetan2|440087|estExt_fgenesh1_kg.C_050311	1..1253		6.90443	-8.51676	-3.0903	0.0409832	0.928139	1																	0	0	0	0	1	1.51386	0.637244	1.65817	0	0	0	0	1	1.56196	0.598976	2.7327	4	12.2469	4.97749	13.7936
jgi|Hetan2|384460|estExt_Genewise1.C_051584	jgi|Hetan2|384460|estExt_Genewise1.C_051584	1..646		46.0733	80.3817	6.32879	0.0401315	0.928139	1																	15	65.4664	23.9802	38.6287	8	23.4907	9.88813	13.2653	16	49.263	18.3314	31.7564	0	0	0	0	0	0	0	0
jgi|Hetan2|61227|Hetan1.estExt_Genewise1Plus.C_30099	jgi|Hetan2|61227|Hetan1.estExt_Genewise1Plus.C_30099	1..2453		5.59392	7.28249	2.86443	0.0413185	0.928139	1																	3	3.44813	1.26304	7.72575	12	9.27943	3.90607	19.898	5	4.0542	1.50862	9.92386	1	0.797854	0.305959	2.7327	0	0	0	0
jgi|Hetan2|101612|Hetan1.Genemark.2685_g	jgi|Hetan2|101612|Hetan1.Genemark.2685_g	1..7341		15.582	2.11797	1.08268	0.0408595	0.928139	1																	38	14.5945	5.34592	97.8595	72	18.6044	7.8313	119.388	50	13.5472	5.04106	99.2386	25	6.66508	2.55591	68.3176	8	4.18073	1.69917	27.5872
jgi|Hetan2|440578|estExt_fgenesh1_kg.C_060369	jgi|Hetan2|440578|estExt_fgenesh1_kg.C_060369	1..1195		11.777	6.9571	2.79849	0.0413974	0.928139	1																	6	14.1561	5.18534	15.4515	6	9.52404	4.00904	9.94899	7	11.651	4.33548	13.8934	1	1.63777	0.628047	2.7327	0	0	0	0
jgi|Hetan2|459529|estExt_Genemark.C_060604	jgi|Hetan2|459529|estExt_Genemark.C_060604	1..1367		7.73184	-6.13766	-2.61769	0.041266	0.928139	1																	0	0	0	0	0	0	0	0	2	2.91001	1.08285	3.96955	1	1.4317	0.549025	2.7327	5	14.032	5.70299	17.242
jgi|Hetan2|454758|Genemark.7586_g	jgi|Hetan2|454758|Genemark.7586_g	1..2223		17.908	-2.17965	-1.1241	0.0405301	0.928139	1																	13	16.4878	6.03945	33.4782	11	9.38623	3.95103	18.2398	9	8.0526	2.99647	17.863	25	22.0101	8.44036	68.3176	8	13.806	5.61115	27.5872
jgi|Hetan2|460890|estExt_Genemark.C_110327	jgi|Hetan2|460890|estExt_Genemark.C_110327	1..749		11.5504	-8.51676	-3.0903	0.0410322	0.928139	1																	0	0	0	0	1	2.53254	1.06604	1.65817	0	0	0	0	1	2.613	1.00202	2.7327	4	20.4878	8.32683	13.7936
jgi|Hetan2|66031|Hetan1.estExt_Genewise1Plus.C_90595	jgi|Hetan2|66031|Hetan1.estExt_Genewise1Plus.C_90595	1..1831		3.18539	-4.95758	-2.30964	0.0404722	0.928139	1																	1	1.53982	0.564034	2.57525	0	0	0	0	1	1.08629	0.404221	1.98477	4	4.27555	1.63958	10.9308	1	2.09522	0.851555	3.44841
jgi|Hetan2|66116|Hetan1.estExt_Genewise1Plus.C_90795	jgi|Hetan2|66116|Hetan1.estExt_Genewise1Plus.C_90795	1..1640		4.1293	-4.95886	-2.31001	0.0410123	0.928139	1																	0	0	0	0	1	1.15663	0.48687	1.65817	1	1.2128	0.451298	1.98477	3	3.58012	1.3729	8.19811	2	4.67847	1.90146	6.89681
jgi|Hetan2|162985|Hetan1.EuGene10000590	jgi|Hetan2|162985|Hetan1.EuGene10000590	1..717		9.44497	-4.95886	-2.31001	0.0410123	0.928139	1																	0	0	0	0	1	2.64557	1.11362	1.65817	1	2.77405	1.03226	1.98477	3	8.18885	3.14024	8.19811	2	10.7011	4.34923	6.89681
jgi|Hetan2|456025|Genemark.8853_g	jgi|Hetan2|456025|Genemark.8853_g	1..6063		5.57188	-2.08465	-1.05981	0.0410839	0.928139	1																	5	2.3251	0.85168	12.8762	9	2.81574	1.18525	14.9235	11	3.6086	1.3428	21.8325	11	3.5508	1.36165	30.0597	12	7.59296	3.08599	41.3809
jgi|Hetan2|65464|Hetan1.estExt_Genewise1Plus.C_80333	jgi|Hetan2|65464|Hetan1.estExt_Genewise1Plus.C_80333	1..1038		13.5583	6.9571	2.79849	0.0414737	0.928139	1																	6	16.2972	5.96963	15.4515	6	10.9646	4.61541	9.94899	7	13.4132	4.99123	13.8934	1	1.88549	0.723041	2.7327	0	0	0	0
jgi|Hetan2|444419|estExt_fgenesh1_pg.C_040107	jgi|Hetan2|444419|estExt_fgenesh1_pg.C_040107	1..2518		2.68945	-4.95919	-2.31011	0.0415814	0.928997	1																	0	0	0	0	2	1.50665	0.634207	3.31633	0	0	0	0	3	2.33177	0.894182	8.19811	2	3.04713	1.23844	6.89681
jgi|Hetan2|431289|estExt_fgenesh1_pm.C_010174	jgi|Hetan2|431289|estExt_fgenesh1_pm.C_010174	1..1358		4.29488	-4.95829	-2.30984	0.041827	0.929836	1																	0	0	0	0	1	1.39681	0.587972	1.65817	1	1.46465	0.545013	1.98477	4	5.76476	2.21065	10.9308	1	2.82499	1.14816	3.44841
jgi|Hetan2|438998|estExt_fgenesh1_kg.C_030308	jgi|Hetan2|438998|estExt_fgenesh1_kg.C_030308	1..704		8.28472	-4.95829	-2.30984	0.0418055	0.929836	1																	0	0	0	0	1	2.69442	1.13419	1.65817	1	2.82527	1.05132	1.98477	4	11.1201	4.2643	10.9308	1	5.44935	2.21477	3.44841
jgi|Hetan2|123886|Hetan1.fgenesh2_pm.C_scaffold_4000468	jgi|Hetan2|123886|Hetan1.fgenesh2_pm.C_scaffold_4000468	1..1116		5.2262	-4.95829	-2.30984	0.0417844	0.929836	1																	0	0	0	0	1	1.69971	0.715472	1.65817	1	1.78225	0.663197	1.98477	4	7.01482	2.69002	10.9308	1	3.43758	1.39713	3.44841
jgi|Hetan2|476639|estExt_Genewise1Plus.C_061558	jgi|Hetan2|476639|estExt_Genewise1Plus.C_061558	1..2467		22.4183	2.39905	1.26247	0.0436662	0.935058	1																	24	27.4285	10.047	61.806	13	9.99567	4.20756	21.5561	37	29.8309	11.1004	73.4366	8	6.34661	2.43378	21.8616	6	9.33038	3.79213	20.6904
jgi|Hetan2|145325|Hetan1.estExt_fgenesh3_kg.C_10272	jgi|Hetan2|145325|Hetan1.estExt_fgenesh3_kg.C_10272	1..2342		5.73349	6.95466	2.79798	0.0435764	0.935058	1																	4	4.8154	1.76387	10.301	9	7.28943	3.0684	14.9235	6	5.09563	1.89614	11.9086	1	0.835668	0.32046	2.7327	0	0	0	0
jgi|Hetan2|378302|estExt_Genewise1.C_012170	jgi|Hetan2|378302|estExt_Genewise1.C_012170	1..2032		7.70151	4.5484	2.18536	0.0434772	0.935058	1																	3	4.16253	1.52472	7.72575	14	13.069	5.50124	23.2143	6	5.87301	2.18542	11.9086	2	1.92631	0.738697	5.4654	0	0	0	0
jgi|Hetan2|448177|Genemark.1005_g	jgi|Hetan2|448177|Genemark.1005_g	1..2751		38.9601	-2.00793	-1.00571	0.0430015	0.935058	1																	25	25.6218	9.38519	64.3812	40	27.5808	11.6098	66.3266	19	13.7371	5.11176	37.7107	37	26.3228	10.0942	101.11	37	51.5975	20.9707	127.591
jgi|Hetan2|61157|Hetan1.estExt_Genewise1Plus.C_22022	jgi|Hetan2|61157|Hetan1.estExt_Genewise1Plus.C_22022	1..1797		51.5256	2.54464	1.34746	0.0426135	0.935058	1																	11	17.2585	6.32177	28.3277	85	89.724	37.7683	140.944	43	47.5942	17.7104	85.3452	19	20.6931	7.93535	51.9213	4	8.53944	3.47067	13.7936
jgi|Hetan2|309407|e_gw1.02.2557.1	jgi|Hetan2|309407|e_gw1.02.2557.1	1..1311		18.4748	2.94526	1.5584	0.0424591	0.935058	1																	5	10.7529	3.93877	12.8762	12	17.3627	7.30862	19.898	18	27.3088	10.1619	35.7259	2	2.98571	1.14495	5.4654	3	8.77881	3.56796	10.3452
jgi|Hetan2|381949|estExt_Genewise1.C_032047	jgi|Hetan2|381949|estExt_Genewise1.C_032047	1..3262		4.03158	6.95332	2.7977	0.0431232	0.935058	1																	3	2.59297	0.949798	7.72575	9	5.23355	2.203	14.9235	7	4.26823	1.58826	13.8934	0	0	0	0	1	1.17607	0.477988	3.44841
jgi|Hetan2|450486|Genemark.3314_g	jgi|Hetan2|450486|Genemark.3314_g	1..1740		5.01677	-3.74117	-1.90349	0.0436085	0.935058	1																	1	1.62036	0.593533	2.57525	3	3.27047	1.37667	4.9745	0	0	0	0	5	5.62395	2.15666	13.6635	2	4.40959	1.79218	6.89681
jgi|Hetan2|316471|e_gw1.04.528.1	jgi|Hetan2|316471|e_gw1.04.528.1	1..2811		12.4215	-2.04808	-1.03427	0.0430363	0.935058	1																	7	7.02097	2.57176	18.0267	13	8.77244	3.69266	21.5561	11	7.78332	2.89627	21.8325	20	13.9248	5.33985	54.654	8	10.9181	4.43742	27.5872
jgi|Hetan2|439593|estExt_fgenesh1_kg.C_040240	jgi|Hetan2|439593|estExt_fgenesh1_kg.C_040240	1..1283		22.5379	75.6428	6.24113	0.0424653	0.935058	1																	15	32.9628	12.0742	38.6287	14	20.6985	8.7128	23.2143	9	13.9524	5.19186	17.863	0	0	0	0	0	0	0	0
jgi|Hetan2|458837|estExt_Genemark.C_050116	jgi|Hetan2|458837|estExt_Genemark.C_050116	1..1765		111.357	-1.93762	-0.954287	0.0427124	0.935058	1																	43	68.6884	25.1604	110.736	74	79.5289	33.4768	122.704	58	65.3607	24.3215	115.117	95	105.342	40.3961	259.607	54	117.372	47.7035	186.214
jgi|Hetan2|64765|Hetan1.estExt_Genewise1Plus.C_70214	jgi|Hetan2|64765|Hetan1.estExt_Genewise1Plus.C_70214	1..3500		4.82657	4.42072	2.14428	0.0436663	0.935058	1																	9	7.24993	2.65563	23.1772	6	3.25178	1.3688	9.94899	7	3.97799	1.48026	13.8934	0	0	0	0	2	2.1922	0.89097	6.89681
jgi|Hetan2|65164|Hetan1.estExt_Genewise1Plus.C_70834	jgi|Hetan2|65164|Hetan1.estExt_Genewise1Plus.C_70834	1..2606		18.0347	2.27718	1.18725	0.0424021	0.935058	1																	21	22.7198	8.32221	54.0802	19	13.8298	5.82151	31.5051	23	17.5544	6.53221	45.6498	7	5.25708	2.01597	19.1289	5	7.36059	2.99155	17.242
jgi|Hetan2|445273|estExt_fgenesh1_pg.C_060329	jgi|Hetan2|445273|estExt_fgenesh1_pg.C_060329	1..1407		14.9527	3.84724	1.94382	0.042801	0.935058	1																	12	24.0462	8.80807	30.903	6	8.089	3.40497	9.94899	9	12.7228	4.7343	17.863	2	2.782	1.06683	5.4654	1	2.72661	1.10817	3.44841
jgi|Hetan2|427855|fgenesh1_pg.06_#_473	jgi|Hetan2|427855|fgenesh1_pg.06_#_473	1..534		10.9951	-9.73833	-3.28367	0.042407	0.935058	1																	0	0	0	0	1	3.55219	1.49526	1.65817	0	0	0	0	6	21.9903	8.43277	16.3962	0	0	0	0
jgi|Hetan2|452658|Genemark.5486_g	jgi|Hetan2|452658|Genemark.5486_g	1..627		47.8681	2.5152	1.33068	0.0432777	0.935058	1																	12	53.9602	19.7655	30.903	16	48.405	20.3755	26.5306	13	41.2391	15.3456	25.802	6	18.7286	7.18198	16.3962	1	6.11857	2.48676	3.44841
jgi|Hetan2|35934|Hetan1.estExt_Genewise1.C_60500	jgi|Hetan2|35934|Hetan1.estExt_Genewise1.C_60500	1..1995		9.14962	3.59205	1.84481	0.0432387	0.935058	1																	5	7.06621	2.58834	12.8762	12	11.4097	4.8028	19.898	9	8.9729	3.33892	17.863	2	1.96204	0.752398	5.4654	1	1.92298	0.781553	3.44841
jgi|Hetan2|36149|Hetan1.estExt_Genewise1.C_60876	jgi|Hetan2|36149|Hetan1.estExt_Genewise1.C_60876	1..1448		9.27336	6.95466	2.79798	0.0435271	0.935058	1																	4	7.78845	2.85289	10.301	9	11.7899	4.96284	14.9235	6	8.24168	3.06683	11.9086	1	1.35161	0.518313	2.7327	0	0	0	0
jgi|Hetan2|324675|e_gw1.08.1309.1	jgi|Hetan2|324675|e_gw1.08.1309.1	1..9201		5.47538	-2.01198	-1.00862	0.0436427	0.935058	1																	15	4.59638	1.68364	38.6287	16	3.29855	1.38849	26.5306	13	2.81023	1.04572	25.802	26	5.53043	2.12079	71.0503	13	5.42033	2.20298	44.8293
jgi|Hetan2|453790|Genemark.6618_g	jgi|Hetan2|453790|Genemark.6618_g	1..483		47.8984	-2.59066	-1.37332	0.0429889	0.935058	1																	1	5.83731	2.13819	2.57525	5	19.6363	8.2657	8.29083	7	28.826	10.7265	13.8934	6	24.3122	9.32319	16.3962	9	71.4846	29.0534	31.0357
jgi|Hetan2|149028|Hetan1.estExt_fgenesh3_kg.C_140062	jgi|Hetan2|149028|Hetan1.estExt_fgenesh3_kg.C_140062	1..2019		19.8778	2.4561	1.29637	0.0429132	0.935058	1																	7	9.7751	3.5806	18.0267	30	28.1853	11.8643	49.745	22	21.673	8.0648	43.665	4	3.87743	1.48691	10.9308	6	11.4007	4.63358	20.6904
jgi|Hetan2|36688|Hetan1.estExt_Genewise1.C_70506	jgi|Hetan2|36688|Hetan1.estExt_Genewise1.C_70506	1..1523		13.9486	3.15714	1.65862	0.0425081	0.935058	1																	6	11.1074	4.0686	15.4515	10	12.4548	5.24272	16.5817	14	18.2836	6.80354	27.7868	1	1.28505	0.492788	2.7327	3	7.55681	3.0713	10.3452
jgi|Hetan2|482075|estExt_Genewise1Plus.C_130575	jgi|Hetan2|482075|estExt_Genewise1Plus.C_130575	1..1321		6.60801	-3.74063	-1.90328	0.0428183	0.935058	1																	2	4.26861	1.56358	5.1505	2	2.87187	1.20888	3.31633	0	0	0	0	5	7.40778	2.84071	13.6635	2	5.80824	2.36063	6.89681
jgi|Hetan2|58292|Hetan1.e_gw1.17.26.1	jgi|Hetan2|58292|Hetan1.e_gw1.17.26.1	1..1533		11.2202	4.56251	2.18983	0.0438177	0.936804	1																	10	18.3915	6.73677	25.7525	5	6.18679	2.60426	8.29083	7	9.08216	3.37958	13.8934	2	2.55334	0.979148	5.4654	0	0	0	0
jgi|Hetan2|478195|estExt_Genewise1Plus.C_080817	jgi|Hetan2|478195|estExt_Genewise1Plus.C_080817	1..1479		10.1627	4.22219	2.07799	0.0445313	0.945478	1																	5	9.5315	3.49137	12.8762	9	11.5428	4.85882	14.9235	7	9.41376	3.50297	13.8934	2	2.64657	1.0149	5.4654	0	0	0	0
jgi|Hetan2|447614|Genemark.442_g	jgi|Hetan2|447614|Genemark.442_g	1..1356		6.40871	-4.17108	-2.06042	0.0443686	0.945478	1																	1	2.07922	0.761613	2.57525	1	1.39887	0.588839	1.65817	1	1.46681	0.545817	1.98477	3	4.32994	1.66043	8.19811	3	8.48748	3.44955	10.3452
jgi|Hetan2|308119|e_gw1.01.2017.1	jgi|Hetan2|308119|e_gw1.01.2017.1	1..1713		11.3123	3.72116	1.89575	0.0444152	0.945478	1																	7	11.5213	4.22021	18.0267	15	16.6101	6.99182	24.8725	5	5.80558	2.16033	9.92386	2	2.28504	0.87626	5.4654	1	2.23955	0.910215	3.44841
jgi|Hetan2|173333|Hetan1.EuGene7000394	jgi|Hetan2|173333|Hetan1.EuGene7000394	1..1002		16.3891	4.82147	2.26947	0.0445146	0.945478	1																	1	2.81379	1.03069	2.57525	14	26.5032	11.1562	23.2143	10	19.8502	7.38651	19.8477	2	3.90646	1.49804	5.4654	0	0	0	0
jgi|Hetan2|440295|estExt_fgenesh1_kg.C_060042	jgi|Hetan2|440295|estExt_fgenesh1_kg.C_060042	1..2467		5.66875	7.54308	2.91515	0.0446443	0.945478	1																	1	1.14285	0.418625	2.57525	7	5.38228	2.26561	11.6072	13	10.4811	3.90015	25.802	1	0.793326	0.304222	2.7327	0	0	0	0
jgi|Hetan2|453384|Genemark.6212_g	jgi|Hetan2|453384|Genemark.6212_g	1..804		12.0258	-3.74053	-1.90324	0.0446466	0.945478	1																	3	10.5202	3.85353	7.72575	1	2.35929	0.993117	1.65817	0	0	0	0	4	9.73699	3.73391	10.9308	3	14.3147	5.8179	10.3452
jgi|Hetan2|468970|estExt_Genewise1Plus.C_011585	jgi|Hetan2|468970|estExt_Genewise1Plus.C_011585	1..2170		6.51381	6.97758	2.80273	0.0451237	0.949582	1																	6	7.79563	2.85552	15.4515	4	3.49654	1.47183	6.63266	9	8.24928	3.06966	17.863	1	0.901905	0.34586	2.7327	0	0	0	0
jgi|Hetan2|438848|estExt_fgenesh1_kg.C_030144	jgi|Hetan2|438848|estExt_fgenesh1_kg.C_030144	1..1202		10.9665	6.95458	2.79796	0.0450368	0.949582	1																	3	7.03682	2.57757	7.72575	8	12.6248	5.31425	13.2653	8	13.2379	4.92598	15.8782	1	1.62823	0.62439	2.7327	0	0	0	0
jgi|Hetan2|416299|fgenesh1_pm.03_#_982	jgi|Hetan2|416299|fgenesh1_pm.03_#_982	1..918		27.8101	71.3744	6.15733	0.0450935	0.949582	1																	8	24.5701	8.99997	20.602	18	37.1935	15.6562	29.847	10	21.6666	8.0624	19.8477	0	0	0	0	0	0	0	0
jgi|Hetan2|420758|fgenesh1_pm.09_#_249	jgi|Hetan2|420758|fgenesh1_pm.09_#_249	1..510		28.2584	6.95892	2.79886	0.0450733	0.949582	1																	7	38.6979	14.175	18.0267	4	14.8774	6.26248	6.63266	8	31.1999	11.6099	15.8782	1	3.83752	1.4716	2.7327	0	0	0	0
jgi|Hetan2|451918|Genemark.4746_g	jgi|Hetan2|451918|Genemark.4746_g	1..771		28.7877	-2.40974	-1.26887	0.0452019	0.949735	1																	5	18.2842	6.69745	12.8762	5	12.3014	5.17812	8.29083	4	10.319	3.83984	7.93909	7	17.7691	6.81403	19.1289	8	39.8064	16.1784	27.5872
jgi|Hetan2|42374|Hetan1.e_gw1.1.911.1	jgi|Hetan2|42374|Hetan1.e_gw1.1.911.1	1..669		38.1294	2.90004	1.53607	0.0453691	0.951758	1																	14	59.0013	21.612	36.0535	8	22.6831	9.54818	13.2653	11	32.7039	12.1695	21.8325	4	11.7019	4.48739	10.9308	1	5.73444	2.33064	3.44841
jgi|Hetan2|468984|estExt_Genewise1Plus.C_011604	jgi|Hetan2|468984|estExt_Genewise1Plus.C_011604	1..1542		6.29556	-3.47012	-1.79499	0.0455831	0.952084	1																	1	1.82842	0.669745	2.57525	2	2.46027	1.03562	3.31633	2	2.57976	0.959959	3.96955	6	7.61531	2.9203	16.3962	2	4.9758	2.02231	6.89681
jgi|Hetan2|408257|fgenesh1_kg.03_#_272_#_150_1_CCOZ_CCPA_CCPB_CCPC_EXTA	jgi|Hetan2|408257|fgenesh1_kg.03_#_272_#_150_1_CCOZ_CCPA_CCPB_CCPC_EXTA	1..1639		24.7657	2.24278	1.16529	0.0458093	0.952084	1																	13	22.3627	8.1914	33.4782	26	30.0907	12.6663	43.1123	18	21.8437	8.12832	35.7259	6	7.16462	2.74747	16.3962	5	11.7033	4.75655	17.242
jgi|Hetan2|64810|Hetan1.estExt_Genewise1Plus.C_70313	jgi|Hetan2|64810|Hetan1.estExt_Genewise1Plus.C_70313	1..1836		14.0276	2.88736	1.52975	0.0458108	0.952084	1																	15	23.0345	8.43747	38.6287	9	9.29839	3.91405	14.9235	9	9.74997	3.62808	17.863	3	3.19793	1.22633	8.19811	2	4.17902	1.69847	6.89681
jgi|Hetan2|123344|Hetan1.fgenesh2_pm.C_scaffold_3000547	jgi|Hetan2|123344|Hetan1.fgenesh2_pm.C_scaffold_3000547	1..2001		322.781	-1.95446	-0.966768	0.0457026	0.952084	1																	113	159.218	58.321	291.003	321	304.296	128.09	532.271	152	151.088	56.2216	301.685	317	310.051	118.897	866.267	175	335.512	136.362	603.471
jgi|Hetan2|440676|estExt_fgenesh1_kg.C_070001	jgi|Hetan2|440676|estExt_fgenesh1_kg.C_070001	1..1705		11.5897	3.59438	1.84574	0.0454807	0.952084	1																	10	16.5362	6.05717	25.7525	8	8.90027	3.74647	13.2653	8	9.33252	3.47274	15.8782	2	2.29576	0.880371	5.4654	1	2.25005	0.914486	3.44841
jgi|Hetan2|441443|estExt_fgenesh1_kg.C_090126	jgi|Hetan2|441443|estExt_fgenesh1_kg.C_090126	1..1388		27.2296	2.65439	1.40838	0.045717	0.952084	1																	18	36.5631	13.393	46.3545	11	15.0328	6.3279	18.2398	21	30.0928	11.1979	41.6802	9	12.6904	4.86646	24.5943	0	0	0	0
jgi|Hetan2|164856|Hetan1.EuGene14000106	jgi|Hetan2|164856|Hetan1.EuGene14000106	1..831		16.2048	-3.47146	-1.79554	0.0458939	0.952333	1																	2	6.78561	2.48555	5.1505	2	4.56527	1.9217	3.31633	1	2.39349	0.890648	1.98477	2	4.71031	1.8063	5.4654	6	27.6992	11.2577	20.6904
jgi|Hetan2|380890|estExt_Genewise1.C_030404	jgi|Hetan2|380890|estExt_Genewise1.C_030404	1..754		9.08484	-6.3427	-2.6651	0.0460334	0.953753	1																	1	3.73928	1.36969	2.57525	1	2.51574	1.05897	1.65817	0	0	0	0	7	18.1697	6.96766	19.1289	0	0	0	0
jgi|Hetan2|423633|fgenesh1_pm.14_#_366	jgi|Hetan2|423633|fgenesh1_pm.14_#_366	1..927		7.3894	-6.3427	-2.6651	0.0462583	0.956933	1																	1	3.04144	1.11407	2.57525	1	2.04625	0.861344	1.65817	0	0	0	0	7	14.7788	5.66733	19.1289	0	0	0	0
jgi|Hetan2|434486|estExt_fgenesh1_pm.C_060068	jgi|Hetan2|434486|estExt_fgenesh1_pm.C_060068	1..3186		5.71423	3.45696	1.7895	0.0465114	0.959208	1																	7	6.19458	2.26906	18.0267	10	5.95377	2.50617	16.5817	8	4.99433	1.85845	15.8782	2	1.22858	0.471134	5.4654	1	1.20412	0.48939	3.44841
jgi|Hetan2|320174|e_gw1.06.1616.1	jgi|Hetan2|320174|e_gw1.06.1616.1	1..2091		9.42426	3.93442	1.97615	0.0464444	0.959208	1																	1	1.34836	0.493901	2.57525	15	13.6074	5.72788	24.8725	14	13.317	4.95543	27.7868	2	1.87196	0.717854	5.4654	1	1.83469	0.745671	3.44841
jgi|Hetan2|437479|estExt_fgenesh1_kg.C_010060	jgi|Hetan2|437479|estExt_fgenesh1_kg.C_010060	1..1199		12.8437	4.22237	2.07805	0.0471232	0.959813	1																	6	14.1089	5.16804	15.4515	6	9.49226	3.99566	9.94899	9	14.9299	5.55559	17.863	0	0	0	0	2	6.39924	2.60083	6.89681
jgi|Hetan2|378805|estExt_Genewise1.C_012919	jgi|Hetan2|378805|estExt_Genewise1.C_012919	1..1018		11.3055	-6.34085	-2.66468	0.0478816	0.959813	1																	1	2.76957	1.01449	2.57525	1	1.86333	0.784348	1.65817	0	0	0	0	0	0	0	0	6	22.6111	9.18977	20.6904
jgi|Hetan2|414155|fgenesh1_pm.02_#_42	jgi|Hetan2|414155|fgenesh1_pm.02_#_42	1..1014		255.945	-2.07602	-1.05382	0.0482423	0.959813	1																	50	139.025	50.9244	128.762	136	254.413	107.092	225.51	36	70.6151	26.2767	71.4518	128	247.054	94.7398	349.786	70	264.836	107.637	241.388
jgi|Hetan2|407348|fgenesh1_kg.02_#_46_#_2118_1_CCOZ_CCPA_CCPB_CCPC_EXTA	jgi|Hetan2|407348|fgenesh1_kg.02_#_46_#_2118_1_CCOZ_CCPA_CCPB_CCPC_EXTA	1..1183		4.93021	-4.95862	-2.30994	0.048266	0.959813	1																	0	0	0	0	2	3.20688	1.3499	3.31633	0	0	0	0	4	6.61753	2.53767	10.9308	1	3.24289	1.318	3.44841
jgi|Hetan2|457281|estExt_Genemark.C_020182	jgi|Hetan2|457281|estExt_Genemark.C_020182	1..1427		11.5486	-2.43058	-1.2813	0.0481178	0.959813	1																	3	5.9273	2.17116	7.72575	7	9.3049	3.91679	11.6072	2	2.78766	1.03732	3.96955	9	12.3435	4.73346	24.5943	4	10.7536	4.37056	13.7936
jgi|Hetan2|457352|estExt_Genemark.C_020329	jgi|Hetan2|457352|estExt_Genemark.C_020329	1..3201		4.01654	6.59669	2.72174	0.0474423	0.959813	1																	4	3.52317	1.29053	10.301	6	3.55552	1.49666	9.94899	8	4.97093	1.84974	15.8782	0	0	0	0	1	1.19848	0.487097	3.44841
jgi|Hetan2|407983|fgenesh1_kg.02_#_681_#_0_0_G97A12_CCOZ_CCPA_CCPB_CCPC_EXTA	jgi|Hetan2|407983|fgenesh1_kg.02_#_681_#_0_0_G97A12_CCOZ_CCPA_CCPB_CCPC_EXTA	1..457		27.9318	6.59539	2.72146	0.0475059	0.959813	1																	4	24.6776	9.03936	10.301	9	37.3563	15.7247	14.9235	5	21.7614	8.09768	9.92386	0	0	0	0	1	8.39462	3.41181	3.44841
jgi|Hetan2|170147|Hetan1.EuGene4000162	jgi|Hetan2|170147|Hetan1.EuGene4000162	1..606		14.276	-29.9195	-4.90302	0.0483658	0.959813	1																	0	0	0	0	0	0	0	0	0	0	0	0	1	3.2296	1.23848	2.7327	4	25.3224	10.2917	13.7936
jgi|Hetan2|34412|Hetan1.estExt_Genewise1.C_40679	jgi|Hetan2|34412|Hetan1.estExt_Genewise1.C_40679	1..1450		18.1886	69.4579	6.11807	0.0467752	0.959813	1																	13	25.2775	9.25911	33.4782	14	18.3146	7.70933	23.2143	8	10.9738	4.08347	15.8782	0	0	0	0	0	0	0	0
jgi|Hetan2|381300|estExt_Genewise1.C_031030	jgi|Hetan2|381300|estExt_Genewise1.C_031030	1..1454		21.7561	2.3687	1.24409	0.0483907	0.959813	1																	11	21.3299	7.81308	28.3277	19	24.7872	10.4339	31.5051	14	19.1512	7.12641	27.7868	6	8.07621	3.09704	16.3962	2	5.27695	2.1447	6.89681
jgi|Hetan2|314162|e_gw1.03.3040.1	jgi|Hetan2|314162|e_gw1.03.3040.1	1..579		10.0733	-4.95862	-2.30994	0.0484849	0.959813	1																	0	0	0	0	2	6.55223	2.75809	3.31633	0	0	0	0	4	13.5208	5.18492	10.9308	1	6.62581	2.69292	3.44841
jgi|Hetan2|416268|fgenesh1_pm.03_#_951	jgi|Hetan2|416268|fgenesh1_pm.03_#_951	1..1320		9.88003	6.59666	2.72174	0.0485096	0.959813	1																	5	10.6796	3.91192	12.8762	9	12.9332	5.44409	14.9235	4	6.02725	2.24281	7.93909	1	1.48268	0.568573	2.7327	0	0	0	0
jgi|Hetan2|165192|Hetan1.EuGene15000008	jgi|Hetan2|165192|Hetan1.EuGene15000008	1..327		14.8436	-6.87038	-2.78039	0.0483722	0.959813	1																	0	0	0	0	1	5.80083	2.44179	1.65817	0	0	0	0	3	17.9554	6.88547	8.19811	1	11.7319	4.76819	3.44841
jgi|Hetan2|120768|Hetan1.fgenesh2_pg.C_scaffold_15000056	jgi|Hetan2|120768|Hetan1.fgenesh2_pg.C_scaffold_15000056	1..1374		6.32476	-4.17168	-2.06063	0.0485331	0.959813	1																	0	0	0	0	2	2.76109	1.16225	3.31633	1	1.44759	0.538667	1.98477	3	4.27322	1.63868	8.19811	3	8.37629	3.40436	10.3452
jgi|Hetan2|417746|fgenesh1_pm.05_#_342	jgi|Hetan2|417746|fgenesh1_pm.05_#_342	1..2097		4.62935	-3.47035	-1.79508	0.0467365	0.959813	1																	1	1.3445	0.492488	2.57525	3	2.71369	1.1423	4.9745	1	0.948494	0.352946	1.98477	6	5.59981	2.1474	16.3962	2	3.65889	1.48707	6.89681
jgi|Hetan2|61357|Hetan1.estExt_Genewise1Plus.C_30306	jgi|Hetan2|61357|Hetan1.estExt_Genewise1Plus.C_30306	1..2010		7.71589	4.42316	2.14508	0.0466717	0.959813	1																	4	5.61078	2.05522	10.301	6	5.6623	2.38348	9.94899	12	11.8746	4.41868	23.8173	1	0.973699	0.373391	2.7327	1	1.90863	0.77572	3.44841
jgi|Hetan2|239495|gw1.05.1995.1	jgi|Hetan2|239495|gw1.05.1995.1	1..1143		128.838	-1.94012	-0.956147	0.04727	0.959813	1																	34	83.8672	30.7204	87.5585	60	99.5733	41.9142	99.4899	39	67.8659	25.2537	77.4061	76	130.133	49.9031	207.685	38	127.542	51.8369	131.039
jgi|Hetan2|410105|fgenesh1_kg.06_#_303_#_4966_1_CCOZ_CCPA_CCPB_CCPC_EXTA	jgi|Hetan2|410105|fgenesh1_kg.06_#_303_#_4966_1_CCOZ_CCPA_CCPB_CCPC_EXTA	1..717		31.674	2.80316	1.48706	0.0471141	0.959813	1																	5	19.6612	7.20186	12.8762	18	47.6202	20.0452	29.847	10	27.7405	10.3226	19.8477	2	5.45923	2.09349	5.4654	3	16.0516	6.52384	10.3452
jgi|Hetan2|103794|Hetan1.Genemark.4867_g	jgi|Hetan2|103794|Hetan1.Genemark.4867_g	1..1593		35.2226	2.21322	1.14615	0.0472173	0.959813	1																	23	40.7072	14.911	59.2307	21	25.0058	10.5259	34.8215	32	39.9547	14.8676	63.5127	5	6.14292	2.35567	13.6635	10	24.0825	9.78781	34.4841
jgi|Hetan2|152933|Hetan1.estExt_fgenesh2_pg.C_120266	jgi|Hetan2|152933|Hetan1.estExt_fgenesh2_pg.C_120266	1..1135		8.48442	-4.17156	-2.06059	0.047495	0.959813	1																	1	2.48407	0.909909	2.57525	1	1.67125	0.703495	1.65817	1	1.75242	0.652095	1.98477	2	3.4487	1.3225	5.4654	4	13.5201	5.49497	13.7936
jgi|Hetan2|429262|fgenesh1_pg.09_#_317	jgi|Hetan2|429262|fgenesh1_pg.09_#_317	1..1533		3.16626	-6.87038	-2.78039	0.0483722	0.959813	1																	0	0	0	0	1	1.23736	0.520852	1.65817	0	0	0	0	3	3.83001	1.46872	8.19811	1	2.50251	1.01709	3.44841
jgi|Hetan2|52083|Hetan1.e_gw1.8.902.1	jgi|Hetan2|52083|Hetan1.e_gw1.8.902.1	1..831		5.841	-6.86992	-2.78029	0.0483744	0.959813	1																	0	0	0	0	0	0	0	0	1	2.39349	0.890648	1.98477	3	7.06547	2.70945	8.19811	1	4.61654	1.87629	3.44841
jgi|Hetan2|441917|estExt_fgenesh1_kg.C_100319	jgi|Hetan2|441917|estExt_fgenesh1_kg.C_100319	1..1620		9.64081	-2.8303	-1.50096	0.0470736	0.959813	1																	4	6.96153	2.54999	10.301	4	4.68363	1.97152	6.63266	3	3.68332	1.37061	5.95432	14	16.9135	6.48595	38.2578	1	2.36811	0.962468	3.44841
jgi|Hetan2|389945|estExt_Genewise1.C_111398	jgi|Hetan2|389945|estExt_Genewise1.C_111398	1..4285		4.28448	-2.43069	-1.28137	0.0471566	0.959813	1																	2	1.31595	0.482029	5.1505	3	1.32803	0.55902	4.9745	7	3.24923	1.20908	13.8934	7	3.19719	1.22605	19.1289	6	5.37177	2.18324	20.6904
jgi|Hetan2|53747|Hetan1.e_gw1.10.241.1	jgi|Hetan2|53747|Hetan1.e_gw1.10.241.1	1..390		12.4458	-6.87038	-2.78039	0.0483722	0.959813	1																	0	0	0	0	1	4.86377	2.04735	1.65817	0	0	0	0	3	15.0549	5.7732	8.19811	1	9.83677	3.99794	3.44841
jgi|Hetan2|437006|estExt_fgenesh1_pm.C_130046	jgi|Hetan2|437006|estExt_fgenesh1_pm.C_130046	1..1003		8.66422	-4.17168	-2.06063	0.0485456	0.959813	1																	0	0	0	0	2	3.78239	1.59216	3.31633	1	1.98304	0.737915	1.98477	3	5.85384	2.24482	8.19811	3	11.4746	4.6636	10.3452
jgi|Hetan2|108596|Hetan1.Genemark.9669_g	jgi|Hetan2|108596|Hetan1.Genemark.9669_g	1..3738		5.37683	3.65651	1.87047	0.048479	0.959813	1																	11	8.29685	3.03912	28.3277	6	3.04474	1.28165	9.94899	9	4.78891	1.78201	17.863	2	1.04716	0.401561	5.4654	1	1.02631	0.417121	3.44841
jgi|Hetan2|120455|Hetan1.fgenesh2_pg.C_scaffold_14000029	jgi|Hetan2|120455|Hetan1.fgenesh2_pg.C_scaffold_14000029	1..819		8.26867	-4.95853	-2.30991	0.0473505	0.959813	1																	0	0	0	0	0	0	0	0	2	4.85713	1.8074	3.96955	3	7.16899	2.74914	8.19811	2	9.36836	3.80757	6.89681
jgi|Hetan2|65181|Hetan1.estExt_Genewise1Plus.C_70854	jgi|Hetan2|65181|Hetan1.estExt_Genewise1Plus.C_70854	1..1832		13.6888	69.4461	6.11782	0.0486399	0.960262	1																	12	18.4678	6.76472	30.903	4	4.14164	1.74338	6.63266	17	18.4568	6.868	33.7411	0	0	0	0	0	0	0	0
jgi|Hetan2|458625|estExt_Genemark.C_040506	jgi|Hetan2|458625|estExt_Genemark.C_040506	1..2885		4.48375	6.94034	2.79501	0.0494106	0.971187	1																	2	1.95454	0.715942	5.1505	7	4.60246	1.93735	11.6072	10	6.89426	2.56544	19.8477	1	0.678383	0.260144	2.7327	0	0	0	0
jgi|Hetan2|37838|Hetan1.estExt_Genewise1.C_90730	jgi|Hetan2|37838|Hetan1.estExt_Genewise1.C_90730	1..1820		14.9478	-2.21809	-1.14931	0.049407	0.971187	1																	7	10.8439	3.9721	18.0267	12	12.5068	5.26461	19.898	4	4.37141	1.62666	7.93909	18	19.3563	7.42269	49.1886	5	10.5394	4.28351	17.242
jgi|Hetan2|38032|Hetan1.estExt_Genewise1.C_100265	jgi|Hetan2|38032|Hetan1.estExt_Genewise1.C_100265	1..1836		8.42171	-2.46008	-1.2987	0.0493821	0.971187	1																	2	3.07126	1.125	5.1505	5	5.16577	2.17447	8.29083	3	3.24999	1.20936	5.95432	6	6.39587	2.45267	16.3962	5	10.4476	4.24618	17.242
jgi|Hetan2|318117|e_gw1.05.1648.1	jgi|Hetan2|318117|e_gw1.05.1648.1	1..4119		7.68824	2.44855	1.29193	0.0495449	0.971274	1																	7	4.79144	1.75509	18.0267	25	11.5129	4.84624	41.4541	14	6.76035	2.51561	27.7868	4	1.90059	0.728834	10.9308	4	3.72551	1.51415	13.7936
jgi|Hetan2|389803|estExt_Genewise1.C_111085	jgi|Hetan2|389803|estExt_Genewise1.C_111085	1..1324		10.9343	4.22154	2.07777	0.04956	0.971274	1																	3	6.38841	2.34006	7.72575	9	12.8941	5.42764	14.9235	9	13.5203	5.03108	17.863	2	2.9564	1.13371	5.4654	0	0	0	0
jgi|Hetan2|480426|estExt_Genewise1Plus.C_110134	jgi|Hetan2|480426|estExt_Genewise1Plus.C_110134	1..793		3.70202	-18.2912	-4.19308	0.090383	0.972714	1																	0	0	0	0	0	0	0	0	0	0	0	0	3	7.40404	2.83928	8.19811	0	0	0	0
jgi|Hetan2|480385|estExt_Genewise1Plus.C_110057	jgi|Hetan2|480385|estExt_Genewise1Plus.C_110057	1..887		2.11907	4.96227	2.311	0.481659	0.972714	1																	2	6.3572	2.32863	5.1505	0	0	0	0	0	0	0	0	0	0	0	0	0	0	0	0
jgi|Hetan2|480377|estExt_Genewise1Plus.C_110045	jgi|Hetan2|480377|estExt_Genewise1Plus.C_110045	1..2861		3.13698	1.41833	0.504198	0.608631	0.972714	1																	0	0	0	0	10	6.6301	2.79086	16.5817	4	2.78084	1.03478	7.93909	3	2.05222	0.78698	8.19811	1	1.34091	0.544984	3.44841
jgi|Hetan2|480361|estExt_Genewise1Plus.C_110025	jgi|Hetan2|480361|estExt_Genewise1Plus.C_110025	1..1333		2.93644	-3.95971	-1.98539	0.150955	0.972714	1																	1	2.11509	0.774754	2.57525	1	1.42301	0.598999	1.65817	0	0	0	0	4	5.87287	2.25211	10.9308	0	0	0	0
jgi|Hetan2|480289|estExt_Genewise1Plus.C_101303	jgi|Hetan2|480289|estExt_Genewise1Plus.C_101303	1..1789		54.2467	1.9577	0.969156	0.0763474	0.972714	1																	31	48.8552	17.8956	79.8327	77	81.6429	34.3666	127.679	29	32.2419	11.9976	57.5584	19	20.7857	7.97083	51.9213	11	23.5885	9.58702	37.9325
jgi|Hetan2|480265|estExt_Genewise1Plus.C_101242	jgi|Hetan2|480265|estExt_Genewise1Plus.C_101242	1..1003		6.43986	1.85482	0.891282	0.425665	0.972714	1																	2	5.62197	2.05932	5.1505	2	3.78239	1.59216	3.31633	5	9.91522	3.68957	9.92386	1	1.95128	0.748272	2.7327	1	3.82487	1.55453	3.44841
jgi|Hetan2|480192|estExt_Genewise1Plus.C_101095	jgi|Hetan2|480192|estExt_Genewise1Plus.C_101095	1..1290		3.46526	2.29515	1.19859	0.400407	0.972714	1																	2	4.37119	1.60116	5.1505	2	2.94089	1.23793	3.31633	2	3.08371	1.14749	3.96955	1	1.51716	0.581796	2.7327	0	0	0	0
jgi|Hetan2|480153|estExt_Genewise1Plus.C_101019	jgi|Hetan2|480153|estExt_Genewise1Plus.C_101019	1..390		4.91839	-1.99063	-0.993222	0.578241	0.972714	1																	0	0	0	0	0	0	0	0	1	5.09998	1.89776	1.98477	0	0	0	0	1	9.83677	3.99794	3.44841
jgi|Hetan2|480138|estExt_Genewise1Plus.C_100990	jgi|Hetan2|480138|estExt_Genewise1Plus.C_100990	1..1170		1.34367	4.71014	2.23577	0.483434	0.972714	1																	1	2.40976	0.88269	2.57525	1	1.62126	0.68245	1.65817	0	0	0	0	0	0	0	0	0	0	0	0
jgi|Hetan2|480130|estExt_Genewise1Plus.C_100974	jgi|Hetan2|480130|estExt_Genewise1Plus.C_100974	1..833		3.47748	-3.61746	-1.85498	0.233759	0.972714	1																	0	0	0	0	1	2.27716	0.958543	1.65817	0	0	0	0	1	2.3495	0.90098	2.7327	1	4.60545	1.87179	3.44841
jgi|Hetan2|480114|estExt_Genewise1Plus.C_100945	jgi|Hetan2|480114|estExt_Genewise1Plus.C_100945	1..1160		12.0116	3.64183	1.86466	0.0942688	0.972714	1																	8	19.4443	7.12239	20.602	7	11.4466	4.81833	11.6072	3	5.14395	1.91412	5.95432	0	0	0	0	2	6.61438	2.68827	6.89681
jgi|Hetan2|480101|estExt_Genewise1Plus.C_100903	jgi|Hetan2|480101|estExt_Genewise1Plus.C_100903	1..2274		3.64001	4.08809	2.03143	0.147782	0.972714	1																	4	4.9594	1.81662	10.301	4	3.33662	1.40451	6.63266	3	2.624	0.976423	5.95432	1	0.860657	0.330042	2.7327	0	0	0	0
jgi|Hetan2|480086|estExt_Genewise1Plus.C_100881	jgi|Hetan2|480086|estExt_Genewise1Plus.C_100881	1..740		8.68713	18.4402	4.20478	0.174917	0.972714	1																	2	7.62005	2.79121	5.1505	3	7.69002	3.23703	4.9745	4	10.7513	4.00069	7.93909	0	0	0	0	0	0	0	0
jgi|Hetan2|479883|estExt_Genewise1Plus.C_100548	jgi|Hetan2|479883|estExt_Genewise1Plus.C_100548	1..2710		2.94091	22.3621	4.48299	0.145844	0.972714	1																	3	3.12113	1.14326	7.72575	5	3.49976	1.47319	8.29083	3	2.20184	0.81933	5.95432	0	0	0	0	0	0	0	0
jgi|Hetan2|479833|estExt_Genewise1Plus.C_100456	jgi|Hetan2|479833|estExt_Genewise1Plus.C_100456	1..3499		6.27853	1.22672	0.294804	0.623519	0.972714	1																	7	5.64045	2.06608	18.0267	17	9.21601	3.87937	28.1888	7	3.97912	1.48068	13.8934	5	2.79671	1.07247	13.6635	6	6.57847	2.67367	20.6904
jgi|Hetan2|479805|estExt_Genewise1Plus.C_100411	jgi|Hetan2|479805|estExt_Genewise1Plus.C_100411	1..1690		13.9861	1.23749	0.307422	0.631841	0.972714	1																	4	6.67318	2.44437	10.301	22	24.693	10.3942	36.4796	9	10.5923	3.94151	17.863	9	10.4226	3.99683	24.5943	3	6.81007	2.76781	10.3452
jgi|Hetan2|479799|estExt_Genewise1Plus.C_100402	jgi|Hetan2|479799|estExt_Genewise1Plus.C_100402	1..469		27.836	34.1422	5.09348	0.0990833	0.972714	1																	7	42.0809	15.4141	18.0267	5	20.2225	8.51243	8.29083	5	21.2046	7.89049	9.92386	0	0	0	0	0	0	0	0
jgi|Hetan2|479797|estExt_Genewise1Plus.C_100400	jgi|Hetan2|479797|estExt_Genewise1Plus.C_100400	1..656		17.8592	32.0993	5.00447	0.106731	0.972714	1																	5	21.4895	7.87155	12.8762	9	26.0241	10.9546	14.9235	2	6.064	2.25649	3.96955	0	0	0	0	0	0	0	0
jgi|Hetan2|479786|estExt_Genewise1Plus.C_100386	jgi|Hetan2|479786|estExt_Genewise1Plus.C_100386	1..1905		4.72535	4.44675	2.15275	0.13143	0.972714	1																	4	5.92004	2.1685	10.301	2	1.99147	0.838285	3.31633	6	6.26454	2.33111	11.9086	0	0	0	0	1	2.01383	0.818477	3.44841
jgi|Hetan2|479709|estExt_Genewise1Plus.C_100120	jgi|Hetan2|479709|estExt_Genewise1Plus.C_100120	1..2820		4.44204	-1.64443	-0.717584	0.331383	0.972714	1																	3	2.99938	1.09867	7.72575	4	2.6906	1.13258	6.63266	4	2.82127	1.04983	7.93909	3	2.08206	0.798422	8.19811	5	6.80202	2.76454	17.242
jgi|Hetan2|479677|estExt_Genewise1Plus.C_100073	jgi|Hetan2|479677|estExt_Genewise1Plus.C_100073	1..2071		5.70148	1.70361	0.768598	0.352729	0.972714	1																	5	6.8069	2.49335	12.8762	6	5.49552	2.31328	9.94899	5	4.80201	1.78689	9.92386	2	1.89004	0.724787	5.4654	2	3.70482	1.50574	6.89681
jgi|Hetan2|479626|estExt_Genewise1Plus.C_091584	jgi|Hetan2|479626|estExt_Genewise1Plus.C_091584	1..1742		6.03472	1.96013	0.970951	0.296293	0.972714	1																	5	8.09248	2.96426	12.8762	5	5.44452	2.29181	8.29083	4	4.56715	1.69949	7.93909	2	2.247	0.861672	5.4654	1	2.20226	0.895062	3.44841
jgi|Hetan2|479600|estExt_Genewise1Plus.C_091519	jgi|Hetan2|479600|estExt_Genewise1Plus.C_091519	1..3449		2.23591	-1.86023	-0.895477	0.308693	0.972714	1																	2	1.63492	0.598867	5.1505	2	1.09995	0.463013	3.31633	2	1.15337	0.429184	3.96955	2	1.1349	0.435208	5.4654	3	3.33692	1.35622	10.3452
jgi|Hetan2|479585|estExt_Genewise1Plus.C_091489	jgi|Hetan2|479585|estExt_Genewise1Plus.C_091489	1..1296		3.71521	-2.1604	-1.1113	0.369579	0.972714	1																	2	4.35096	1.59374	5.1505	1	1.46363	0.616101	1.65817	0	0	0	0	1	1.51013	0.579102	2.7327	2	5.92028	2.40617	6.89681
jgi|Hetan2|479554|estExt_Genewise1Plus.C_091431	jgi|Hetan2|479554|estExt_Genewise1Plus.C_091431	1..1385		5.04122	1.85499	0.891409	0.425303	0.972714	1																	4	8.14273	2.98266	10.301	3	4.10875	1.72953	4.9745	2	2.87219	1.06878	3.96955	1	1.41309	0.541889	2.7327	1	2.76992	1.12577	3.44841
jgi|Hetan2|479539|estExt_Genewise1Plus.C_091414	jgi|Hetan2|479539|estExt_Genewise1Plus.C_091414	1..1089		3.24186	1.93645	0.953412	0.519003	0.972714	1																	1	2.589	0.948344	2.57525	2	3.48369	1.46642	3.31633	2	3.65288	1.35928	3.96955	1	1.79719	0.68918	2.7327	0	0	0	0
jgi|Hetan2|479507|estExt_Genewise1Plus.C_091344	jgi|Hetan2|479507|estExt_Genewise1Plus.C_091344	1..1636		2.5151	10.5964	3.4055	0.281908	0.972714	1																	3	5.17008	1.89379	7.72575	1	1.15946	0.48806	1.65817	1	1.21577	0.452401	1.98477	0	0	0	0	0	0	0	0
jgi|Hetan2|479494|estExt_Genewise1Plus.C_091304	jgi|Hetan2|479494|estExt_Genewise1Plus.C_091304	1..1641		0.596324	-6.94978	-2.79697	0.286713	0.972714	1																	0	0	0	0	0	0	0	0	0	0	0	0	1	1.19265	0.457353	2.7327	0	0	0	0
jgi|Hetan2|479463|estExt_Genewise1Plus.C_091256	jgi|Hetan2|479463|estExt_Genewise1Plus.C_091256	1..3829		11.2972	-1.2722	-0.347329	0.515252	0.972714	1																	16	11.7813	4.31547	41.204	31	15.3573	6.46447	51.4031	13	6.75291	2.51284	25.802	26	13.2895	5.09622	71.0503	8	8.01534	3.25766	27.5872
jgi|Hetan2|479447|estExt_Genewise1Plus.C_091189	jgi|Hetan2|479447|estExt_Genewise1Plus.C_091189	1..3087		4.99411	2.32602	1.21786	0.133801	0.972714	1																	4	3.65328	1.33819	10.301	9	5.53024	2.32789	14.9235	9	5.79881	2.15781	17.863	1	0.633992	0.243122	2.7327	3	3.72822	1.51526	10.3452
jgi|Hetan2|479408|estExt_Genewise1Plus.C_091104	jgi|Hetan2|479408|estExt_Genewise1Plus.C_091104	1..2022		29.6009	-1.29892	-0.377307	0.450065	0.972714	1																	18	25.0987	9.19359	46.3545	35	32.8341	13.8211	58.0358	19	18.6898	6.95472	37.7107	20	19.3584	7.42351	54.654	21	39.8433	16.1935	72.4165
jgi|Hetan2|479355|estExt_Genewise1Plus.C_090974	jgi|Hetan2|479355|estExt_Genewise1Plus.C_090974	1..346		1.82743	2.74845	1.45862	0.657112	0.972714	1																	0	0	0	0	1	5.48229	2.30771	1.65817	0	0	0	0	0	0	0	0	0	0	0	0
jgi|Hetan2|479321|estExt_Genewise1Plus.C_090915	jgi|Hetan2|479321|estExt_Genewise1Plus.C_090915	1..1263		6.07497	-3.04694	-1.60736	0.223787	0.972714	1																	0	0	0	0	2	3.00375	1.2644	3.31633	1	1.57482	0.586008	1.98477	0	0	0	0	4	12.1499	4.93808	13.7936
jgi|Hetan2|479306|estExt_Genewise1Plus.C_090885	jgi|Hetan2|479306|estExt_Genewise1Plus.C_090885	1..1662		4.24835	2.05162	1.03676	0.345588	0.972714	1																	2	3.3928	1.24278	5.1505	4	4.56527	1.9217	6.63266	4	4.78699	1.7813	7.93909	0	0	0	0	2	4.61654	1.87629	6.89681
jgi|Hetan2|479259|estExt_Genewise1Plus.C_090812	jgi|Hetan2|479259|estExt_Genewise1Plus.C_090812	1..771		1.64018	4.70946	2.23556	0.483632	0.972714	1																	0	0	0	0	2	4.92055	2.07125	3.31633	0	0	0	0	0	0	0	0	0	0	0	0
jgi|Hetan2|479194|estExt_Genewise1Plus.C_090692	jgi|Hetan2|479194|estExt_Genewise1Plus.C_090692	1..1894		2.0461	-2.16015	-1.11113	0.34255	0.972714	1																	2	2.97721	1.09055	5.1505	1	1.00152	0.421577	1.65817	0	0	0	0	2	2.06667	0.79252	5.4654	1	2.02552	0.82323	3.44841
jgi|Hetan2|479179|estExt_Genewise1Plus.C_090668	jgi|Hetan2|479179|estExt_Genewise1Plus.C_090668	1..1251		0.782228	-1.99039	-0.993055	0.578317	0.972714	1																	0	0	0	0	0	0	0	0	1	1.58992	0.591629	1.98477	1	1.56446	0.599933	2.7327	0	0	0	0
jgi|Hetan2|479129|estExt_Genewise1Plus.C_090591	jgi|Hetan2|479129|estExt_Genewise1Plus.C_090591	1..2236		4.41869	2.64402	1.40273	0.189144	0.972714	1																	5	6.3046	2.30936	12.8762	4	3.39333	1.42838	6.63266	4	3.55813	1.32402	7.93909	0	0	0	0	2	3.43143	1.39463	6.89681
jgi|Hetan2|479105|estExt_Genewise1Plus.C_090548	jgi|Hetan2|479105|estExt_Genewise1Plus.C_090548	1..969		4.29584	12.5546	3.65015	0.242999	0.972714	1																	1	2.90962	1.06579	2.57525	3	5.87267	2.47203	4.9745	2	4.10525	1.52761	3.96955	0	0	0	0	0	0	0	0
jgi|Hetan2|479061|estExt_Genewise1Plus.C_090473	jgi|Hetan2|479061|estExt_Genewise1Plus.C_090473	1..1654		2.34937	2.29438	1.1981	0.404036	0.972714	1																	0	0	0	0	3	3.44052	1.44825	4.9745	3	3.60761	1.34243	5.95432	0	0	0	0	1	2.31943	0.942683	3.44841
jgi|Hetan2|479047|estExt_Genewise1Plus.C_090454	jgi|Hetan2|479047|estExt_Genewise1Plus.C_090454	1..1182		1.33003	4.71014	2.23577	0.483434	0.972714	1																	1	2.3853	0.873728	2.57525	1	1.6048	0.675521	1.65817	0	0	0	0	0	0	0	0	0	0	0	0
jgi|Hetan2|479034|estExt_Genewise1Plus.C_090439	jgi|Hetan2|479034|estExt_Genewise1Plus.C_090439	1..815		6.63803	1.46033	0.546294	0.637003	0.972714	1																	3	10.3782	3.80152	7.72575	2	4.6549	1.95943	3.31633	2	4.88096	1.81627	3.96955	1	2.40139	0.920879	2.7327	1	4.70717	1.91313	3.44841
jgi|Hetan2|479003|estExt_Genewise1Plus.C_090364	jgi|Hetan2|479003|estExt_Genewise1Plus.C_090364	1..1636		3.2045	1.67192	0.741505	0.565463	0.972714	1																	0	0	0	0	2	2.31891	0.97612	3.31633	6	7.2946	2.71441	11.9086	2	2.39259	0.917502	5.4654	0	0	0	0
jgi|Hetan2|478945|estExt_Genewise1Plus.C_090249	jgi|Hetan2|478945|estExt_Genewise1Plus.C_090249	1..2067		8.01742	1.9653	0.974751	0.205711	0.972714	1																	6	8.18409	2.99781	15.4515	11	10.0946	4.24922	18.2398	6	5.77356	2.14841	11.9086	4	3.78739	1.45238	10.9308	1	1.85599	0.754329	3.44841
jgi|Hetan2|478912|estExt_Genewise1Plus.C_090211	jgi|Hetan2|478912|estExt_Genewise1Plus.C_090211	1..4944		14.6793	-1.41407	-0.499857	0.312495	0.972714	1																	18	10.2649	3.76	46.3545	33	12.6612	5.32957	54.7195	36	14.483	5.38928	71.4518	33	13.0634	5.00952	90.1792	21	16.2951	6.62281	72.4165
jgi|Hetan2|478853|estExt_Genewise1Plus.C_090082	jgi|Hetan2|478853|estExt_Genewise1Plus.C_090082	1..1530		0.639587	-1.99053	-0.99315	0.578286	0.972714	1																	0	0	0	0	1	1.23978	0.521873	1.65817	0	0	0	0	1	1.27917	0.490534	2.7327	0	0	0	0
jgi|Hetan2|478806|estExt_Genewise1Plus.C_090016	jgi|Hetan2|478806|estExt_Genewise1Plus.C_090016	1..926		0.682819	2.74845	1.45862	0.657112	0.972714	1																	0	0	0	0	1	2.04846	0.862275	1.65817	0	0	0	0	0	0	0	0	0	0	0	0
jgi|Hetan2|478785|estExt_Genewise1Plus.C_081794	jgi|Hetan2|478785|estExt_Genewise1Plus.C_081794	1..3507		5.8422	1.56835	0.649243	0.306725	0.972714	1																	6	4.82364	1.76689	15.4515	13	7.03146	2.95981	21.5561	10	5.67149	2.11043	19.8477	6	3.34839	1.28403	16.3962	2	2.18782	0.889192	6.89681
jgi|Hetan2|478777|estExt_Genewise1Plus.C_081786	jgi|Hetan2|478777|estExt_Genewise1Plus.C_081786	1..712		9.87368	3.72868	1.89866	0.173283	0.972714	1																	2	7.91972	2.90097	5.1505	5	13.3207	5.60721	8.29083	3	8.38059	3.11852	5.95432	1	2.74878	1.0541	2.7327	0	0	0	0
jgi|Hetan2|478720|estExt_Genewise1Plus.C_081692	jgi|Hetan2|478720|estExt_Genewise1Plus.C_081692	1..548		17.5244	1.39221	0.477379	0.574606	0.972714	1																	4	20.5797	7.5383	10.301	4	13.8458	5.82822	6.63266	5	18.1477	6.753	9.92386	3	10.7142	4.10867	8.19811	1	7.00062	2.84525	3.44841
jgi|Hetan2|478702|estExt_Genewise1Plus.C_081662	jgi|Hetan2|478702|estExt_Genewise1Plus.C_081662	1..946		24.2992	1.19815	0.260804	0.654137	0.972714	1																	6	17.8822	6.55019	15.4515	18	36.0927	15.1928	29.847	9	18.9228	7.04139	17.863	7	14.482	5.55351	19.1289	5	20.2766	8.241	17.242
jgi|Hetan2|478674|estExt_Genewise1Plus.C_081612	jgi|Hetan2|478674|estExt_Genewise1Plus.C_081612	1..1727		12.3465	1.43809	0.524154	0.439617	0.972714	1																	4	6.53021	2.392	10.301	11	12.082	5.08577	18.2398	16	18.4273	6.85701	31.7564	2	2.26651	0.869156	5.4654	7	15.5497	6.31985	24.1388
jgi|Hetan2|478665|estExt_Genewise1Plus.C_081601	jgi|Hetan2|478665|estExt_Genewise1Plus.C_081601	1..2522		3.12894	2.05985	1.04254	0.374134	0.972714	1																	5	5.58965	2.04748	12.8762	4	3.00852	1.2664	6.63266	1	0.788657	0.293469	1.98477	2	1.55205	0.595176	5.4654	0	0	0	0
jgi|Hetan2|478647|estExt_Genewise1Plus.C_081555	jgi|Hetan2|478647|estExt_Genewise1Plus.C_081555	1..1080		0.906081	-1.99053	-0.99315	0.578286	0.972714	1																	0	0	0	0	1	1.75636	0.739321	1.65817	0	0	0	0	1	1.81216	0.694923	2.7327	0	0	0	0
jgi|Hetan2|478642|estExt_Genewise1Plus.C_081550	jgi|Hetan2|478642|estExt_Genewise1Plus.C_081550	1..666		4.93135	10.511	3.39383	0.290225	0.972714	1																	0	0	0	0	1	2.84815	1.1989	1.65817	4	11.9459	4.44522	7.93909	0	0	0	0	0	0	0	0
jgi|Hetan2|478606|estExt_Genewise1Plus.C_081490	jgi|Hetan2|478606|estExt_Genewise1Plus.C_081490	1..2150		7.67935	1.42064	0.50654	0.491045	0.972714	1																	6	7.86815	2.88208	15.4515	13	11.4695	4.82794	21.5561	4	3.70045	1.37698	7.93909	3	2.73089	1.04723	8.19811	4	7.13738	2.90083	13.7936
jgi|Hetan2|478570|estExt_Genewise1Plus.C_081434	jgi|Hetan2|478570|estExt_Genewise1Plus.C_081434	1..1860		5.01428	2.64392	1.40268	0.199527	0.972714	1																	3	4.54745	1.66572	7.72575	4	4.07929	1.71713	6.63266	6	6.41611	2.38751	11.9086	1	1.05222	0.403504	2.7327	1	2.06255	0.838279	3.44841
jgi|Hetan2|478531|estExt_Genewise1Plus.C_081376	jgi|Hetan2|478531|estExt_Genewise1Plus.C_081376	1..851		4.59961	-22.9616	-4.52115	0.0713389	0.972714	1																	0	0	0	0	0	0	0	0	0	0	0	0	4	9.19922	3.52769	10.9308	0	0	0	0
jgi|Hetan2|478452|estExt_Genewise1Plus.C_081272	jgi|Hetan2|478452|estExt_Genewise1Plus.C_081272	1..1431		2.21866	8.63383	3.11	0.320105	0.972714	1																	2	3.94049	1.44339	5.1505	1	1.32556	0.557978	1.65817	1	1.38993	0.517211	1.98477	0	0	0	0	0	0	0	0
jgi|Hetan2|478421|estExt_Genewise1Plus.C_081229	jgi|Hetan2|478421|estExt_Genewise1Plus.C_081229	1..999		3.56465	10.5947	3.40527	0.274157	0.972714	1																	1	2.82224	1.03378	2.57525	1	1.89877	0.799266	1.65817	3	5.97295	2.22261	5.95432	0	0	0	0	0	0	0	0
jgi|Hetan2|478419|estExt_Genewise1Plus.C_081226	jgi|Hetan2|478419|estExt_Genewise1Plus.C_081226	1..2606		3.91595	1.95963	0.970578	0.292226	0.972714	1																	4	4.32758	1.58518	10.301	6	4.36732	1.83837	9.94899	4	3.05294	1.13604	7.93909	1	0.751011	0.287996	2.7327	2	2.94424	1.19662	6.89681
jgi|Hetan2|478408|estExt_Genewise1Plus.C_081212	jgi|Hetan2|478408|estExt_Genewise1Plus.C_081212	1..3057		3.33823	1.49557	0.580691	0.496816	0.972714	1																	4	3.68913	1.35132	10.301	6	3.723	1.56716	9.94899	4	2.60254	0.968437	7.93909	1	0.640214	0.245508	2.7327	3	3.76481	1.53013	10.3452
jgi|Hetan2|478374|estExt_Genewise1Plus.C_081167	jgi|Hetan2|478374|estExt_Genewise1Plus.C_081167	1..2621		6.25232	3.18466	1.67114	0.0616871	0.972714	1																	5	5.37852	1.97014	12.8762	8	5.78976	2.43713	13.2653	10	7.58868	2.82384	19.8477	2	1.49343	0.572695	5.4654	1	1.46369	0.594887	3.44841
jgi|Hetan2|478327|estExt_Genewise1Plus.C_081111	jgi|Hetan2|478327|estExt_Genewise1Plus.C_081111	1..2281		5.52586	-1.42107	-0.506981	0.436232	0.972714	1																	3	3.70814	1.35828	7.72575	9	7.48437	3.15046	14.9235	4	3.48793	1.2979	7.93909	7	6.00611	2.30321	19.1289	3	5.0456	2.05068	10.3452
jgi|Hetan2|478189|estExt_Genewise1Plus.C_080807	jgi|Hetan2|478189|estExt_Genewise1Plus.C_080807	1..762		9.62936	2.05202	1.03704	0.338925	0.972714	1																	3	11.1001	4.06593	7.72575	4	9.95733	4.19142	6.63266	3	7.83068	2.91389	5.95432	1	2.56842	0.98493	2.7327	1	5.03457	2.04619	3.44841
jgi|Hetan2|478173|estExt_Genewise1Plus.C_080782	jgi|Hetan2|478173|estExt_Genewise1Plus.C_080782	1..786		13.4357	2.09541	1.06723	0.236752	0.972714	1																	3	10.7611	3.94178	7.72575	7	16.8933	7.11102	11.6072	5	12.6526	4.7082	9.92386	1	2.48999	0.954856	2.7327	2	9.76168	3.96743	6.89681
jgi|Hetan2|478085|estExt_Genewise1Plus.C_080630	jgi|Hetan2|478085|estExt_Genewise1Plus.C_080630	1..1018		2.84552	-2.11085	-1.07783	0.424565	0.972714	1																	1	2.76957	1.01449	2.57525	1	1.86333	0.784348	1.65817	0	0	0	0	1	1.92253	0.737246	2.7327	1	3.76851	1.53163	3.44841
jgi|Hetan2|478059|estExt_Genewise1Plus.C_080601	jgi|Hetan2|478059|estExt_Genewise1Plus.C_080601	1..1153		4.15868	2.65285	1.40754	0.318097	0.972714	1																	1	2.44529	0.895704	2.57525	4	6.58065	2.77005	6.63266	2	3.45012	1.28383	3.96955	0	0	0	0	1	3.32727	1.3523	3.44841
jgi|Hetan2|478056|estExt_Genewise1Plus.C_080595	jgi|Hetan2|478056|estExt_Genewise1Plus.C_080595	1..842		2.32439	-2.11063	-1.07768	0.439006	0.972714	1																	0	0	0	0	0	0	0	0	2	4.72445	1.75802	3.96955	2	4.64878	1.7827	5.4654	0	0	0	0
jgi|Hetan2|477994|estExt_Genewise1Plus.C_080472	jgi|Hetan2|477994|estExt_Genewise1Plus.C_080472	1..1504		1.92692	8.63317	3.10989	0.320124	0.972714	1																	1	1.87461	0.686667	2.57525	1	1.26122	0.530895	1.65817	2	2.64494	0.984213	3.96955	0	0	0	0	0	0	0	0
jgi|Hetan2|477978|estExt_Genewise1Plus.C_080450	jgi|Hetan2|477978|estExt_Genewise1Plus.C_080450	1..680		24.1646	44.0293	5.46039	0.0780147	0.972714	1																	8	33.1696	12.15	20.602	12	33.4742	14.0906	19.898	2	5.84998	2.17685	3.96955	0	0	0	0	0	0	0	0
jgi|Hetan2|477965|estExt_Genewise1Plus.C_080418	jgi|Hetan2|477965|estExt_Genewise1Plus.C_080418	1..363		1.82644	2.74863	1.45871	0.657089	0.972714	1																	0	0	0	0	0	0	0	0	1	5.47932	2.03892	1.98477	0	0	0	0	0	0	0	0
jgi|Hetan2|477957|estExt_Genewise1Plus.C_080405	jgi|Hetan2|477957|estExt_Genewise1Plus.C_080405	1..5363		6.70767	-1.40538	-0.490956	0.38443	0.972714	1																	7	3.68002	1.34798	18.0267	25	8.8424	3.72211	41.4541	18	6.67572	2.48412	35.7259	25	9.12332	3.49859	68.3176	6	4.29201	1.74439	20.6904
jgi|Hetan2|477946|estExt_Genewise1Plus.C_080375	jgi|Hetan2|477946|estExt_Genewise1Plus.C_080375	1..587		14.625	4.0882	2.03147	0.150024	0.972714	1																	5	24.0155	8.79682	12.8762	3	9.6944	4.08075	4.9745	3	10.1652	3.7826	5.95432	0	0	0	0	1	6.53551	2.65621	3.44841
jgi|Hetan2|477924|estExt_Genewise1Plus.C_080329	jgi|Hetan2|477924|estExt_Genewise1Plus.C_080329	1..1081		2.71573	-5.24265	-2.3903	0.115914	0.972714	1																	1	2.60816	0.955362	2.57525	0	0	0	0	0	0	0	0	3	5.43146	2.08284	8.19811	0	0	0	0
jgi|Hetan2|477904|estExt_Genewise1Plus.C_080291	jgi|Hetan2|477904|estExt_Genewise1Plus.C_080291	1..1130		3.42947	-3.06041	-1.61372	0.190285	0.972714	1																	0	0	0	0	2	3.35729	1.41321	3.31633	0	0	0	0	2	3.46396	1.32835	5.4654	1	3.39499	1.37982	3.44841
jgi|Hetan2|477892|estExt_Genewise1Plus.C_080268	jgi|Hetan2|477892|estExt_Genewise1Plus.C_080268	1..1603		6.02919	1.87323	0.905526	0.374406	0.972714	1																	4	7.03536	2.57703	10.301	2	2.36665	0.996215	3.31633	7	8.68556	3.232	13.8934	3	3.66276	1.40458	8.19811	0	0	0	0
jgi|Hetan2|477850|estExt_Genewise1Plus.C_080198	jgi|Hetan2|477850|estExt_Genewise1Plus.C_080198	1..4597		6.28427	1.579	0.659008	0.266735	0.972714	1																	10	6.13317	2.24657	25.7525	13	5.36422	2.25801	21.5561	17	7.35542	2.73704	33.7411	4	1.70297	0.653049	10.9308	7	5.84172	2.37424	24.1388
jgi|Hetan2|477847|estExt_Genewise1Plus.C_080195	jgi|Hetan2|477847|estExt_Genewise1Plus.C_080195	1..591		7.56377	12.5564	3.65036	0.239636	0.972714	1																	2	9.54118	3.49491	5.1505	2	6.41919	2.70209	3.31633	2	6.73094	2.50466	3.96955	0	0	0	0	0	0	0	0
jgi|Hetan2|477837|estExt_Genewise1Plus.C_080185	jgi|Hetan2|477837|estExt_Genewise1Plus.C_080185	1..2352		4.48265	1.49605	0.581159	0.495475	0.972714	1																	5	5.99366	2.19547	12.8762	4	3.22597	1.35794	6.63266	5	4.2283	1.5734	9.92386	2	1.66423	0.638194	5.4654	2	3.2622	1.32585	6.89681
jgi|Hetan2|477786|estExt_Genewise1Plus.C_080053	jgi|Hetan2|477786|estExt_Genewise1Plus.C_080053	1..800		0.828747	2.74863	1.45871	0.657089	0.972714	1																	0	0	0	0	0	0	0	0	1	2.48624	0.92516	1.98477	0	0	0	0	0	0	0	0
jgi|Hetan2|477763|estExt_Genewise1Plus.C_080018	jgi|Hetan2|477763|estExt_Genewise1Plus.C_080018	1..818		2.31891	6.37314	2.672	0.414795	0.972714	1																	0	0	0	0	3	6.95674	2.92836	4.9745	0	0	0	0	0	0	0	0	0	0	0	0
jgi|Hetan2|477720|estExt_Genewise1Plus.C_071557	jgi|Hetan2|477720|estExt_Genewise1Plus.C_071557	1..4422		2.63792	-1.42043	-0.506323	0.442765	0.972714	1																	4	2.55036	0.93419	10.301	5	2.14481	0.902834	8.29083	7	3.14856	1.17162	13.8934	8	3.54072	1.35779	21.8616	2	1.73512	0.7052	6.89681
jgi|Hetan2|477646|estExt_Genewise1Plus.C_071345	jgi|Hetan2|477646|estExt_Genewise1Plus.C_071345	1..1335		8.43007	1.70375	0.76871	0.389866	0.972714	1																	3	6.33577	2.32078	7.72575	6	8.52526	3.58861	9.94899	7	10.4292	3.88082	13.8934	4	5.86407	2.24874	10.9308	0	0	0	0
jgi|Hetan2|477632|estExt_Genewise1Plus.C_071320	jgi|Hetan2|477632|estExt_Genewise1Plus.C_071320	1..793		933.304	-1.74397	-0.802374	0.0980223	0.972714	1																	128	455.089	166.698	329.632	402	961.592	404.771	666.582	211	529.228	196.932	418.787	329	811.976	311.374	899.059	218	1054.63	428.632	751.752
jgi|Hetan2|477630|estExt_Genewise1Plus.C_071318	jgi|Hetan2|477630|estExt_Genewise1Plus.C_071318	1..930		2.10445	-3.61653	-1.8546	0.233843	0.972714	1																	1	3.03163	1.11048	2.57525	0	0	0	0	0	0	0	0	2	4.20889	1.61401	5.4654	0	0	0	0
jgi|Hetan2|477622|estExt_Genewise1Plus.C_071309	jgi|Hetan2|477622|estExt_Genewise1Plus.C_071309	1..703		2.78398	-3.61681	-1.85472	0.233826	0.972714	1																	0	0	0	0	0	0	0	0	1	2.82929	1.05281	1.98477	2	5.56795	2.13518	5.4654	0	0	0	0
jgi|Hetan2|477620|estExt_Genewise1Plus.C_071306	jgi|Hetan2|477620|estExt_Genewise1Plus.C_071306	1..1503		6.54426	1.94611	0.960594	0.328265	0.972714	1																	3	5.62758	2.06137	7.72575	9	11.3585	4.78124	14.9235	2	2.6467	0.984868	3.96955	1	1.30215	0.499346	2.7327	2	5.10491	2.07478	6.89681
jgi|Hetan2|477618|estExt_Genewise1Plus.C_071299	jgi|Hetan2|477618|estExt_Genewise1Plus.C_071299	1..3167		14.61	-1.20111	-0.264367	0.608354	0.972714	1																	16	14.244	5.21754	41.204	27	16.1716	6.80726	44.7705	14	8.79252	3.2718	27.7868	12	7.41573	2.84376	32.7924	18	21.8043	8.86188	62.0713
jgi|Hetan2|477611|estExt_Genewise1Plus.C_071288	jgi|Hetan2|477611|estExt_Genewise1Plus.C_071288	1..1580		9.17118	1.43839	0.524459	0.475467	0.972714	1																	5	8.92221	3.26819	12.8762	5	6.00276	2.52679	8.29083	10	12.5886	4.68436	19.8477	4	4.95477	1.90004	10.9308	2	4.85613	1.97367	6.89681
jgi|Hetan2|477569|estExt_Genewise1Plus.C_071214	jgi|Hetan2|477569|estExt_Genewise1Plus.C_071214	1..554		2.39349	4.71411	2.23699	0.483864	0.972714	1																	0	0	0	0	0	0	0	0	2	7.18048	2.67194	3.96955	0	0	0	0	0	0	0	0
jgi|Hetan2|477560|estExt_Genewise1Plus.C_071141	jgi|Hetan2|477560|estExt_Genewise1Plus.C_071141	1..3514		3.06324	-2.29617	-1.19923	0.168834	0.972714	1																	3	2.40702	0.881685	7.72575	5	2.69902	1.13612	8.29083	2	1.13204	0.421245	3.96955	11	6.12649	2.34937	30.0597	0	0	0	0
jgi|Hetan2|477546|estExt_Genewise1Plus.C_071100	jgi|Hetan2|477546|estExt_Genewise1Plus.C_071100	1..3704		5.24176	-1.4151	-0.500907	0.409775	0.972714	1																	2	1.52236	0.557639	5.1505	14	7.1696	3.01796	23.2143	10	5.36985	1.99819	19.8477	12	6.34061	2.43148	32.7924	4	4.14292	1.6838	13.7936
jgi|Hetan2|477502|estExt_Genewise1Plus.C_071040	jgi|Hetan2|477502|estExt_Genewise1Plus.C_071040	1..3951		9.68203	1.47715	0.562815	0.346838	0.972714	1																	5	3.56798	1.30694	12.8762	30	14.403	6.06277	49.745	22	11.0751	4.12119	43.665	8	3.96281	1.51965	21.8616	8	7.76784	3.15707	27.5872
jgi|Hetan2|477461|estExt_Genewise1Plus.C_070982	jgi|Hetan2|477461|estExt_Genewise1Plus.C_070982	1..749		1.77035	4.71411	2.23699	0.483939	0.972714	1																	0	0	0	0	0	0	0	0	2	5.31106	1.97631	3.96955	0	0	0	0	0	0	0	0
jgi|Hetan2|477443|estExt_Genewise1Plus.C_070921	jgi|Hetan2|477443|estExt_Genewise1Plus.C_070921	1..1370		5.68582	-1.95965	-0.970593	0.243917	0.972714	1																	2	4.11594	1.50766	5.1505	4	5.53831	2.33129	6.63266	2	2.90364	1.08048	3.96955	6	8.57139	3.28693	16.3962	1	2.80025	1.1381	3.44841
jgi|Hetan2|477432|estExt_Genewise1Plus.C_070903	jgi|Hetan2|477432|estExt_Genewise1Plus.C_070903	1..1749		4.00192	20.3977	4.35034	0.161645	0.972714	1																	2	3.22404	1.18096	5.1505	6	6.50728	2.73916	9.94899	2	2.27443	0.846345	3.96955	0	0	0	0	0	0	0	0
jgi|Hetan2|477394|estExt_Genewise1Plus.C_070822	jgi|Hetan2|477394|estExt_Genewise1Plus.C_070822	1..821		9.51996	1.64561	0.71862	0.515193	0.972714	1																	2	6.86826	2.51583	5.1505	1	2.31044	0.972553	1.65817	8	19.3812	7.21197	15.8782	3	7.15153	2.74245	8.19811	0	0	0	0
jgi|Hetan2|477388|estExt_Genewise1Plus.C_070816	jgi|Hetan2|477388|estExt_Genewise1Plus.C_070816	1..2287		2.9611	-1.41731	-0.503157	0.583763	0.972714	1																	1	1.2328	0.451573	2.57525	2	1.65883	0.698265	3.31633	5	4.34848	1.61812	9.92386	3	2.5673	0.984499	8.19811	2	3.35491	1.36353	6.89681
jgi|Hetan2|477348|estExt_Genewise1Plus.C_070756	jgi|Hetan2|477348|estExt_Genewise1Plus.C_070756	1..2332		3.33264	23.4049	4.54874	0.14544	0.972714	1																	0	0	0	0	6	4.88046	2.05437	9.94899	6	5.11748	1.90428	11.9086	0	0	0	0	0	0	0	0
jgi|Hetan2|477333|estExt_Genewise1Plus.C_070732	jgi|Hetan2|477333|estExt_Genewise1Plus.C_070732	1..507		7.78556	2.31205	1.20917	0.464946	0.972714	1																	0	0	0	0	1	3.74136	1.57488	1.65817	5	19.6153	7.2991	9.92386	1	3.86023	1.48031	2.7327	0	0	0	0
jgi|Hetan2|477311|estExt_Genewise1Plus.C_070690	jgi|Hetan2|477311|estExt_Genewise1Plus.C_070690	1..3524		4.38842	1.42039	0.506286	0.495304	0.972714	1																	2	1.60012	0.586122	5.1505	11	5.92099	2.49237	18.2398	10	5.64413	2.10025	19.8477	3	1.66612	0.638919	8.19811	4	4.35453	1.7698	13.7936
jgi|Hetan2|477256|estExt_Genewise1Plus.C_070604	jgi|Hetan2|477256|estExt_Genewise1Plus.C_070604	1..1057		7.36951	-3.80871	-1.9293	0.0802146	0.972714	1																	0	0	0	0	4	7.17832	3.02163	6.63266	0	0	0	0	6	11.1096	4.26026	16.3962	1	3.62946	1.47512	3.44841
jgi|Hetan2|477240|estExt_Genewise1Plus.C_070578	jgi|Hetan2|477240|estExt_Genewise1Plus.C_070578	1..644		8.99608	-4.00918	-2.00331	0.106619	0.972714	1																	1	4.37798	1.60364	2.57525	0	0	0	0	1	3.0885	1.14927	1.98477	2	6.07806	2.3308	5.4654	2	11.9141	4.84223	6.89681
jgi|Hetan2|477123|estExt_Genewise1Plus.C_070342	jgi|Hetan2|477123|estExt_Genewise1Plus.C_070342	1..711		0.932486	2.74863	1.45871	0.657089	0.972714	1																	0	0	0	0	0	0	0	0	1	2.79746	1.04097	1.98477	0	0	0	0	0	0	0	0
jgi|Hetan2|477117|estExt_Genewise1Plus.C_070295	jgi|Hetan2|477117|estExt_Genewise1Plus.C_070295	1..293		3.20753	2.74884	1.45882	0.657063	0.972714	1																	1	9.62259	3.52473	2.57525	0	0	0	0	0	0	0	0	0	0	0	0	0	0	0	0
jgi|Hetan2|477110|estExt_Genewise1Plus.C_070264	jgi|Hetan2|477110|estExt_Genewise1Plus.C_070264	1..1362		2.15543	-3.05608	-1.61168	0.298616	0.972714	1																	0	0	0	0	2	2.78542	1.17249	3.31633	0	0	0	0	3	4.31087	1.65312	8.19811	0	0	0	0
jgi|Hetan2|477059|estExt_Genewise1Plus.C_070001	jgi|Hetan2|477059|estExt_Genewise1Plus.C_070001	1..1116		1.69971	6.37314	2.672	0.414918	0.972714	1																	0	0	0	0	3	5.09912	2.14641	4.9745	0	0	0	0	0	0	0	0	0	0	0	0
jgi|Hetan2|477043|estExt_Genewise1Plus.C_062248	jgi|Hetan2|477043|estExt_Genewise1Plus.C_062248	1..1509		4.37104	1.68369	0.751624	0.548733	0.972714	1																	5	9.34201	3.42196	12.8762	3	3.77112	1.58741	4.9745	0	0	0	0	0	0	0	0	2	5.08461	2.06653	6.89681
jgi|Hetan2|477021|estExt_Genewise1Plus.C_062213	jgi|Hetan2|477021|estExt_Genewise1Plus.C_062213	1..2033		7.98327	1.5091	0.593687	0.43006	0.972714	1																	9	12.4814	4.57192	23.1772	6	5.59824	2.35652	9.94899	6	5.87012	2.18434	11.9086	3	2.88805	1.1075	8.19811	3	5.6611	2.30083	10.3452
jgi|Hetan2|477016|estExt_Genewise1Plus.C_062208	jgi|Hetan2|477016|estExt_Genewise1Plus.C_062208	1..2045		2.5636	16.1323	4.01188	0.209576	0.972714	1																	0	0	0	0	2	1.85513	0.780896	3.31633	6	5.83568	2.17153	11.9086	0	0	0	0	0	0	0	0
jgi|Hetan2|476959|estExt_Genewise1Plus.C_062076	jgi|Hetan2|476959|estExt_Genewise1Plus.C_062076	1..1322		5.83332	-1.60897	-0.686135	0.453348	0.972714	1																	3	6.39808	2.3436	7.72575	4	5.7394	2.41593	6.63266	0	0	0	0	2	2.96087	1.13543	5.4654	3	8.70577	3.53827	10.3452
jgi|Hetan2|476866|estExt_Genewise1Plus.C_061939	jgi|Hetan2|476866|estExt_Genewise1Plus.C_061939	1..3561		2.59699	2.44716	1.29111	0.240003	0.972714	1																	5	3.95875	1.45008	12.8762	3	1.59804	0.672676	4.9745	4	2.2342	0.831371	7.93909	1	0.549603	0.21076	2.7327	1	1.07732	0.437854	3.44841
jgi|Hetan2|476839|estExt_Genewise1Plus.C_061888	jgi|Hetan2|476839|estExt_Genewise1Plus.C_061888	1..2055		5.63842	-1.64424	-0.717417	0.304832	0.972714	1																	3	4.11594	1.50766	7.72575	4	3.69221	1.55419	6.63266	4	3.87152	1.44064	7.93909	4	3.80951	1.46086	10.9308	4	7.46733	3.03494	13.7936
jgi|Hetan2|476837|estExt_Genewise1Plus.C_061883	jgi|Hetan2|476837|estExt_Genewise1Plus.C_061883	1..1548		6.24598	-1.58294	-0.662606	0.376377	0.972714	1																	4	7.28532	2.6686	10.301	4	4.90148	2.06322	6.63266	2	2.56976	0.956238	3.96955	4	5.0572	1.93932	10.9308	3	7.43477	3.0217	10.3452
jgi|Hetan2|476828|estExt_Genewise1Plus.C_061874	jgi|Hetan2|476828|estExt_Genewise1Plus.C_061874	1..1444		4.64355	1.85484	0.891298	0.411533	0.972714	1																	3	5.85752	2.1456	7.72575	3	3.94087	1.65886	4.9745	3	4.13226	1.53766	5.95432	1	1.35536	0.519748	2.7327	1	2.65675	1.07978	3.44841
jgi|Hetan2|476736|estExt_Genewise1Plus.C_061713	jgi|Hetan2|476736|estExt_Genewise1Plus.C_061713	1..994		3.55169	10.594	3.40518	0.274171	0.972714	1																	1	2.83644	1.03898	2.57525	2	3.81664	1.60657	3.31633	2	4.002	1.48919	3.96955	0	0	0	0	0	0	0	0
jgi|Hetan2|476709|estExt_Genewise1Plus.C_061685	jgi|Hetan2|476709|estExt_Genewise1Plus.C_061685	1..1410		1.81551	8.63136	3.10959	0.33026	0.972714	1																	0	0	0	0	3	4.0359	1.69886	4.9745	1	1.41063	0.524914	1.98477	0	0	0	0	0	0	0	0
jgi|Hetan2|476688|estExt_Genewise1Plus.C_061657	jgi|Hetan2|476688|estExt_Genewise1Plus.C_061657	1..1629		2.36658	2.29449	1.19818	0.437168	0.972714	1																	0	0	0	0	4	4.65776	1.96063	6.63266	2	2.44198	0.90869	3.96955	1	1.20143	0.460722	2.7327	0	0	0	0
jgi|Hetan2|476674|estExt_Genewise1Plus.C_061636	jgi|Hetan2|476674|estExt_Genewise1Plus.C_061636	1..2964		2.13777	3.36956	1.75256	0.219389	0.972714	1																	2	1.90244	0.69686	5.1505	6	3.83982	1.61633	9.94899	1	0.67105	0.249706	1.98477	0	0	0	0	1	1.29431	0.526045	3.44841
jgi|Hetan2|476604|estExt_Genewise1Plus.C_061500	jgi|Hetan2|476604|estExt_Genewise1Plus.C_061500	1..4267		6.47313	1.23806	0.308084	0.608044	0.972714	1																	15	9.91125	3.63047	38.6287	13	5.77908	2.43264	21.5561	8	3.72907	1.38763	15.8782	10	4.58668	1.75889	27.327	3	2.69722	1.09623	10.3452
jgi|Hetan2|476583|estExt_Genewise1Plus.C_061450	jgi|Hetan2|476583|estExt_Genewise1Plus.C_061450	1..845		4.8899	12.5538	3.65005	0.247889	0.972714	1																	1	3.33659	1.22219	2.57525	4	8.97927	3.77972	6.63266	1	2.35384	0.875892	1.98477	0	0	0	0	0	0	0	0
jgi|Hetan2|476581|estExt_Genewise1Plus.C_061448	jgi|Hetan2|476581|estExt_Genewise1Plus.C_061448	1..2873		3.37896	-1.64362	-0.716878	0.319051	0.972714	1																	4	3.9254	1.43787	10.301	3	1.98072	0.833762	4.9745	4	2.76922	1.03046	7.93909	6	4.0873	1.56739	16.3962	2	2.67062	1.08541	6.89681
jgi|Hetan2|476518|estExt_Genewise1Plus.C_061339	jgi|Hetan2|476518|estExt_Genewise1Plus.C_061339	1..1443		2.65035	2.22201	1.15187	0.473609	0.972714	1																	0	0	0	0	5	6.57266	2.76669	8.29083	1	1.37837	0.512909	1.98477	1	1.3563	0.520109	2.7327	0	0	0	0
jgi|Hetan2|476513|estExt_Genewise1Plus.C_061331	jgi|Hetan2|476513|estExt_Genewise1Plus.C_061331	1..3045		5.87342	2.73639	1.45227	0.0900266	0.972714	1																	4	3.70367	1.35665	10.301	15	9.34419	3.93333	24.8725	7	4.5724	1.70144	13.8934	3	1.92821	0.739425	8.19811	1	1.25988	0.512052	3.44841
jgi|Hetan2|476506|estExt_Genewise1Plus.C_061322	jgi|Hetan2|476506|estExt_Genewise1Plus.C_061322	1..1049		13.4912	1.71331	0.776787	0.301035	0.972714	1																	4	10.7509	3.93802	10.301	7	12.6579	5.32818	11.6072	9	17.0648	6.35	17.863	3	5.59714	2.14638	8.19811	2	7.31428	2.97273	6.89681
jgi|Hetan2|476500|estExt_Genewise1Plus.C_061316	jgi|Hetan2|476500|estExt_Genewise1Plus.C_061316	1..4625		2.54266	-1.42269	-0.508618	0.488024	0.972714	1																	7	4.26723	1.56308	18.0267	4	1.64054	0.690565	6.63266	4	1.72021	0.640111	7.93909	9	3.80848	1.46046	24.5943	1	0.829479	0.337124	3.44841
jgi|Hetan2|476497|estExt_Genewise1Plus.C_061313	jgi|Hetan2|476497|estExt_Genewise1Plus.C_061313	1..2872		1.22924	1.93645	0.953412	0.518567	0.972714	1																	1	0.981692	0.359591	2.57525	2	1.32094	0.556035	3.31633	2	1.38509	0.51541	3.96955	1	0.681454	0.261322	2.7327	0	0	0	0
jgi|Hetan2|476485|estExt_Genewise1Plus.C_061295	jgi|Hetan2|476485|estExt_Genewise1Plus.C_061295	1..1498		21.9244	-1.27883	-0.354825	0.480375	0.972714	1																	10	18.8212	6.89417	25.7525	16	20.2603	8.52835	26.5306	15	19.9165	7.41116	29.7716	12	15.678	6.01215	32.7924	11	28.1707	11.4494	37.9325
jgi|Hetan2|476476|estExt_Genewise1Plus.C_061261	jgi|Hetan2|476476|estExt_Genewise1Plus.C_061261	1..1227		1.82159	-1.49008	-0.575387	0.644344	0.972714	1																	1	2.29782	0.841684	2.57525	1	1.54594	0.650747	1.65817	1	1.62102	0.603202	1.98477	2	3.19011	1.22334	5.4654	0	0	0	0
jgi|Hetan2|476425|estExt_Genewise1Plus.C_061158	jgi|Hetan2|476425|estExt_Genewise1Plus.C_061158	1..3015		6.92699	1.70806	0.772355	0.289283	0.972714	1																	12	11.2216	4.11043	30.903	11	6.92059	2.91314	18.2398	4	2.6388	0.981928	7.93909	5	3.24566	1.24464	13.6635	2	2.54484	1.03429	6.89681
jgi|Hetan2|476419|estExt_Genewise1Plus.C_061144	jgi|Hetan2|476419|estExt_Genewise1Plus.C_061144	1..2921		8.0064	1.30512	0.384186	0.501372	0.972714	1																	7	6.75657	2.47492	18.0267	14	9.09147	3.82695	23.2143	12	8.17115	3.04058	23.8173	5	3.35011	1.28469	13.6635	6	7.8802	3.20273	20.6904
jgi|Hetan2|476396|estExt_Genewise1Plus.C_061103	jgi|Hetan2|476396|estExt_Genewise1Plus.C_061103	1..2826		1.71758	-1.50384	-0.58865	0.518364	0.972714	1																	2	1.99534	0.730889	5.1505	2	1.34244	0.565086	3.31633	2	1.40764	0.523799	3.96955	3	2.07764	0.796727	8.19811	1	1.35752	0.551733	3.44841
jgi|Hetan2|476366|estExt_Genewise1Plus.C_061051	jgi|Hetan2|476366|estExt_Genewise1Plus.C_061051	1..363		7.81454	8.63202	3.1097	0.321883	0.972714	1																	1	7.76699	2.84503	2.57525	3	15.6766	6.5989	4.9745	0	0	0	0	0	0	0	0	0	0	0	0
jgi|Hetan2|476346|estExt_Genewise1Plus.C_061012	jgi|Hetan2|476346|estExt_Genewise1Plus.C_061012	1..1919		5.03845	-1.75123	-0.808367	0.292034	0.972714	1																	3	4.40764	1.61451	7.72575	2	1.97694	0.832169	3.31633	4	4.14589	1.54274	7.93909	4	4.07949	1.56439	10.9308	3	5.99741	2.43752	10.3452
jgi|Hetan2|476342|estExt_Genewise1Plus.C_061005	jgi|Hetan2|476342|estExt_Genewise1Plus.C_061005	1..1024		3.44764	1.93645	0.953412	0.518138	0.972714	1																	1	2.75334	1.00854	2.57525	2	3.70483	1.5595	3.31633	2	3.88475	1.44556	3.96955	1	1.91126	0.732926	2.7327	0	0	0	0
jgi|Hetan2|476321|estExt_Genewise1Plus.C_060984	jgi|Hetan2|476321|estExt_Genewise1Plus.C_060984	1..2529		6.72978	2.5348	1.34187	0.109754	0.972714	1																	5	5.57418	2.04181	12.8762	9	6.75043	2.84152	14.9235	10	7.86474	2.92657	19.8477	4	3.09551	1.18706	10.9308	0	0	0	0
jgi|Hetan2|476313|estExt_Genewise1Plus.C_060976	jgi|Hetan2|476313|estExt_Genewise1Plus.C_060976	1..1835		0.533279	-1.99024	-0.992943	0.578352	0.972714	1																	1	1.53647	0.562805	2.57525	0	0	0	0	0	0	0	0	1	1.06656	0.409001	2.7327	0	0	0	0
jgi|Hetan2|476310|estExt_Genewise1Plus.C_060970	jgi|Hetan2|476310|estExt_Genewise1Plus.C_060970	1..2056		5.63568	-1.9942	-0.995813	0.169236	0.972714	1																	2	2.74263	1.00462	5.1505	4	3.69041	1.55344	6.63266	3	2.90223	1.07995	5.95432	4	3.80766	1.46015	10.9308	4	7.4637	3.03346	13.7936
jgi|Hetan2|476306|estExt_Genewise1Plus.C_060951	jgi|Hetan2|476306|estExt_Genewise1Plus.C_060951	1..2104		3.20013	-1.78282	-0.834161	0.415431	0.972714	1																	1	1.34003	0.490849	2.57525	2	1.80311	0.758998	3.31633	2	1.89068	0.703544	3.96955	1	0.930197	0.356709	2.7327	3	5.47007	2.22319	10.3452
jgi|Hetan2|476279|estExt_Genewise1Plus.C_060895	jgi|Hetan2|476279|estExt_Genewise1Plus.C_060895	1..2151		6.68576	2.01547	1.01112	0.217229	0.972714	1																	7	9.17524	3.36087	18.0267	5	4.40928	1.85604	8.29083	7	6.47278	2.4086	13.8934	1	0.909872	0.348915	2.7327	3	5.35055	2.17461	10.3452
jgi|Hetan2|476270|estExt_Genewise1Plus.C_060886	jgi|Hetan2|476270|estExt_Genewise1Plus.C_060886	1..1890		5.3832	1.95995	0.970817	0.311314	0.972714	1																	4	5.96702	2.18571	10.301	7	7.02545	2.95728	11.6072	3	3.15713	1.17481	5.95432	3	3.10656	1.1913	8.19811	0	0	0	0
jgi|Hetan2|476235|estExt_Genewise1Plus.C_060834	jgi|Hetan2|476235|estExt_Genewise1Plus.C_060834	1..3909		1.88495	20.4033	4.35073	0.158335	0.972714	1																	3	2.16379	0.792592	7.72575	3	1.45577	0.612791	4.9745	4	2.0353	0.757358	7.93909	0	0	0	0	0	0	0	0
jgi|Hetan2|476130|estExt_Genewise1Plus.C_060621	jgi|Hetan2|476130|estExt_Genewise1Plus.C_060621	1..2360		19.2738	-1.86192	-0.896792	0.101345	0.972714	1																	13	15.5307	5.68886	33.4782	7	5.62631	2.36833	11.6072	20	16.8559	6.27227	39.6955	21	17.4152	6.67833	57.3868	13	21.1324	8.5888	44.8293
jgi|Hetan2|476120|estExt_Genewise1Plus.C_060611	jgi|Hetan2|476120|estExt_Genewise1Plus.C_060611	1..397		1.59267	2.74845	1.45862	0.657112	0.972714	1																	0	0	0	0	1	4.77801	2.01125	1.65817	0	0	0	0	0	0	0	0	0	0	0	0
jgi|Hetan2|476090|estExt_Genewise1Plus.C_060570	jgi|Hetan2|476090|estExt_Genewise1Plus.C_060570	1..1624		10.7262	-1.47784	-0.563494	0.341855	0.972714	1																	4	6.94438	2.54371	10.301	11	12.8483	5.40833	18.2398	5	6.12375	2.27872	9.92386	8	9.64106	3.69713	21.8616	5	11.8114	4.80049	17.242
jgi|Hetan2|476087|estExt_Genewise1Plus.C_060563	jgi|Hetan2|476087|estExt_Genewise1Plus.C_060563	1..1428		2.22332	1.57815	0.658235	0.655688	0.972714	1																	2	3.94877	1.44642	5.1505	1	1.32834	0.55915	1.65817	1	1.39285	0.518297	1.98477	1	1.37054	0.525572	2.7327	0	0	0	0
jgi|Hetan2|476057|estExt_Genewise1Plus.C_060512	jgi|Hetan2|476057|estExt_Genewise1Plus.C_060512	1..2323		3.17188	1.41563	0.501448	0.606232	0.972714	1																	3	3.64109	1.33372	7.72575	3	2.44968	1.03117	4.9745	4	3.42487	1.27444	7.93909	2	1.68501	0.646162	5.4654	1	1.65146	0.6712	3.44841
jgi|Hetan2|476051|estExt_Genewise1Plus.C_060505	jgi|Hetan2|476051|estExt_Genewise1Plus.C_060505	1..859		9.06819	-2.22382	-1.15304	0.216125	0.972714	1																	3	9.84663	3.6068	7.72575	1	2.20823	0.92953	1.65817	3	6.94642	2.58485	5.95432	6	13.6703	5.24226	16.3962	1	4.46606	1.81513	3.44841
jgi|Hetan2|475996|estExt_Genewise1Plus.C_060420	jgi|Hetan2|475996|estExt_Genewise1Plus.C_060420	1..1298		3.95469	14.5181	3.85978	0.21269	0.972714	1																	2	4.34425	1.59129	5.1505	2	2.92276	1.2303	3.31633	3	4.59706	1.71062	5.95432	0	0	0	0	0	0	0	0
jgi|Hetan2|475976|estExt_Genewise1Plus.C_060358	jgi|Hetan2|475976|estExt_Genewise1Plus.C_060358	1..5394		3.76643	-1.62198	-0.697755	0.224128	0.972714	1																	4	2.09078	0.765849	10.301	12	4.21996	1.77634	19.898	5	1.84371	0.686066	9.92386	9	3.26552	1.25225	24.5943	6	4.26734	1.73437	20.6904
jgi|Hetan2|475929|estExt_Genewise1Plus.C_060228	jgi|Hetan2|475929|estExt_Genewise1Plus.C_060228	1..3663		3.17388	-1.36502	-0.448925	0.483555	0.972714	1																	4	3.07881	1.12776	10.301	6	3.10708	1.30789	9.94899	5	2.71498	1.01028	9.92386	6	3.20579	1.22935	16.3962	3	3.14197	1.27698	10.3452
jgi|Hetan2|475859|estExt_Genewise1Plus.C_060086	jgi|Hetan2|475859|estExt_Genewise1Plus.C_060086	1..1745		5.97926	2.69368	1.42958	0.200554	0.972714	1																	7	11.31	4.14282	18.0267	4	4.34813	1.8303	6.63266	2	2.27965	0.848285	3.96955	1	1.12157	0.430095	2.7327	1	2.19848	0.893523	3.44841
jgi|Hetan2|475834|estExt_Genewise1Plus.C_060006	jgi|Hetan2|475834|estExt_Genewise1Plus.C_060006	1..2704		1.08569	-1.79237	-0.841866	0.522679	0.972714	1																	3	3.12805	1.1458	7.72575	0	0	0	0	0	0	0	0	3	2.17138	0.832674	8.19811	0	0	0	0
jgi|Hetan2|475803|estExt_Genewise1Plus.C_052164	jgi|Hetan2|475803|estExt_Genewise1Plus.C_052164	1..1045		56.4137	-1.35807	-0.441556	0.391555	0.972714	1																	17	45.8661	16.8007	43.7792	19	34.4886	14.5176	31.5051	34	64.7136	24.0807	67.4823	23	43.0757	16.5185	62.8522	19	69.7517	28.3491	65.5197
jgi|Hetan2|475771|estExt_Genewise1Plus.C_052106	jgi|Hetan2|475771|estExt_Genewise1Plus.C_052106	1..1137		5.84333	1.85481	0.891274	0.434405	0.972714	1																	3	7.4391	2.72493	7.72575	5	8.34156	3.51129	8.29083	1	1.74933	0.650948	1.98477	2	3.44263	1.32017	5.4654	0	0	0	0
jgi|Hetan2|475742|estExt_Genewise1Plus.C_052029	jgi|Hetan2|475742|estExt_Genewise1Plus.C_052029	1..808		0.782538	2.74845	1.45862	0.657112	0.972714	1																	0	0	0	0	1	2.34761	0.988201	1.65817	0	0	0	0	0	0	0	0	0	0	0	0
jgi|Hetan2|475671|estExt_Genewise1Plus.C_051914	jgi|Hetan2|475671|estExt_Genewise1Plus.C_051914	1..338		8.57023	-2.11088	-1.07784	0.422821	0.972714	1																	0	0	0	0	0	0	0	0	2	11.7692	4.37946	3.96955	1	5.79034	2.22046	2.7327	1	11.3501	4.61301	3.44841
jgi|Hetan2|475666|estExt_Genewise1Plus.C_051908	jgi|Hetan2|475666|estExt_Genewise1Plus.C_051908	1..1724		14.5998	-1.4904	-0.575701	0.260272	0.972714	1																	7	11.4478	4.19329	18.0267	13	14.3036	6.02092	21.5561	9	10.3834	3.86378	17.863	12	13.6227	5.22401	32.7924	7	15.5768	6.33085	24.1388
jgi|Hetan2|475616|estExt_Genewise1Plus.C_051787	jgi|Hetan2|475616|estExt_Genewise1Plus.C_051787	1..1002		5.47771	1.65728	0.728819	0.511016	0.972714	1																	1	2.81379	1.03069	2.57525	3	5.67925	2.39062	4.9745	4	7.94009	2.9546	7.93909	1	1.95323	0.749019	2.7327	1	3.82868	1.55609	3.44841
jgi|Hetan2|475581|estExt_Genewise1Plus.C_051711	jgi|Hetan2|475581|estExt_Genewise1Plus.C_051711	1..1043		4.52185	12.5566	3.65037	0.241045	0.972714	1																	3	8.10955	2.97051	7.72575	3	5.456	2.29664	4.9745	0	0	0	0	0	0	0	0	0	0	0	0
jgi|Hetan2|475577|estExt_Genewise1Plus.C_051707	jgi|Hetan2|475577|estExt_Genewise1Plus.C_051707	1..764		1.65521	4.70946	2.23556	0.483632	0.972714	1																	0	0	0	0	2	4.96563	2.09023	3.31633	0	0	0	0	0	0	0	0	0	0	0	0
jgi|Hetan2|475560|estExt_Genewise1Plus.C_051678	jgi|Hetan2|475560|estExt_Genewise1Plus.C_051678	1..1892		4.43275	24.3234	4.60427	0.136566	0.972714	1																	2	2.98036	1.0917	5.1505	4	4.0103	1.68809	6.63266	6	6.30759	2.34713	11.9086	0	0	0	0	0	0	0	0
jgi|Hetan2|475553|estExt_Genewise1Plus.C_051600	jgi|Hetan2|475553|estExt_Genewise1Plus.C_051600	1..1214		5.57829	-1.60869	-0.685889	0.41495	0.972714	1																	2	4.64484	1.70139	5.1505	2	3.12499	1.31543	3.31633	3	4.91514	1.82898	5.95432	3	4.83641	1.85465	8.19811	2	6.32017	2.5687	6.89681
jgi|Hetan2|475551|estExt_Genewise1Plus.C_051598	jgi|Hetan2|475551|estExt_Genewise1Plus.C_051598	1..3464		5.58244	-2.41908	-1.27446	0.0536419	0.972714	1																	3	2.44176	0.894411	7.72575	3	1.64279	0.691512	4.9745	7	4.01933	1.49564	13.8934	8	4.51994	1.73329	21.8616	6	6.64493	2.70069	20.6904
jgi|Hetan2|475459|estExt_Genewise1Plus.C_051383	jgi|Hetan2|475459|estExt_Genewise1Plus.C_051383	1..2059		0.629086	4.70977	2.23566	0.483457	0.972714	1																	0	0	0	0	1	0.921258	0.387793	1.65817	1	0.965999	0.35946	1.98477	0	0	0	0	0	0	0	0
jgi|Hetan2|475457|estExt_Genewise1Plus.C_051381	jgi|Hetan2|475457|estExt_Genewise1Plus.C_051381	1..3891		1.25748	-1.88973	-0.918181	0.411484	0.972714	1																	0	0	0	0	5	2.43751	1.02604	8.29083	1	0.511178	0.190215	1.98477	5	2.51495	0.964426	13.6635	0	0	0	0
jgi|Hetan2|475444|estExt_Genewise1Plus.C_051349	jgi|Hetan2|475444|estExt_Genewise1Plus.C_051349	1..1252		0.529551	2.74863	1.45871	0.657089	0.972714	1																	0	0	0	0	0	0	0	0	1	1.58865	0.591157	1.98477	0	0	0	0	0	0	0	0
jgi|Hetan2|475429|estExt_Genewise1Plus.C_051329	jgi|Hetan2|475429|estExt_Genewise1Plus.C_051329	1..2476		1.97378	2.68182	1.42321	0.358422	0.972714	1																	1	1.1387	0.417103	2.57525	1	0.766103	0.322482	1.65817	5	4.01654	1.4946	9.92386	1	0.790442	0.303117	2.7327	0	0	0	0
jgi|Hetan2|475418|estExt_Genewise1Plus.C_051312	jgi|Hetan2|475418|estExt_Genewise1Plus.C_051312	1..3891		2.40485	1.82418	0.867251	0.37817	0.972714	1																	3	2.1738	0.796258	7.72575	3	1.46251	0.615626	4.9745	7	3.57824	1.33151	13.8934	3	1.50897	0.578656	8.19811	0	0	0	0
jgi|Hetan2|475396|estExt_Genewise1Plus.C_051265	jgi|Hetan2|475396|estExt_Genewise1Plus.C_051265	1..1464		4.35827	3.01294	1.59117	0.280701	0.972714	1																	4	7.70333	2.82171	10.301	1	1.29568	0.5454	1.65817	3	4.07581	1.51666	5.95432	1	1.33684	0.512648	2.7327	0	0	0	0
jgi|Hetan2|475375|estExt_Genewise1Plus.C_051242	jgi|Hetan2|475375|estExt_Genewise1Plus.C_051242	1..3963		7.58028	2.19858	1.13657	0.110352	0.972714	1																	17	12.0944	4.43015	43.7792	17	8.13697	3.42516	28.1888	5	2.50945	0.933798	9.92386	6	2.96311	1.13629	16.3962	2	1.93608	0.786878	6.89681
jgi|Hetan2|475358|estExt_Genewise1Plus.C_051221	jgi|Hetan2|475358|estExt_Genewise1Plus.C_051221	1..1383		16.275	2.28349	1.19124	0.0834758	0.972714	1																	6	12.2318	4.48046	15.4515	12	16.4587	6.92812	19.898	14	20.1344	7.49226	27.7868	3	4.24541	1.62802	8.19811	3	8.32178	3.38221	10.3452
jgi|Hetan2|475336|estExt_Genewise1Plus.C_051176	jgi|Hetan2|475336|estExt_Genewise1Plus.C_051176	1..2004		5.43845	5.52212	2.46522	0.0744405	0.972714	1																	4	5.62758	2.06137	10.301	5	4.73271	1.99218	8.29083	6	5.95507	2.21595	11.9086	1	0.976614	0.374509	2.7327	0	0	0	0
jgi|Hetan2|475334|estExt_Genewise1Plus.C_051170	jgi|Hetan2|475334|estExt_Genewise1Plus.C_051170	1..1163		9.60918	5.5219	2.46517	0.0742604	0.972714	1																	5	12.1213	4.44001	12.8762	5	8.15508	3.43279	8.29083	5	8.55113	3.18198	9.92386	0	0	0	0	1	3.29866	1.34067	3.44841
jgi|Hetan2|475319|estExt_Genewise1Plus.C_051139	jgi|Hetan2|475319|estExt_Genewise1Plus.C_051139	1..1485		2.39804	1.93658	0.953507	0.515469	0.972714	1																	1	1.8986	0.695452	2.57525	1	1.27735	0.537688	1.65817	3	4.01817	1.49521	5.95432	1	1.31794	0.505398	2.7327	0	0	0	0
jgi|Hetan2|475279|estExt_Genewise1Plus.C_051084	jgi|Hetan2|475279|estExt_Genewise1Plus.C_051084	1..1079		5.0139	14.5192	3.85989	0.212676	0.972714	1																	3	7.83898	2.8714	7.72575	2	3.51598	1.48001	3.31633	2	3.68673	1.37188	3.96955	0	0	0	0	0	0	0	0
jgi|Hetan2|475234|estExt_Genewise1Plus.C_051024	jgi|Hetan2|475234|estExt_Genewise1Plus.C_051024	1..1169		0.540881	2.74845	1.45862	0.657112	0.972714	1																	0	0	0	0	1	1.62264	0.683034	1.65817	0	0	0	0	0	0	0	0	0	0	0	0
jgi|Hetan2|475215|estExt_Genewise1Plus.C_051000	jgi|Hetan2|475215|estExt_Genewise1Plus.C_051000	1..1554		4.29509	1.85472	0.891202	0.41247	0.972714	1																	3	5.44289	1.99372	7.72575	4	4.88255	2.05525	6.63266	2	2.55984	0.952546	3.96955	1	1.25942	0.482958	2.7327	1	2.46869	1.00334	3.44841
jgi|Hetan2|475214|estExt_Genewise1Plus.C_050999	jgi|Hetan2|475214|estExt_Genewise1Plus.C_050999	1..1158		3.34655	-2.16018	-1.11115	0.322818	0.972714	1																	1	2.43473	0.891837	2.57525	0	0	0	0	2	3.43522	1.27829	3.96955	2	3.3802	1.29623	5.4654	1	3.3129	1.34646	3.44841
jgi|Hetan2|475199|estExt_Genewise1Plus.C_050971	jgi|Hetan2|475199|estExt_Genewise1Plus.C_050971	1..2096		9.34778	2.30192	1.20284	0.119245	0.972714	1																	7	9.416	3.44906	18.0267	8	7.23997	3.04758	13.2653	12	11.3874	4.23738	23.8173	4	3.73499	1.43228	10.9308	1	1.83032	0.743892	3.44841
jgi|Hetan2|475188|estExt_Genewise1Plus.C_050957	jgi|Hetan2|475188|estExt_Genewise1Plus.C_050957	1..2842		1.36358	-1.6697	-0.739586	0.485457	0.972714	1																	1	0.992055	0.363387	2.57525	3	2.00233	0.842857	4.9745	0	0	0	0	2	1.37729	0.528161	5.4654	1	1.34987	0.548627	3.44841
jgi|Hetan2|475183|estExt_Genewise1Plus.C_050952	jgi|Hetan2|475183|estExt_Genewise1Plus.C_050952	1..1554		0.629709	-1.99053	-0.99315	0.578286	0.972714	1																	0	0	0	0	1	1.22064	0.513814	1.65817	0	0	0	0	1	1.25942	0.482958	2.7327	0	0	0	0
jgi|Hetan2|475168|estExt_Genewise1Plus.C_050925	jgi|Hetan2|475168|estExt_Genewise1Plus.C_050925	1..3522		2.44241	1.68772	0.755075	0.429418	0.972714	1																	3	2.40155	0.879682	7.72575	6	3.23147	1.36025	9.94899	3	1.6942	0.630433	5.95432	3	1.66707	0.639282	8.19811	0	0	0	0
jgi|Hetan2|475088|estExt_Genewise1Plus.C_050797	jgi|Hetan2|475088|estExt_Genewise1Plus.C_050797	1..2419		8.62237	1.26143	0.335061	0.573666	0.972714	1																	7	8.15872	2.98852	18.0267	10	7.84155	3.30081	16.5817	12	9.86685	3.67158	23.8173	4	3.23627	1.24104	10.9308	6	9.51552	3.86738	20.6904
jgi|Hetan2|475082|estExt_Genewise1Plus.C_050787	jgi|Hetan2|475082|estExt_Genewise1Plus.C_050787	1..2033		6.18078	-1.69537	-0.7616	0.251805	0.972714	1																	3	4.16048	1.52397	7.72575	4	3.73216	1.57101	6.63266	5	4.89177	1.82029	9.92386	5	4.81342	1.84584	13.6635	4	7.54814	3.06778	13.7936
jgi|Hetan2|475052|estExt_Genewise1Plus.C_050746	jgi|Hetan2|475052|estExt_Genewise1Plus.C_050746	1..2682		6.46587	-1.66147	-0.732464	0.256185	0.972714	1																	5	5.25619	1.92533	12.8762	6	4.24356	1.78628	9.94899	4	2.96643	1.10385	7.93909	4	2.91892	1.11934	10.9308	7	10.0128	4.0695	24.1388
jgi|Hetan2|475048|estExt_Genewise1Plus.C_050729	jgi|Hetan2|475048|estExt_Genewise1Plus.C_050729	1..1158		2.53515	-2.76754	-1.4686	0.265564	0.972714	1																	2	4.86946	1.78367	5.1505	0	0	0	0	0	0	0	0	3	5.0703	1.94434	8.19811	0	0	0	0
jgi|Hetan2|475046|estExt_Genewise1Plus.C_050727	jgi|Hetan2|475046|estExt_Genewise1Plus.C_050727	1..1304		2.41119	8.63326	3.10991	0.320121	0.972714	1																	2	4.32426	1.58397	5.1505	2	2.90931	1.22464	3.31633	0	0	0	0	0	0	0	0	0	0	0	0
jgi|Hetan2|475042|estExt_Genewise1Plus.C_050723	jgi|Hetan2|475042|estExt_Genewise1Plus.C_050723	1..2387		4.44423	-1.75193	-0.808947	0.295924	0.972714	1																	1	1.18116	0.432655	2.57525	4	3.17867	1.33802	6.63266	4	3.33304	1.24027	7.93909	3	2.45974	0.943255	8.19811	4	6.42873	2.61282	13.7936
jgi|Hetan2|475018|estExt_Genewise1Plus.C_050682	jgi|Hetan2|475018|estExt_Genewise1Plus.C_050682	1..2738		3.17393	-1.50952	-0.594094	0.487911	0.972714	1																	0	0	0	0	5	3.46397	1.45812	8.29083	4	2.90576	1.08127	7.93909	3	2.14441	0.822334	8.19811	3	4.20344	1.7084	10.3452
jgi|Hetan2|474962|estExt_Genewise1Plus.C_050592	jgi|Hetan2|474962|estExt_Genewise1Plus.C_050592	1..1062		6.33008	2.05167	1.0368	0.358003	0.972714	1																	1	2.65482	0.972455	2.57525	6	10.7168	4.51111	9.94899	3	5.61862	2.09076	5.95432	2	3.68575	1.4134	5.4654	0	0	0	0
jgi|Hetan2|474875|estExt_Genewise1Plus.C_050452	jgi|Hetan2|474875|estExt_Genewise1Plus.C_050452	1..1570		3.74195	1.85085	0.888189	0.474234	0.972714	1																	0	0	0	0	3	3.62459	1.52573	4.9745	6	7.60125	2.82852	11.9086	2	2.49317	0.956072	5.4654	0	0	0	0
jgi|Hetan2|474814|estExt_Genewise1Plus.C_050339	jgi|Hetan2|474814|estExt_Genewise1Plus.C_050339	1..1259		6.15616	-1.68879	-0.755993	0.389056	0.972714	1																	0	0	0	0	3	4.51995	1.90262	4.9745	5	7.8991	2.93935	9.92386	4	6.21806	2.38448	10.9308	2	6.09427	2.47688	6.89681
jgi|Hetan2|474812|estExt_Genewise1Plus.C_050332	jgi|Hetan2|474812|estExt_Genewise1Plus.C_050332	1..1464		7.91459	-2.92801	-1.54992	0.0699686	0.972714	1																	4	7.70333	2.82171	10.301	2	2.59135	1.0908	3.31633	0	0	0	0	4	5.34736	2.05059	10.9308	4	10.4818	4.2601	13.7936
jgi|Hetan2|474791|estExt_Genewise1Plus.C_050301	jgi|Hetan2|474791|estExt_Genewise1Plus.C_050301	1..1491		73.2752	-1.57684	-0.657041	0.183821	0.972714	1																	19	35.9282	13.1604	48.9297	60	76.3328	32.1314	99.4899	37	49.358	18.3667	73.4366	45	59.0685	22.6514	122.972	34	87.482	35.5552	117.246
jgi|Hetan2|474728|estExt_Genewise1Plus.C_050143	jgi|Hetan2|474728|estExt_Genewise1Plus.C_050143	1..3113		1.6545	1.65693	0.728517	0.53813	0.972714	1																	0	0	0	0	5	3.04669	1.28247	8.29083	3	1.91679	0.713262	5.95432	1	0.628697	0.241091	2.7327	1	1.23236	0.500867	3.44841
jgi|Hetan2|474727|estExt_Genewise1Plus.C_050140	jgi|Hetan2|474727|estExt_Genewise1Plus.C_050140	1..1438		3.37717	2.6532	1.40773	0.320682	0.972714	1																	1	1.96065	0.718183	2.57525	2	2.63821	1.11052	3.31633	4	5.53266	2.05877	7.93909	0	0	0	0	1	2.66783	1.08428	3.44841
jgi|Hetan2|474704|estExt_Genewise1Plus.C_050082	jgi|Hetan2|474704|estExt_Genewise1Plus.C_050082	1..1477		2.24441	2.00791	1.00569	0.574841	0.972714	1																	0	0	0	0	0	0	0	0	5	6.73322	2.50551	9.92386	1	1.32507	0.508136	2.7327	0	0	0	0
jgi|Hetan2|474665|estExt_Genewise1Plus.C_042125	jgi|Hetan2|474665|estExt_Genewise1Plus.C_042125	1..730		2.57481	4.96227	2.311	0.481732	0.972714	1																	2	7.72444	2.82944	5.1505	0	0	0	0	0	0	0	0	0	0	0	0	0	0	0	0
jgi|Hetan2|474648|estExt_Genewise1Plus.C_042099	jgi|Hetan2|474648|estExt_Genewise1Plus.C_042099	1..1089		5.0119	1.65717	0.728723	0.509533	0.972714	1																	1	2.589	0.948344	2.57525	4	6.96739	2.93284	6.63266	3	5.47932	2.03892	5.95432	1	1.79719	0.68918	2.7327	1	3.52281	1.43177	3.44841
jgi|Hetan2|474626|estExt_Genewise1Plus.C_042066	jgi|Hetan2|474626|estExt_Genewise1Plus.C_042066	1..3608		4.25593	3.04772	1.60773	0.071919	0.972714	1																	4	3.12574	1.14495	10.301	11	5.78314	2.43435	18.2398	7	3.85891	1.43595	13.8934	2	1.08489	0.416029	5.4654	1	1.06329	0.43215	3.44841
jgi|Hetan2|474620|estExt_Genewise1Plus.C_042055	jgi|Hetan2|474620|estExt_Genewise1Plus.C_042055	1..1772		0.713646	4.70946	2.23556	0.483632	0.972714	1																	0	0	0	0	2	2.14094	0.901204	3.31633	0	0	0	0	0	0	0	0	0	0	0	0
jgi|Hetan2|474577|estExt_Genewise1Plus.C_042002	jgi|Hetan2|474577|estExt_Genewise1Plus.C_042002	1..528		5.48625	-3.61746	-1.85498	0.233759	0.972714	1																	0	0	0	0	1	3.59256	1.51225	1.65817	0	0	0	0	1	3.70669	1.42143	2.7327	1	7.2658	2.95303	3.44841
jgi|Hetan2|474573|estExt_Genewise1Plus.C_041991	jgi|Hetan2|474573|estExt_Genewise1Plus.C_041991	1..1190		4.58652	3.01164	1.59055	0.272458	0.972714	1																	1	2.36926	0.867854	2.57525	4	6.37604	2.68392	6.63266	3	5.01427	1.86587	5.95432	1	1.64465	0.630686	2.7327	0	0	0	0
jgi|Hetan2|474524|estExt_Genewise1Plus.C_041922	jgi|Hetan2|474524|estExt_Genewise1Plus.C_041922	1..1006		2.87946	-1.49035	-0.575649	0.644186	0.972714	1																	1	2.8026	1.02659	2.57525	2	3.77112	1.58741	3.31633	0	0	0	0	1	1.94546	0.74604	2.7327	1	3.81346	1.5499	3.44841
jgi|Hetan2|474499|estExt_Genewise1Plus.C_041837	jgi|Hetan2|474499|estExt_Genewise1Plus.C_041837	1..1842		4.69666	-2.28595	-1.19279	0.252896	0.972714	1																	1	1.53063	0.560666	2.57525	4	4.11916	1.73391	6.63266	0	0	0	0	1	1.06251	0.407447	2.7327	4	8.33082	3.38588	13.7936
jgi|Hetan2|474453|estExt_Genewise1Plus.C_041770	jgi|Hetan2|474453|estExt_Genewise1Plus.C_041770	1..1967		7.35801	2.06728	1.04773	0.241442	0.972714	1																	7	10.0335	3.67526	18.0267	2	1.92869	0.811862	3.31633	10	10.1118	3.76273	19.8477	1	0.994985	0.381554	2.7327	3	5.85105	2.37803	10.3452
jgi|Hetan2|474236|estExt_Genewise1Plus.C_041337	jgi|Hetan2|474236|estExt_Genewise1Plus.C_041337	1..1476		6.52427	-1.36394	-0.447784	0.575361	0.972714	1																	4	7.6407	2.79877	10.301	3	3.85543	1.6229	4.9745	3	4.04267	1.50433	5.95432	2	2.65194	1.01696	5.4654	4	10.3966	4.22547	13.7936
jgi|Hetan2|474233|estExt_Genewise1Plus.C_041331	jgi|Hetan2|474233|estExt_Genewise1Plus.C_041331	1..1451		5.74693	2.24953	1.16962	0.300722	0.972714	1																	4	7.77235	2.84699	10.301	2	2.61457	1.10057	3.31633	5	6.85387	2.55041	9.92386	0	0	0	0	2	5.28786	2.14914	6.89681
jgi|Hetan2|474227|estExt_Genewise1Plus.C_041321	jgi|Hetan2|474227|estExt_Genewise1Plus.C_041321	1..2441		6.17722	3.04748	1.60762	0.0759499	0.972714	1																	3	3.46508	1.26925	7.72575	11	8.54796	3.59817	18.2398	8	6.51862	2.42566	15.8782	2	1.60355	0.614926	5.4654	1	1.57163	0.638754	3.44841
jgi|Hetan2|474203|estExt_Genewise1Plus.C_041295	jgi|Hetan2|474203|estExt_Genewise1Plus.C_041295	1..2971		6.1794	-1.40806	-0.49371	0.404887	0.972714	1																	7	6.64286	2.43326	18.0267	5	3.19231	1.34377	8.29083	9	6.02522	2.24206	17.863	7	4.61122	1.7683	19.1289	6	7.74758	3.14883	20.6904
jgi|Hetan2|474177|estExt_Genewise1Plus.C_041263	jgi|Hetan2|474177|estExt_Genewise1Plus.C_041263	1..1817		3.6565	1.8546	0.891107	0.428253	0.972714	1																	3	4.65507	1.70514	7.72575	5	5.21979	2.19721	8.29083	1	1.09466	0.407335	1.98477	1	1.07712	0.413053	2.7327	1	2.11136	0.858117	3.44841
jgi|Hetan2|474153|estExt_Genewise1Plus.C_041223	jgi|Hetan2|474153|estExt_Genewise1Plus.C_041223	1..572		9.99565	1.46054	0.546501	0.654831	0.972714	1																	4	19.7162	7.22201	10.301	1	3.31621	1.39592	1.65817	2	6.95452	2.58786	3.96955	1	3.42156	1.31209	2.7327	1	6.70689	2.72587	3.44841
jgi|Hetan2|474009|estExt_Genewise1Plus.C_041006	jgi|Hetan2|474009|estExt_Genewise1Plus.C_041006	1..2707		3.51855	1.70112	0.766488	0.450902	0.972714	1																	6	6.24917	2.28906	15.4515	3	2.10218	0.884891	4.9745	3	2.20428	0.820238	5.95432	3	2.16897	0.831751	8.19811	0	0	0	0
jgi|Hetan2|473978|estExt_Genewise1Plus.C_040945	jgi|Hetan2|473978|estExt_Genewise1Plus.C_040945	1..1528		1.67531	1.57752	0.657654	0.65687	0.972714	1																	0	0	0	0	3	3.72422	1.56767	4.9745	1	1.3017	0.484377	1.98477	0	0	0	0	1	2.51069	1.02042	3.44841
jgi|Hetan2|473955|estExt_Genewise1Plus.C_040916	jgi|Hetan2|473955|estExt_Genewise1Plus.C_040916	1..1429		2.00657	8.6326	3.10979	0.320139	0.972714	1																	1	1.973	0.722706	2.57525	2	2.65482	1.11752	3.31633	1	1.39188	0.517934	1.98477	0	0	0	0	0	0	0	0
jgi|Hetan2|473951|estExt_Genewise1Plus.C_040911	jgi|Hetan2|473951|estExt_Genewise1Plus.C_040911	1..2701		6.64279	1.72094	0.783197	0.307802	0.972714	1																	8	8.35074	3.05886	20.602	6	4.21371	1.77371	9.94899	10	7.36391	2.7402	19.8477	5	3.62298	1.38933	13.6635	1	1.42034	0.577267	3.44841
jgi|Hetan2|473863|estExt_Genewise1Plus.C_040714	jgi|Hetan2|473863|estExt_Genewise1Plus.C_040714	1..843		35.3315	2.26177	1.17745	0.0609885	0.972714	1																	9	30.1006	11.0258	23.1772	18	40.5026	17.0491	29.847	15	35.3913	13.1695	29.7716	6	13.9298	5.34176	16.3962	2	9.10164	3.69917	6.89681
jgi|Hetan2|473784|estExt_Genewise1Plus.C_040455	jgi|Hetan2|473784|estExt_Genewise1Plus.C_040455	1..1452		3.09979	12.5573	3.65045	0.239623	0.972714	1																	2	3.8835	1.42252	5.1505	1	1.30638	0.549908	1.65817	3	4.10949	1.52919	5.95432	0	0	0	0	0	0	0	0
jgi|Hetan2|473761|estExt_Genewise1Plus.C_040427	jgi|Hetan2|473761|estExt_Genewise1Plus.C_040427	1..556		12.6129	3.37097	1.75317	0.21979	0.972714	1																	4	20.2836	7.42983	10.301	2	6.82328	2.87218	3.31633	3	10.732	3.9935	5.95432	0	0	0	0	1	6.8999	2.80431	3.44841
jgi|Hetan2|473759|estExt_Genewise1Plus.C_040420	jgi|Hetan2|473759|estExt_Genewise1Plus.C_040420	1..1685		4.57665	-1.60923	-0.686373	0.447903	0.972714	1																	0	0	0	0	3	3.37722	1.4216	4.9745	4	4.72164	1.75698	7.93909	2	2.32301	0.890821	5.4654	3	6.83028	2.77602	10.3452
jgi|Hetan2|473756|estExt_Genewise1Plus.C_040409	jgi|Hetan2|473756|estExt_Genewise1Plus.C_040409	1..1200		2.38949	1.57774	0.657861	0.655862	0.972714	1																	1	2.34952	0.860622	2.57525	2	3.16145	1.33078	3.31633	1	1.65749	0.616774	1.98477	0	0	0	0	1	3.19695	1.29933	3.44841
jgi|Hetan2|473722|estExt_Genewise1Plus.C_040294	jgi|Hetan2|473722|estExt_Genewise1Plus.C_040294	1..427		9.5644	1.93652	0.953468	0.547549	0.972714	1																	3	19.8086	7.25583	7.72575	2	8.88464	3.73989	3.31633	0	0	0	0	0	0	0	0	1	8.98441	3.65152	3.44841
jgi|Hetan2|473716|estExt_Genewise1Plus.C_040284	jgi|Hetan2|473716|estExt_Genewise1Plus.C_040284	1..1298		30.5498	-2.03054	-1.02187	0.0702364	0.972714	1																	8	17.377	6.36516	20.602	21	30.689	12.9182	34.8215	4	6.12941	2.28083	7.93909	17	25.6327	9.82957	46.4559	12	35.4669	14.4148	41.3809
jgi|Hetan2|473694|estExt_Genewise1Plus.C_040232	jgi|Hetan2|473694|estExt_Genewise1Plus.C_040232	1..522		3.63385	6.37314	2.672	0.415043	0.972714	1																	0	0	0	0	3	10.9016	4.58889	4.9745	0	0	0	0	0	0	0	0	0	0	0	0
jgi|Hetan2|473579|estExt_Genewise1Plus.C_032998	jgi|Hetan2|473579|estExt_Genewise1Plus.C_032998	1..939		4.12706	-18.309	-4.19448	0.0825455	0.972714	1																	0	0	0	0	0	0	0	0	0	0	0	0	2	4.16855	1.59854	5.4654	1	4.08556	1.66049	3.44841
jgi|Hetan2|473550|estExt_Genewise1Plus.C_032941	jgi|Hetan2|473550|estExt_Genewise1Plus.C_032941	1..790		6.14414	-1.78239	-0.833812	0.398453	0.972714	1																	2	7.13777	2.61455	5.1505	3	7.20331	3.03215	4.9745	0	0	0	0	3	7.43216	2.85006	8.19811	1	4.85613	1.97367	3.44841
jgi|Hetan2|473537|estExt_Genewise1Plus.C_032909	jgi|Hetan2|473537|estExt_Genewise1Plus.C_032909	1..682		4.86069	10.6184	3.40849	0.29957	0.972714	1																	0	0	0	0	0	0	0	0	5	14.5821	5.42616	9.92386	0	0	0	0	0	0	0	0
jgi|Hetan2|473535|estExt_Genewise1Plus.C_032903	jgi|Hetan2|473535|estExt_Genewise1Plus.C_032903	1..1101		6.44094	20.4018	4.35062	0.160069	0.972714	1																	2	5.12156	1.87602	5.1505	3	5.16859	2.17566	4.9745	5	9.03267	3.36116	9.92386	0	0	0	0	0	0	0	0
jgi|Hetan2|473515|estExt_Genewise1Plus.C_032875	jgi|Hetan2|473515|estExt_Genewise1Plus.C_032875	1..899		2.82827	6.6726	2.73825	0.39073	0.972714	1																	2	6.27234	2.29755	5.1505	0	0	0	0	1	2.21245	0.82328	1.98477	0	0	0	0	0	0	0	0
jgi|Hetan2|473500|estExt_Genewise1Plus.C_032841	jgi|Hetan2|473500|estExt_Genewise1Plus.C_032841	1..1352		5.00891	-2.20473	-1.1406	0.201471	0.972714	1																	0	0	0	0	2	2.80602	1.18116	3.31633	3	4.41345	1.6423	5.95432	3	4.34275	1.66535	8.19811	2	5.67506	2.30651	6.89681
jgi|Hetan2|473483|estExt_Genewise1Plus.C_032781	jgi|Hetan2|473483|estExt_Genewise1Plus.C_032781	1..2692		3.11544	2.44643	1.29068	0.247403	0.972714	1																	2	2.09466	0.767271	5.1505	4	2.81853	1.18643	6.63266	6	4.43312	1.64962	11.9086	1	0.727019	0.278795	2.7327	1	1.42509	0.579197	3.44841
jgi|Hetan2|473480|estExt_Genewise1Plus.C_032778	jgi|Hetan2|473480|estExt_Genewise1Plus.C_032778	1..1473		4.6239	-1.39047	-0.475576	0.591832	0.972714	1																	0	0	0	0	7	9.01432	3.79448	11.6072	3	4.0509	1.50739	5.95432	5	6.64336	2.54758	13.6635	1	2.60444	1.05852	3.44841
jgi|Hetan2|473428|estExt_Genewise1Plus.C_032683	jgi|Hetan2|473428|estExt_Genewise1Plus.C_032683	1..984		18.3665	50.8065	5.66694	0.0699632	0.972714	1																	0	0	0	0	16	30.8434	12.9832	26.5306	12	24.256	9.02596	23.8173	0	0	0	0	0	0	0	0
jgi|Hetan2|473409|estExt_Genewise1Plus.C_032649	jgi|Hetan2|473409|estExt_Genewise1Plus.C_032649	1..1981		5.37473	-2.92793	-1.54988	0.0576375	0.972714	1																	2	2.84646	1.04265	5.1505	1	0.957532	0.403062	1.65817	3	3.0121	1.12084	5.95432	5	4.93976	1.89429	13.6635	3	5.8097	2.36123	10.3452
jgi|Hetan2|473388|estExt_Genewise1Plus.C_032607	jgi|Hetan2|473388|estExt_Genewise1Plus.C_032607	1..858		1.50966	4.70977	2.23566	0.483457	0.972714	1																	0	0	0	0	1	2.21081	0.930613	1.65817	1	2.31817	0.86262	1.98477	0	0	0	0	0	0	0	0
jgi|Hetan2|473320|estExt_Genewise1Plus.C_032461	jgi|Hetan2|473320|estExt_Genewise1Plus.C_032461	1..1401		3.91768	1.65728	0.728819	0.510473	0.972714	1																	1	2.01243	0.73715	2.57525	3	4.06182	1.70978	4.9745	4	5.67878	2.11314	7.93909	1	1.39696	0.535701	2.7327	1	2.73829	1.11292	3.44841
jgi|Hetan2|473305|estExt_Genewise1Plus.C_032440	jgi|Hetan2|473305|estExt_Genewise1Plus.C_032440	1..1348		3.08804	12.5546	3.65015	0.2431	0.972714	1																	1	2.09156	0.766133	2.57525	3	4.22152	1.777	4.9745	2	2.95103	1.09811	3.96955	0	0	0	0	0	0	0	0
jgi|Hetan2|473284|estExt_Genewise1Plus.C_032415	jgi|Hetan2|473284|estExt_Genewise1Plus.C_032415	1..874		4.38941	-3.61736	-1.85494	0.294431	0.972714	1																	1	3.22588	1.18163	2.57525	0	0	0	0	0	0	0	0	0	0	0	0	2	8.77881	3.56796	6.89681
jgi|Hetan2|473278|estExt_Genewise1Plus.C_032408	jgi|Hetan2|473278|estExt_Genewise1Plus.C_032408	1..2220		7.43549	4.34205	2.11837	0.0500923	0.972714	1																	10	12.7001	4.65201	25.7525	6	5.12668	2.15802	9.94899	5	4.47971	1.66696	9.92386	2	1.76318	0.676141	5.4654	0	0	0	0
jgi|Hetan2|473268|estExt_Genewise1Plus.C_032398	jgi|Hetan2|473268|estExt_Genewise1Plus.C_032398	1..874		10.8824	1.82321	0.866481	0.379489	0.972714	1																	4	12.9035	4.72653	10.301	7	15.1923	6.39504	11.6072	2	4.55147	1.69366	3.96955	0	0	0	0	3	13.1682	5.35194	10.3452
jgi|Hetan2|473244|estExt_Genewise1Plus.C_032355	jgi|Hetan2|473244|estExt_Genewise1Plus.C_032355	1..1342		4.53819	1.85453	0.891051	0.429755	0.972714	1																	1	2.10091	0.769558	2.57525	5	7.06733	2.97491	8.29083	3	4.44633	1.65453	5.95432	2	2.91674	1.1185	5.4654	0	0	0	0
jgi|Hetan2|473240|estExt_Genewise1Plus.C_032351	jgi|Hetan2|473240|estExt_Genewise1Plus.C_032351	1..1276		6.61029	4.66698	2.22249	0.128797	0.972714	1																	0	0	0	0	6	8.91946	3.75454	9.94899	7	10.9114	4.06027	13.8934	1	1.5338	0.588179	2.7327	0	0	0	0
jgi|Hetan2|473230|estExt_Genewise1Plus.C_032335	jgi|Hetan2|473230|estExt_Genewise1Plus.C_032335	1..1893		4.09435	-1.91614	-0.938199	0.28246	0.972714	1																	4	5.95757	2.18224	10.301	1	1.00204	0.421799	1.65817	2	2.10142	0.781963	3.96955	4	4.13552	1.58588	10.9308	2	4.05319	1.64733	6.89681
jgi|Hetan2|473222|estExt_Genewise1Plus.C_032325	jgi|Hetan2|473222|estExt_Genewise1Plus.C_032325	1..1547		5.97795	1.68812	0.755416	0.428532	0.972714	1																	5	9.11254	3.3379	12.8762	3	3.67848	1.54842	4.9745	4	5.14284	1.91371	7.93909	2	2.53023	0.970286	5.4654	1	2.47986	1.00788	3.44841
jgi|Hetan2|473219|estExt_Genewise1Plus.C_032322	jgi|Hetan2|473219|estExt_Genewise1Plus.C_032322	1..719		4.08304	-1.66928	-0.739228	0.521605	0.972714	1																	1	3.92131	1.43637	2.57525	1	2.63821	1.11052	1.65817	2	5.53266	2.05877	3.96955	3	8.16607	3.1315	8.19811	0	0	0	0
jgi|Hetan2|473217|estExt_Genewise1Plus.C_032317	jgi|Hetan2|473217|estExt_Genewise1Plus.C_032317	1..1394		9.57615	1.9115	0.934702	0.248753	0.972714	1																	6	12.1352	4.44511	15.4515	8	10.8859	4.5823	13.2653	4	5.7073	2.12375	7.93909	3	4.21191	1.61517	8.19811	1	2.75204	1.11851	3.44841
jgi|Hetan2|473198|estExt_Genewise1Plus.C_032281	jgi|Hetan2|473198|estExt_Genewise1Plus.C_032281	1..1505		16.8813	-1.26615	-0.340448	0.523844	0.972714	1																	7	13.1136	4.80347	18.0267	13	16.3849	6.89705	21.5561	16	21.1454	7.86847	31.7564	14	18.2059	6.98155	38.2578	6	15.2944	6.21607	20.6904
jgi|Hetan2|473167|estExt_Genewise1Plus.C_032229	jgi|Hetan2|473167|estExt_Genewise1Plus.C_032229	1..1760		1.66801	-2.16024	-1.11119	0.407662	0.972714	1																	0	0	0	0	1	1.07777	0.453674	1.65817	2	2.26022	0.841055	3.96955	3	3.33603	1.27929	8.19811	0	0	0	0
jgi|Hetan2|473165|estExt_Genewise1Plus.C_032227	jgi|Hetan2|473165|estExt_Genewise1Plus.C_032227	1..2383		3.49364	1.68759	0.754963	0.429222	0.972714	1																	2	2.36628	0.866762	5.1505	6	4.77601	2.01041	9.94899	4	3.33864	1.24235	7.93909	3	2.46387	0.944838	8.19811	0	0	0	0
jgi|Hetan2|473103|estExt_Genewise1Plus.C_032142	jgi|Hetan2|473103|estExt_Genewise1Plus.C_032142	1..1112		1.72497	-6.95058	-2.79713	0.286677	0.972714	1																	0	0	0	0	0	0	0	0	0	0	0	0	0	0	0	0	1	3.44995	1.40216	3.44841
jgi|Hetan2|473045|estExt_Genewise1Plus.C_032051	jgi|Hetan2|473045|estExt_Genewise1Plus.C_032051	1..2526		8.23282	2.07242	1.05132	0.126043	0.972714	1																	7	7.81312	2.86193	18.0267	12	9.01126	3.79319	19.898	10	7.87408	2.93004	19.8477	4	3.09918	1.18847	10.9308	2	3.03748	1.23452	6.89681
jgi|Hetan2|473032|estExt_Genewise1Plus.C_032038	jgi|Hetan2|473032|estExt_Genewise1Plus.C_032038	1..5080		2.9467	2.22205	1.15189	0.160284	0.972714	1																	5	2.77502	1.01648	12.8762	11	4.1074	1.72896	18.2398	5	1.95767	0.728473	9.92386	1	0.385263	0.147739	2.7327	3	2.26556	0.920786	10.3452
jgi|Hetan2|473003|estExt_Genewise1Plus.C_031997	jgi|Hetan2|473003|estExt_Genewise1Plus.C_031997	1..3851		5.6203	2.14217	1.09908	0.119847	0.972714	1																	8	5.85701	2.14541	20.602	15	7.38849	3.1101	24.8725	7	3.61541	1.34534	13.8934	2	1.01643	0.389778	5.4654	4	3.98477	1.61953	13.7936
jgi|Hetan2|472909|estExt_Genewise1Plus.C_031835	jgi|Hetan2|472909|estExt_Genewise1Plus.C_031835	1..2342		2.87493	-1.78282	-0.834161	0.41416	0.972714	1																	1	1.20385	0.440968	2.57525	2	1.61987	0.681867	3.31633	2	1.69854	0.632048	3.96955	1	0.835668	0.32046	2.7327	3	4.91419	1.99726	10.3452
jgi|Hetan2|472879|estExt_Genewise1Plus.C_031772	jgi|Hetan2|472879|estExt_Genewise1Plus.C_031772	1..437		4.55147	6.70196	2.74458	0.392906	0.972714	1																	0	0	0	0	0	0	0	0	3	13.6544	5.08097	5.95432	0	0	0	0	0	0	0	0
jgi|Hetan2|472864|estExt_Genewise1Plus.C_031753	jgi|Hetan2|472864|estExt_Genewise1Plus.C_031753	1..1565		3.68401	1.65722	0.728763	0.512443	0.972714	1																	2	3.60309	1.3198	5.1505	3	3.63617	1.53061	4.9745	3	3.81277	1.41878	5.95432	0	0	0	0	2	4.90267	1.99259	6.89681
jgi|Hetan2|472844|estExt_Genewise1Plus.C_031727	jgi|Hetan2|472844|estExt_Genewise1Plus.C_031727	1..456		4.90152	6.67164	2.73804	0.384752	0.972714	1																	1	6.18294	2.2648	2.57525	1	4.1598	1.75102	1.65817	1	4.36183	1.62309	1.98477	0	0	0	0	0	0	0	0
jgi|Hetan2|472835|estExt_Genewise1Plus.C_031716	jgi|Hetan2|472835|estExt_Genewise1Plus.C_031716	1..2045		2.03554	2.29482	1.19838	0.414868	0.972714	1																	1	1.37869	0.505011	2.57525	3	2.7827	1.17134	4.9745	2	1.94523	0.723842	3.96955	1	0.957034	0.367001	2.7327	0	0	0	0
jgi|Hetan2|472808|estExt_Genewise1Plus.C_031667	jgi|Hetan2|472808|estExt_Genewise1Plus.C_031667	1..787		1.24341	-6.94978	-2.79697	0.286713	0.972714	1																	0	0	0	0	0	0	0	0	0	0	0	0	1	2.48683	0.953642	2.7327	0	0	0	0
jgi|Hetan2|472785|estExt_Genewise1Plus.C_031623	jgi|Hetan2|472785|estExt_Genewise1Plus.C_031623	1..1634		4.14446	-2.29169	-1.19641	0.243756	0.972714	1																	0	0	0	0	5	5.80438	2.44329	8.29083	0	0	0	0	3	3.59327	1.37794	8.19811	2	4.69564	1.90844	6.89681
jgi|Hetan2|472743|estExt_Genewise1Plus.C_031548	jgi|Hetan2|472743|estExt_Genewise1Plus.C_031548	1..1353		3.58934	2.65351	1.4079	0.341521	0.972714	1																	1	2.08383	0.763301	2.57525	2	2.80395	1.18029	3.31633	4	5.88025	2.18811	7.93909	1	1.44652	0.554706	2.7327	0	0	0	0
jgi|Hetan2|472697|estExt_Genewise1Plus.C_031488	jgi|Hetan2|472697|estExt_Genewise1Plus.C_031488	1..1187		4.81677	14.6544	3.87326	0.218916	0.972714	1																	4	9.50099	3.48019	10.301	1	1.59804	0.672676	1.65817	2	3.35129	1.24706	3.96955	0	0	0	0	0	0	0	0
jgi|Hetan2|472692|estExt_Genewise1Plus.C_031483	jgi|Hetan2|472692|estExt_Genewise1Plus.C_031483	1..1813		2.159	-2.04476	-1.03193	0.406927	0.972714	1																	1	1.55511	0.569634	2.57525	0	0	0	0	3	3.29122	1.2247	5.95432	4	4.318	1.65586	10.9308	0	0	0	0
jgi|Hetan2|472655|estExt_Genewise1Plus.C_031417	jgi|Hetan2|472655|estExt_Genewise1Plus.C_031417	1..1794		4.82919	24.3253	4.60438	0.135737	0.972714	1																	3	4.71475	1.727	7.72575	4	4.22937	1.7803	6.63266	5	5.54346	2.06279	9.92386	0	0	0	0	0	0	0	0
jgi|Hetan2|472650|estExt_Genewise1Plus.C_031412	jgi|Hetan2|472650|estExt_Genewise1Plus.C_031412	1..1773		2.18573	-3.05953	-1.61331	0.263448	0.972714	1																	2	3.18039	1.16497	5.1505	0	0	0	0	0	0	0	0	2	2.20771	0.846606	5.4654	1	2.16376	0.879412	3.44841
jgi|Hetan2|472645|estExt_Genewise1Plus.C_031404	jgi|Hetan2|472645|estExt_Genewise1Plus.C_031404	1..1894		0.516667	-6.94978	-2.79697	0.286713	0.972714	1																	0	0	0	0	0	0	0	0	0	0	0	0	1	1.03333	0.39626	2.7327	0	0	0	0
jgi|Hetan2|472615|estExt_Genewise1Plus.C_031360	jgi|Hetan2|472615|estExt_Genewise1Plus.C_031360	1..1239		3.12777	-1.66972	-0.739602	0.485449	0.972714	1																	0	0	0	0	2	3.06194	1.28889	3.31633	2	3.21064	1.19472	3.96955	2	3.15922	1.21149	5.4654	1	3.09632	1.25843	3.44841
jgi|Hetan2|472613|estExt_Genewise1Plus.C_031358	jgi|Hetan2|472613|estExt_Genewise1Plus.C_031358	1..1578		3.07597	-1.78243	-0.833843	0.45052	0.972714	1																	0	0	0	0	1	1.20207	0.505999	1.65817	4	5.04181	1.87612	7.93909	3	3.72079	1.42684	8.19811	1	2.43114	0.988085	3.44841
jgi|Hetan2|472577|estExt_Genewise1Plus.C_031302	jgi|Hetan2|472577|estExt_Genewise1Plus.C_031302	1..1312		7.3328	2.84012	1.50595	0.170037	0.972714	1																	2	4.29789	1.57431	5.1505	7	10.1205	4.26011	11.6072	5	7.58	2.82061	9.92386	0	0	0	0	2	5.84808	2.37683	6.89681
jgi|Hetan2|472558|estExt_Genewise1Plus.C_031274	jgi|Hetan2|472558|estExt_Genewise1Plus.C_031274	1..908		0.730174	2.74863	1.45871	0.657089	0.972714	1																	0	0	0	0	0	0	0	0	1	2.19052	0.815119	1.98477	0	0	0	0	0	0	0	0
jgi|Hetan2|472556|estExt_Genewise1Plus.C_031272	jgi|Hetan2|472556|estExt_Genewise1Plus.C_031272	1..1981		2.27203	-1.50357	-0.588388	0.567479	0.972714	1																	2	2.84646	1.04265	5.1505	1	0.957532	0.403062	1.65817	3	3.0121	1.12084	5.95432	4	3.95181	1.51543	10.9308	0	0	0	0
jgi|Hetan2|472549|estExt_Genewise1Plus.C_031265	jgi|Hetan2|472549|estExt_Genewise1Plus.C_031265	1..1828		17.7854	2.15921	1.1105	0.0728103	0.972714	1																	12	18.5082	6.77952	30.903	21	21.7912	9.17275	34.8215	12	13.0568	4.85861	23.8173	6	6.42386	2.4634	16.3962	3	6.29597	2.55886	10.3452
jgi|Hetan2|472544|estExt_Genewise1Plus.C_031257	jgi|Hetan2|472544|estExt_Genewise1Plus.C_031257	1..2290		3.50711	4.08804	2.03141	0.147873	0.972714	1																	3	3.69356	1.35294	7.72575	3	2.48498	1.04603	4.9745	5	4.34278	1.616	9.92386	1	0.854644	0.327736	2.7327	0	0	0	0
jgi|Hetan2|472427|estExt_Genewise1Plus.C_031102	jgi|Hetan2|472427|estExt_Genewise1Plus.C_031102	1..1168		12.5265	2.88379	1.52796	0.10303	0.972714	1																	4	9.65554	3.5368	10.301	13	21.1124	8.88704	21.5561	4	6.81162	2.53469	7.93909	2	3.35126	1.28513	5.4654	1	3.28454	1.33493	3.44841
jgi|Hetan2|472383|estExt_Genewise1Plus.C_031048	jgi|Hetan2|472383|estExt_Genewise1Plus.C_031048	1..2741		5.48993	1.57864	0.658679	0.392299	0.972714	1																	3	3.08583	1.13033	7.72575	12	8.30443	3.49566	19.898	7	5.07951	1.89015	13.8934	5	3.57011	1.36906	13.6635	1	1.39961	0.568843	3.44841
jgi|Hetan2|472359|estExt_Genewise1Plus.C_030996	jgi|Hetan2|472359|estExt_Genewise1Plus.C_030996	1..1809		2.14224	-1.66983	-0.739698	0.486786	0.972714	1																	0	0	0	0	3	3.14572	1.32416	4.9745	1	1.0995	0.409137	1.98477	2	2.16378	0.829759	5.4654	1	2.1207	0.861912	3.44841
jgi|Hetan2|472349|estExt_Genewise1Plus.C_030986	jgi|Hetan2|472349|estExt_Genewise1Plus.C_030986	1..1533		4.57456	1.85511	0.891504	0.42748	0.972714	1																	4	7.35661	2.69471	10.301	2	2.47472	1.0417	3.31633	3	3.89235	1.44839	5.95432	1	1.27667	0.489574	2.7327	1	2.50251	1.01709	3.44841
jgi|Hetan2|472300|estExt_Genewise1Plus.C_030918	jgi|Hetan2|472300|estExt_Genewise1Plus.C_030918	1..1729		7.35504	1.80752	0.854008	0.294824	0.972714	1																	6	9.78399	3.58385	15.4515	7	7.67964	3.23266	11.6072	4	4.60149	1.71227	7.93909	2	2.26389	0.868151	5.4654	2	4.43764	1.80358	6.89681
jgi|Hetan2|472277|estExt_Genewise1Plus.C_030891	jgi|Hetan2|472277|estExt_Genewise1Plus.C_030891	1..569		1.7198	-1.99039	-0.993055	0.578317	0.972714	1																	0	0	0	0	0	0	0	0	1	3.49559	1.30075	1.98477	1	3.4396	1.31901	2.7327	0	0	0	0
jgi|Hetan2|472263|estExt_Genewise1Plus.C_030869	jgi|Hetan2|472263|estExt_Genewise1Plus.C_030869	1..2016		10.4547	1.86048	0.895674	0.199531	0.972714	1																	4	5.59409	2.0491	10.301	19	17.8773	7.52523	31.5051	8	7.89283	2.93702	15.8782	4	3.8832	1.48912	10.9308	3	5.70884	2.32024	10.3452
jgi|Hetan2|472258|estExt_Genewise1Plus.C_030864	jgi|Hetan2|472258|estExt_Genewise1Plus.C_030864	1..1906		1.35917	8.63193	3.10968	0.329992	0.972714	1																	0	0	0	0	2	1.99042	0.837845	3.31633	2	2.08709	0.77663	3.96955	0	0	0	0	0	0	0	0
jgi|Hetan2|472254|estExt_Genewise1Plus.C_030860	jgi|Hetan2|472254|estExt_Genewise1Plus.C_030860	1..2173		0.882729	-1.99063	-0.993222	0.578241	0.972714	1																	0	0	0	0	0	0	0	0	1	0.915321	0.340602	1.98477	0	0	0	0	1	1.76546	0.717532	3.44841
jgi|Hetan2|472150|estExt_Genewise1Plus.C_030688	jgi|Hetan2|472150|estExt_Genewise1Plus.C_030688	1..833		2.3495	-2.11061	-1.07766	0.422912	0.972714	1																	1	3.38466	1.23979	2.57525	1	2.27716	0.958543	1.65817	0	0	0	0	2	4.699	1.80196	5.4654	0	0	0	0
jgi|Hetan2|472136|estExt_Genewise1Plus.C_030663	jgi|Hetan2|472136|estExt_Genewise1Plus.C_030663	1..835		5.35352	2.29489	1.19842	0.403767	0.972714	1																	2	6.7531	2.47364	5.1505	2	4.5434	1.91249	3.31633	2	4.76405	1.77276	3.96955	0	0	0	0	1	4.59442	1.8673	3.44841
jgi|Hetan2|472133|estExt_Genewise1Plus.C_030660	jgi|Hetan2|472133|estExt_Genewise1Plus.C_030660	1..818		6.61369	2.65392	1.40812	0.317911	0.972714	1																	3	10.3402	3.78758	7.72575	2	4.63783	1.95224	3.31633	2	4.86306	1.8096	3.96955	1	2.39259	0.917502	2.7327	0	0	0	0
jgi|Hetan2|472127|estExt_Genewise1Plus.C_030653	jgi|Hetan2|472127|estExt_Genewise1Plus.C_030653	1..423		1.49478	2.74845	1.45862	0.657112	0.972714	1																	0	0	0	0	1	4.48433	1.88763	1.65817	0	0	0	0	0	0	0	0	0	0	0	0
jgi|Hetan2|472096|estExt_Genewise1Plus.C_030591	jgi|Hetan2|472096|estExt_Genewise1Plus.C_030591	1..2118		1.65235	1.93609	0.953149	0.509875	0.972714	1																	1	1.33117	0.487605	2.57525	3	2.68679	1.13097	4.9745	1	0.93909	0.349447	1.98477	0	0	0	0	1	1.8113	0.736165	3.44841
jgi|Hetan2|472015|estExt_Genewise1Plus.C_030477	jgi|Hetan2|472015|estExt_Genewise1Plus.C_030477	1..1809		33.237	-1.75879	-0.81458	0.105432	0.972714	1																	15	23.3783	8.56341	38.6287	28	29.3601	12.3588	46.4286	19	20.8905	7.7736	37.7107	34	36.7842	14.1059	92.9119	14	29.6898	12.0668	48.2777
jgi|Hetan2|471997|estExt_Genewise1Plus.C_030443	jgi|Hetan2|471997|estExt_Genewise1Plus.C_030443	1..1390		3.21596	2.29489	1.19842	0.404516	0.972714	1																	2	4.05672	1.48597	5.1505	2	2.72931	1.14887	3.31633	2	2.86186	1.06493	3.96955	0	0	0	0	1	2.75996	1.12173	3.44841
jgi|Hetan2|471989|estExt_Genewise1Plus.C_030431	jgi|Hetan2|471989|estExt_Genewise1Plus.C_030431	1..4805		2.97088	2.91478	1.54339	0.128978	0.972714	1																	4	2.34707	0.859727	10.301	3	1.18431	0.498522	4.9745	13	5.38125	2.00243	25.802	3	1.22194	0.468585	8.19811	0	0	0	0
jgi|Hetan2|471964|estExt_Genewise1Plus.C_030400	jgi|Hetan2|471964|estExt_Genewise1Plus.C_030400	1..3095		3.76894	-1.42102	-0.506926	0.448315	0.972714	1																	2	1.82192	0.667365	5.1505	9	5.51594	2.32187	14.9235	5	3.21324	1.19568	9.92386	8	5.05883	1.93995	21.8616	2	2.47906	1.00756	6.89681
jgi|Hetan2|471921|estExt_Genewise1Plus.C_030339	jgi|Hetan2|471921|estExt_Genewise1Plus.C_030339	1..1506		8.42374	1.4613	0.547253	0.481156	0.972714	1																	6	11.2327	4.11453	15.4515	8	10.0763	4.24152	13.2653	3	3.96214	1.47436	5.95432	2	2.59912	0.996702	5.4654	3	7.64211	3.10597	10.3452
jgi|Hetan2|471898|estExt_Genewise1Plus.C_030282	jgi|Hetan2|471898|estExt_Genewise1Plus.C_030282	1..275		6.97517	-6.95058	-2.79713	0.286677	0.972714	1																	0	0	0	0	0	0	0	0	0	0	0	0	0	0	0	0	1	13.9503	5.66981	3.44841
jgi|Hetan2|471897|estExt_Genewise1Plus.C_030281	jgi|Hetan2|471897|estExt_Genewise1Plus.C_030281	1..3809		1.93091	1.5511	0.633288	0.51581	0.972714	1																	1	0.740199	0.271133	2.57525	7	3.48598	1.46738	11.6072	3	1.56655	0.582931	5.95432	2	1.02764	0.394075	5.4654	1	1.00718	0.409346	3.44841
jgi|Hetan2|471894|estExt_Genewise1Plus.C_030273	jgi|Hetan2|471894|estExt_Genewise1Plus.C_030273	1..3228		3.58951	-2.92843	-1.55013	0.0610582	0.972714	1																	3	2.62028	0.959802	7.72575	3	1.76289	0.742069	4.9745	0	0	0	0	4	2.4252	0.930008	10.9308	4	4.75383	1.93209	13.7936
jgi|Hetan2|471885|estExt_Genewise1Plus.C_030260	jgi|Hetan2|471885|estExt_Genewise1Plus.C_030260	1..2566		6.42237	-2.09347	-1.06589	0.105542	0.972714	1																	1	1.09876	0.402473	2.57525	8	5.91386	2.48937	13.2653	5	3.87567	1.44218	9.92386	9	6.86446	2.63237	24.5943	4	5.98027	2.43055	13.7936
jgi|Hetan2|471860|estExt_Genewise1Plus.C_030180	jgi|Hetan2|471860|estExt_Genewise1Plus.C_030180	1..431		4.36105	4.96227	2.311	0.481806	0.972714	1																	2	13.0832	4.79233	5.1505	0	0	0	0	0	0	0	0	0	0	0	0	0	0	0	0
jgi|Hetan2|471790|estExt_Genewise1Plus.C_023128	jgi|Hetan2|471790|estExt_Genewise1Plus.C_023128	1..357		5.37303	-6.95058	-2.79713	0.286677	0.972714	1																	0	0	0	0	0	0	0	0	0	0	0	0	0	0	0	0	1	10.7461	4.3675	3.44841
jgi|Hetan2|471745|estExt_Genewise1Plus.C_023009	jgi|Hetan2|471745|estExt_Genewise1Plus.C_023009	1..1444		10.4396	2.7877	1.47908	0.109691	0.972714	1																	7	13.6675	5.00639	18.0267	4	5.25449	2.21182	6.63266	9	12.3968	4.61299	17.863	2	2.71071	1.0395	5.4654	1	2.65675	1.07978	3.44841
jgi|Hetan2|471708|estExt_Genewise1Plus.C_022950	jgi|Hetan2|471708|estExt_Genewise1Plus.C_022950	1..1199		2.63674	1.69434	0.76072	0.63698	0.972714	1																	0	0	0	0	5	7.91022	3.32972	8.29083	0	0	0	0	0	0	0	0	1	3.19962	1.30042	3.44841
jgi|Hetan2|471672|estExt_Genewise1Plus.C_022891	jgi|Hetan2|471672|estExt_Genewise1Plus.C_022891	1..1194		2.40149	1.57774	0.657861	0.655862	0.972714	1																	1	2.36132	0.864947	2.57525	2	3.17734	1.33746	3.31633	1	1.66582	0.619873	1.98477	0	0	0	0	1	3.21302	1.30586	3.44841
jgi|Hetan2|471663|estExt_Genewise1Plus.C_022870	jgi|Hetan2|471663|estExt_Genewise1Plus.C_022870	1..2123		12.3168	-1.81738	-0.861861	0.132854	0.972714	1																	2	2.65607	0.972913	5.1505	10	8.93486	3.76103	16.5817	13	12.1794	4.53211	25.802	13	11.9843	4.59572	35.5251	7	12.6493	5.14102	24.1388
jgi|Hetan2|471609|estExt_Genewise1Plus.C_022784	jgi|Hetan2|471609|estExt_Genewise1Plus.C_022784	1..1570		1.86987	-1.66254	-0.73339	0.570979	0.972714	1																	0	0	0	0	1	1.2082	0.508577	1.65817	3	3.80062	1.41426	5.95432	3	3.73975	1.43411	8.19811	0	0	0	0
jgi|Hetan2|471605|estExt_Genewise1Plus.C_022780	jgi|Hetan2|471605|estExt_Genewise1Plus.C_022780	1..2341		3.40447	4.0875	2.03122	0.142122	0.972714	1																	3	3.6131	1.32347	7.72575	5	4.05141	1.7054	8.29083	3	2.5489	0.948477	5.95432	1	0.836025	0.320597	2.7327	0	0	0	0
jgi|Hetan2|471598|estExt_Genewise1Plus.C_022763	jgi|Hetan2|471598|estExt_Genewise1Plus.C_022763	1..2457		41.7258	-1.88728	-0.916306	0.0825279	0.972714	1																	11	12.6226	4.62361	28.3277	52	40.1454	16.8988	86.2246	31	25.0951	9.33821	61.528	44	35.0484	13.4403	120.239	31	48.4032	19.6724	106.901
jgi|Hetan2|471579|estExt_Genewise1Plus.C_022738	jgi|Hetan2|471579|estExt_Genewise1Plus.C_022738	1..1231		9.0394	1.97506	0.981899	0.314732	0.972714	1																	7	16.0324	5.87265	18.0267	3	4.62276	1.9459	4.9745	4	6.46302	2.40497	7.93909	1	1.58987	0.60968	2.7327	2	6.23289	2.53322	6.89681
jgi|Hetan2|471549|estExt_Genewise1Plus.C_022696	jgi|Hetan2|471549|estExt_Genewise1Plus.C_022696	1..3453		2.23332	-1.41757	-0.503419	0.55192	0.972714	1																	1	0.816513	0.299087	2.57525	3	1.64802	0.693715	4.9745	4	2.30408	0.857374	7.93909	2	1.13359	0.434704	5.4654	3	3.33305	1.35465	10.3452
jgi|Hetan2|471495|estExt_Genewise1Plus.C_022628	jgi|Hetan2|471495|estExt_Genewise1Plus.C_022628	1..1958		6.33582	1.70964	0.773688	0.443795	0.972714	1																	9	12.9595	4.74705	23.1772	1	0.96878	0.407797	1.65817	5	5.07914	1.89001	9.92386	1	0.999558	0.383308	2.7327	3	5.87795	2.38897	10.3452
jgi|Hetan2|471488|estExt_Genewise1Plus.C_022618	jgi|Hetan2|471488|estExt_Genewise1Plus.C_022618	1..1416		5.8578	1.68709	0.754535	0.439341	0.972714	1																	2	3.98223	1.45868	5.1505	7	9.37719	3.94722	11.6072	3	4.21397	1.56807	5.95432	1	1.38216	0.530026	2.7327	2	5.41856	2.20226	6.89681
jgi|Hetan2|471475|estExt_Genewise1Plus.C_022596	jgi|Hetan2|471475|estExt_Genewise1Plus.C_022596	1..2075		3.44069	21.6989	4.43955	0.156042	0.972714	1																	0	0	0	0	5	4.57077	1.92402	8.29083	6	5.7513	2.14013	11.9086	0	0	0	0	0	0	0	0
jgi|Hetan2|471436|estExt_Genewise1Plus.C_022525	jgi|Hetan2|471436|estExt_Genewise1Plus.C_022525	1..2233		6.55819	1.43796	0.524023	0.460832	0.972714	1																	6	7.57569	2.77496	15.4515	9	7.64525	3.21818	14.9235	5	4.45363	1.65725	9.92386	3	2.62938	1.00831	8.19811	3	5.15406	2.09476	10.3452
jgi|Hetan2|471420|estExt_Genewise1Plus.C_022490	jgi|Hetan2|471420|estExt_Genewise1Plus.C_022490	1..1839		6.81467	2.36893	1.24424	0.192047	0.972714	1																	5	7.66563	2.8079	12.8762	4	4.12587	1.73674	6.63266	8	8.6525	3.2197	15.8782	3	3.19272	1.22433	8.19811	0	0	0	0
jgi|Hetan2|471409|estExt_Genewise1Plus.C_022471	jgi|Hetan2|471409|estExt_Genewise1Plus.C_022471	1..991		5.88541	-1.41695	-0.502784	0.598964	0.972714	1																	2	5.69005	2.08425	5.1505	1	1.9141	0.805718	1.65817	5	10.0353	3.73425	9.92386	4	7.89964	3.02933	10.9308	1	3.87118	1.57336	3.44841
jgi|Hetan2|471347|estExt_Genewise1Plus.C_022382	jgi|Hetan2|471347|estExt_Genewise1Plus.C_022382	1..1552		9.42473	1.36826	0.452346	0.540876	0.972714	1																	8	14.5331	5.32344	20.602	6	7.33326	3.08685	9.94899	5	6.40784	2.38443	9.92386	5	6.3052	2.4179	13.6635	1	2.47187	1.00464	3.44841
jgi|Hetan2|471296|estExt_Genewise1Plus.C_022291	jgi|Hetan2|471296|estExt_Genewise1Plus.C_022291	1..1568		1.84741	-2.11102	-1.07794	0.422787	0.972714	1																	0	0	0	0	1	1.20974	0.509226	1.65817	1	1.26849	0.472021	1.98477	1	1.24817	0.478646	2.7327	1	2.44665	0.994387	3.44841
jgi|Hetan2|471204|estExt_Genewise1Plus.C_022134	jgi|Hetan2|471204|estExt_Genewise1Plus.C_022134	1..2150		2.69464	-1.88479	-0.914405	0.409843	0.972714	1																	0	0	0	0	5	4.41133	1.8569	8.29083	0	0	0	0	2	1.82059	0.698155	5.4654	2	3.56869	1.45042	6.89681
jgi|Hetan2|471122|estExt_Genewise1Plus.C_021989	jgi|Hetan2|471122|estExt_Genewise1Plus.C_021989	1..1478		2.61746	10.7761	3.42976	0.273647	0.972714	1																	2	3.81518	1.39749	5.1505	0	0	0	0	3	4.0372	1.50229	5.95432	0	0	0	0	0	0	0	0
jgi|Hetan2|471118|estExt_Genewise1Plus.C_021985	jgi|Hetan2|471118|estExt_Genewise1Plus.C_021985	1..3054		6.85093	1.3453	0.427929	0.501375	0.972714	1																	3	2.76957	1.01449	7.72575	15	9.31665	3.92174	24.8725	13	8.46657	3.15051	25.802	7	4.4859	1.72024	19.1289	3	3.76851	1.53163	10.3452
jgi|Hetan2|471084|estExt_Genewise1Plus.C_021934	jgi|Hetan2|471084|estExt_Genewise1Plus.C_021934	1..1669		1.14929	-1.99063	-0.993222	0.578241	0.972714	1																	0	0	0	0	0	0	0	0	1	1.19173	0.443456	1.98477	0	0	0	0	1	2.29859	0.934211	3.44841
jgi|Hetan2|471078|estExt_Genewise1Plus.C_021924	jgi|Hetan2|471078|estExt_Genewise1Plus.C_021924	1..915		6.33167	-4.00918	-2.00331	0.106429	0.972714	1																	1	3.08133	1.12868	2.57525	0	0	0	0	1	2.17376	0.808883	1.98477	2	4.27789	1.64047	5.4654	2	8.38545	3.40808	6.89681
jgi|Hetan2|471043|estExt_Genewise1Plus.C_021861	jgi|Hetan2|471043|estExt_Genewise1Plus.C_021861	1..850		4.15339	10.594	3.40518	0.274171	0.972714	1																	1	3.31696	1.215	2.57525	2	4.46323	1.87874	3.31633	2	4.67998	1.74148	3.96955	0	0	0	0	0	0	0	0
jgi|Hetan2|471034|estExt_Genewise1Plus.C_021835	jgi|Hetan2|471034|estExt_Genewise1Plus.C_021835	1..1159		4.18798	-1.50405	-0.588857	0.52488	0.972714	1																	1	2.43263	0.891067	2.57525	3	4.90993	2.06678	4.9745	2	3.43226	1.27718	3.96955	3	5.06592	1.94267	8.19811	1	3.31004	1.3453	3.44841
jgi|Hetan2|471029|estExt_Genewise1Plus.C_021824	jgi|Hetan2|471029|estExt_Genewise1Plus.C_021824	1..1121		8.51201	1.39203	0.477189	0.576639	0.972714	1																	4	10.0604	3.68509	10.301	6	10.1527	4.27368	9.94899	3	5.32291	1.98072	5.95432	3	5.23765	2.00852	8.19811	1	3.42225	1.3909	3.44841
jgi|Hetan2|471015|estExt_Genewise1Plus.C_021810	jgi|Hetan2|471015|estExt_Genewise1Plus.C_021810	1..1679		4.56979	-1.80393	-0.851142	0.436451	0.972714	1																	2	3.35845	1.23019	5.1505	1	1.12976	0.475561	1.65817	2	2.36926	0.88163	3.96955	0	0	0	0	4	9.13959	3.71459	13.7936
jgi|Hetan2|470918|estExt_Genewise1Plus.C_021659	jgi|Hetan2|470918|estExt_Genewise1Plus.C_021659	1..696		13.9479	-1.51118	-0.595671	0.403877	0.972714	1																	4	16.2036	5.93533	10.301	4	10.9016	4.58889	6.63266	4	11.431	4.25361	7.93909	6	16.8719	6.46997	16.3962	2	11.024	4.48045	6.89681
jgi|Hetan2|470895|estExt_Genewise1Plus.C_021627	jgi|Hetan2|470895|estExt_Genewise1Plus.C_021627	1..1179		2.17122	8.63136	3.10959	0.330336	0.972714	1																	0	0	0	0	3	4.82664	2.03172	4.9745	1	1.68702	0.627759	1.98477	0	0	0	0	0	0	0	0
jgi|Hetan2|470846|estExt_Genewise1Plus.C_021549	jgi|Hetan2|470846|estExt_Genewise1Plus.C_021549	1..1184		2.44771	1.57785	0.657956	0.655813	0.972714	1																	1	2.38127	0.872252	2.57525	1	1.60209	0.67438	1.65817	2	3.35979	1.25022	3.96955	0	0	0	0	1	3.24015	1.31689	3.44841
jgi|Hetan2|470833|estExt_Genewise1Plus.C_021526	jgi|Hetan2|470833|estExt_Genewise1Plus.C_021526	1..4576		4.33252	1.72463	0.786288	0.235841	0.972714	1																	6	3.69679	1.35413	15.4515	13	5.38884	2.26837	21.5561	9	3.91192	1.45567	17.863	5	2.13848	0.820057	13.6635	2	1.67672	0.681468	6.89681
jgi|Hetan2|470826|estExt_Genewise1Plus.C_021519	jgi|Hetan2|470826|estExt_Genewise1Plus.C_021519	1..1239		1.26884	4.71014	2.23577	0.483434	0.972714	1																	1	2.27556	0.833532	2.57525	1	1.53097	0.644444	1.65817	0	0	0	0	0	0	0	0	0	0	0	0
jgi|Hetan2|470728|estExt_Genewise1Plus.C_021376	jgi|Hetan2|470728|estExt_Genewise1Plus.C_021376	1..1388		4.17397	-1.78248	-0.833883	0.408154	0.972714	1																	2	4.06256	1.48811	5.1505	2	2.73324	1.15053	3.31633	1	1.43299	0.533234	1.98477	2	2.82008	1.08144	5.4654	2	5.52787	2.24668	6.89681
jgi|Hetan2|470722|estExt_Genewise1Plus.C_021367	jgi|Hetan2|470722|estExt_Genewise1Plus.C_021367	1..1225		3.91426	2.65316	1.40771	0.34127	0.972714	1																	1	2.30157	0.843059	2.57525	4	6.19386	2.60724	6.63266	2	3.24734	1.20837	3.96955	1	1.59766	0.612667	2.7327	0	0	0	0
jgi|Hetan2|470679|estExt_Genewise1Plus.C_021284	jgi|Hetan2|470679|estExt_Genewise1Plus.C_021284	1..3502		3.70159	3.47257	1.796	0.105818	0.972714	1																	7	5.63562	2.06431	18.0267	8	4.33323	1.82402	13.2653	2	1.13592	0.422689	3.96955	2	1.11772	0.428622	5.4654	0	0	0	0
jgi|Hetan2|470671|estExt_Genewise1Plus.C_021247	jgi|Hetan2|470671|estExt_Genewise1Plus.C_021247	1..492		3.19532	4.71014	2.23577	0.483434	0.972714	1																	1	5.73053	2.09908	2.57525	1	3.85543	1.6229	1.65817	0	0	0	0	0	0	0	0	0	0	0	0
jgi|Hetan2|470663|estExt_Genewise1Plus.C_021239	jgi|Hetan2|470663|estExt_Genewise1Plus.C_021239	1..1537		3.76235	1.83178	0.87325	0.467577	0.972714	1																	0	0	0	0	6	7.40483	3.11698	9.94899	3	3.88222	1.44462	5.95432	2	2.54669	0.976599	5.4654	0	0	0	0
jgi|Hetan2|470622|estExt_Genewise1Plus.C_021176	jgi|Hetan2|470622|estExt_Genewise1Plus.C_021176	1..338		1.96153	2.74863	1.45871	0.657089	0.972714	1																	0	0	0	0	0	0	0	0	1	5.88459	2.18973	1.98477	0	0	0	0	0	0	0	0
jgi|Hetan2|470594|estExt_Genewise1Plus.C_021139	jgi|Hetan2|470594|estExt_Genewise1Plus.C_021139	1..601		17.4629	5.06851	2.34156	0.107264	0.972714	1																	7	32.8385	12.0287	18.0267	2	6.31238	2.65713	3.31633	4	13.2379	4.92598	7.93909	1	3.25646	1.24878	2.7327	0	0	0	0
jgi|Hetan2|470555|estExt_Genewise1Plus.C_021092	jgi|Hetan2|470555|estExt_Genewise1Plus.C_021092	1..618		1.07281	2.74863	1.45871	0.657089	0.972714	1																	0	0	0	0	0	0	0	0	1	3.21844	1.19762	1.98477	0	0	0	0	0	0	0	0
jgi|Hetan2|470534|estExt_Genewise1Plus.C_021062	jgi|Hetan2|470534|estExt_Genewise1Plus.C_021062	1..697		20.8359	-1.4322	-0.51823	0.475344	0.972714	1																	2	8.09016	2.96341	5.1505	13	35.3792	14.8925	21.5561	3	8.56095	3.18563	5.95432	7	19.6556	7.53747	19.1289	4	22.0163	8.94805	13.7936
jgi|Hetan2|470426|estExt_Genewise1Plus.C_020910	jgi|Hetan2|470426|estExt_Genewise1Plus.C_020910	1..3612		7.17015	1.20775	0.272327	0.619927	0.972714	1																	9	7.02513	2.57329	23.1772	15	7.87737	3.31589	24.8725	12	6.60795	2.4589	23.8173	9	4.87658	1.87006	24.5943	4	4.24844	1.72669	13.7936
jgi|Hetan2|470402|estExt_Genewise1Plus.C_020862	jgi|Hetan2|470402|estExt_Genewise1Plus.C_020862	1..5871		11.8403	1.87526	0.907091	0.0952934	0.972714	1																	19	9.12433	3.34222	48.9297	45	14.5391	6.12008	74.6174	35	11.8574	4.41228	69.467	9	3.00021	1.15051	24.5943	14	9.14815	3.71807	48.2777
jgi|Hetan2|470261|estExt_Genewise1Plus.C_020504	jgi|Hetan2|470261|estExt_Genewise1Plus.C_020504	1..1742		1.6284	8.63202	3.1097	0.321928	0.972714	1																	1	1.6185	0.592851	2.57525	3	3.26671	1.37509	4.9745	0	0	0	0	0	0	0	0	0	0	0	0
jgi|Hetan2|470241|estExt_Genewise1Plus.C_020426	jgi|Hetan2|470241|estExt_Genewise1Plus.C_020426	1..703		14.4917	1.82439	0.867418	0.36961	0.972714	1																	6	24.0633	8.81434	15.4515	3	8.09476	3.4074	4.9745	4	11.3172	4.21126	7.93909	2	5.56795	2.13518	5.4654	1	5.4571	2.21792	3.44841
jgi|Hetan2|470236|estExt_Genewise1Plus.C_020417	jgi|Hetan2|470236|estExt_Genewise1Plus.C_020417	1..1310		2.92851	-12.6316	-3.65896	0.155056	0.972714	1																	0	0	0	0	0	0	0	0	0	0	0	0	0	0	0	0	2	5.85701	2.38046	6.89681
jgi|Hetan2|470225|estExt_Genewise1Plus.C_020396	jgi|Hetan2|470225|estExt_Genewise1Plus.C_020396	1..2002		4.23352	2.35898	1.23816	0.335909	0.972714	1																	7	9.85811	3.611	18.0267	3	2.84246	1.1965	4.9745	0	0	0	0	2	1.95518	0.749767	5.4654	0	0	0	0
jgi|Hetan2|470181|estExt_Genewise1Plus.C_020323	jgi|Hetan2|470181|estExt_Genewise1Plus.C_020323	1..1778		3.28034	-2.20399	-1.14011	0.221203	0.972714	1																	2	3.17145	1.16169	5.1505	1	1.06686	0.449081	1.65817	2	2.23734	0.83254	3.96955	4	4.403	1.68845	10.9308	1	2.15767	0.876939	3.44841
jgi|Hetan2|470146|estExt_Genewise1Plus.C_020225	jgi|Hetan2|470146|estExt_Genewise1Plus.C_020225	1..2017		2.40648	-1.50386	-0.588666	0.539461	0.972714	1																	1	1.39783	0.512021	2.57525	1	0.940442	0.395868	1.65817	4	3.94446	1.46778	7.93909	3	2.91096	1.11629	8.19811	1	1.902	0.773028	3.44841
jgi|Hetan2|470074|estExt_Genewise1Plus.C_020061	jgi|Hetan2|470074|estExt_Genewise1Plus.C_020061	1..771		5.79791	12.5564	3.65036	0.239636	0.972714	1																	2	7.31367	2.67898	5.1505	2	4.92055	2.07125	3.31633	2	5.15951	1.91992	3.96955	0	0	0	0	0	0	0	0
jgi|Hetan2|470070|estExt_Genewise1Plus.C_020057	jgi|Hetan2|470070|estExt_Genewise1Plus.C_020057	1..1541		5.14322	2.27185	1.18387	0.329303	0.972714	1																	1	1.8296	0.67018	2.57525	10	12.3094	5.18148	16.5817	1	1.29072	0.480291	1.98477	1	1.27004	0.487032	2.7327	1	2.48951	1.01181	3.44841
jgi|Hetan2|470059|estExt_Genewise1Plus.C_020036	jgi|Hetan2|470059|estExt_Genewise1Plus.C_020036	1..2202		2.72395	3.00155	1.58571	0.309786	0.972714	1																	1	1.28039	0.469004	2.57525	8	6.89145	2.90088	13.2653	0	0	0	0	0	0	0	0	1	1.74221	0.708083	3.44841
jgi|Hetan2|470036|estExt_Genewise1Plus.C_013241	jgi|Hetan2|470036|estExt_Genewise1Plus.C_013241	1..1269		4.56539	-2.83105	-1.50134	0.15554	0.972714	1																	0	0	0	0	2	2.98955	1.25842	3.31633	1	1.56737	0.583237	1.98477	2	3.08453	1.18285	5.4654	2	6.04624	2.45736	6.89681
jgi|Hetan2|470024|estExt_Genewise1Plus.C_013217	jgi|Hetan2|470024|estExt_Genewise1Plus.C_013217	1..6118		2.79475	2.13245	1.09251	0.174567	0.972714	1																	3	1.38252	0.506414	7.72575	10	3.10048	1.30511	16.5817	12	3.90126	1.45171	23.8173	2	0.639796	0.245347	5.4654	3	1.88117	0.764563	10.3452
jgi|Hetan2|470008|estExt_Genewise1Plus.C_013141	jgi|Hetan2|470008|estExt_Genewise1Plus.C_013141	1..2360		4.49508	-1.4939	-0.57908	0.477786	0.972714	1																	0	0	0	0	8	6.43007	2.70667	13.2653	3	2.52838	0.940841	5.95432	3	2.48788	0.954047	8.19811	4	6.50227	2.64271	13.7936
jgi|Hetan2|470002|estExt_Genewise1Plus.C_013123	jgi|Hetan2|470002|estExt_Genewise1Plus.C_013123	1..961		3.0143	-2.11088	-1.07784	0.422821	0.972714	1																	0	0	0	0	0	0	0	0	2	4.13942	1.54033	3.96955	1	2.03656	0.780975	2.7327	1	3.99203	1.62247	3.44841
jgi|Hetan2|469983|estExt_Genewise1Plus.C_013101	jgi|Hetan2|469983|estExt_Genewise1Plus.C_013101	1..3841		5.56386	1.83007	0.871899	0.237875	0.972714	1																	3	2.2021	0.806623	7.72575	22	10.8647	4.57336	36.4796	7	3.62482	1.34884	13.8934	3	1.52861	0.586188	8.19811	4	3.99515	1.62374	13.7936
jgi|Hetan2|469980|estExt_Genewise1Plus.C_013098	jgi|Hetan2|469980|estExt_Genewise1Plus.C_013098	1..667		5.81005	-1.66983	-0.739698	0.486786	0.972714	1																	0	0	0	0	3	8.53165	3.5913	4.9745	1	2.982	1.10964	1.98477	2	5.86847	2.25042	5.4654	1	5.75164	2.33763	3.44841
jgi|Hetan2|469912|estExt_Genewise1Plus.C_012969	jgi|Hetan2|469912|estExt_Genewise1Plus.C_012969	1..2589		5.91249	1.2997	0.378177	0.581225	0.972714	1																	6	6.534	2.39339	15.4515	9	6.59399	2.77567	14.9235	6	4.60949	1.71525	11.9086	4	3.02377	1.15955	10.9308	3	4.44536	1.80672	10.3452
jgi|Hetan2|469770|estExt_Genewise1Plus.C_012758	jgi|Hetan2|469770|estExt_Genewise1Plus.C_012758	1..623		12.4408	-1.91696	-0.93882	0.276829	0.972714	1																	1	4.52555	1.6577	2.57525	4	12.1789	5.12659	6.63266	2	6.38521	2.37601	3.96955	4	12.5659	4.81873	10.9308	2	12.3157	5.00545	6.89681
jgi|Hetan2|469768|estExt_Genewise1Plus.C_012756	jgi|Hetan2|469768|estExt_Genewise1Plus.C_012756	1..2551		14.0387	1.62781	0.702935	0.260541	0.972714	1																	9	9.94699	3.64356	23.1772	16	11.8973	5.00802	26.5306	26	20.272	7.54345	51.6041	12	9.20644	3.53046	32.7924	2	3.00772	1.22242	6.89681
jgi|Hetan2|469758|estExt_Genewise1Plus.C_012743	jgi|Hetan2|469758|estExt_Genewise1Plus.C_012743	1..1269		16.0835	2.95015	1.56079	0.0542695	0.972714	1																	8	17.7741	6.51062	20.602	12	17.9373	7.55051	19.898	8	12.539	4.6659	15.8782	3	4.6268	1.77427	8.19811	1	3.02312	1.22868	3.44841
jgi|Hetan2|469748|estExt_Genewise1Plus.C_012733	jgi|Hetan2|469748|estExt_Genewise1Plus.C_012733	1..1346		3.56238	1.46008	0.546048	0.647329	0.972714	1																	1	2.09466	0.767271	2.57525	4	5.63706	2.37286	6.63266	2	2.95541	1.09974	3.96955	2	2.90808	1.11518	5.4654	0	0	0	0
jgi|Hetan2|469700|estExt_Genewise1Plus.C_012649	jgi|Hetan2|469700|estExt_Genewise1Plus.C_012649	1..2653		9.43741	1.2074	0.271901	0.62965	0.972714	1																	6	6.37637	2.33565	15.4515	16	11.4399	4.81548	26.5306	14	10.496	3.90569	27.7868	9	6.63936	2.54604	24.5943	4	5.78416	2.35085	13.7936
jgi|Hetan2|469686|estExt_Genewise1Plus.C_012620	jgi|Hetan2|469686|estExt_Genewise1Plus.C_012620	1..1131		11.0806	2.36866	1.24407	0.18487	0.972714	1																	5	12.4643	4.56564	12.8762	4	6.70865	2.82393	6.63266	8	14.0689	5.23521	15.8782	2	3.46089	1.32717	5.4654	1	3.39199	1.3786	3.44841
jgi|Hetan2|469678|estExt_Genewise1Plus.C_012610	jgi|Hetan2|469678|estExt_Genewise1Plus.C_012610	1..1070		5.45088	-2.20416	-1.14023	0.220199	0.972714	1																	1	2.63497	0.965184	2.57525	1	1.77278	0.74623	1.65817	3	5.57662	2.07513	5.95432	4	7.31639	2.80567	10.9308	1	3.58537	1.45719	3.44841
jgi|Hetan2|469642|estExt_Genewise1Plus.C_012553	jgi|Hetan2|469642|estExt_Genewise1Plus.C_012553	1..974		3.95807	2.29449	1.19818	0.437481	0.972714	1																	0	0	0	0	4	7.79002	3.27912	6.63266	2	4.08417	1.51977	3.96955	1	2.00938	0.770551	2.7327	0	0	0	0
jgi|Hetan2|469635|estExt_Genewise1Plus.C_012546	jgi|Hetan2|469635|estExt_Genewise1Plus.C_012546	1..1393		7.62516	3.03834	1.60328	0.137603	0.972714	1																	3	6.07197	2.22415	7.72575	5	6.80858	2.866	8.29083	7	9.99494	3.71924	13.8934	1	1.40498	0.538777	2.7327	1	2.75401	1.11931	3.44841
jgi|Hetan2|469614|estExt_Genewise1Plus.C_012512	jgi|Hetan2|469614|estExt_Genewise1Plus.C_012512	1..1006		13.4633	-1.33964	-0.421848	0.527669	0.972714	1																	3	8.40781	3.07976	7.72575	10	18.8556	7.93704	16.5817	4	7.90852	2.94286	7.93909	6	11.6728	4.47624	16.3962	4	15.2538	6.19959	13.7936
jgi|Hetan2|469598|estExt_Genewise1Plus.C_012475	jgi|Hetan2|469598|estExt_Genewise1Plus.C_012475	1..3469		3.39992	1.80695	0.853557	0.318488	0.972714	1																	3	2.43824	0.893122	7.72575	10	5.46806	2.30172	16.5817	4	2.29345	0.85342	7.93909	3	1.69254	0.649049	8.19811	1	1.10589	0.449466	3.44841
jgi|Hetan2|469568|estExt_Genewise1Plus.C_012439	jgi|Hetan2|469568|estExt_Genewise1Plus.C_012439	1..2777		3.49577	-1.51118	-0.595671	0.404867	0.972714	1																	4	4.0611	1.48757	10.301	4	2.73226	1.15011	6.63266	4	2.86495	1.06608	7.93909	6	4.2286	1.62157	16.3962	2	2.76294	1.12294	6.89681
jgi|Hetan2|469564|estExt_Genewise1Plus.C_012434	jgi|Hetan2|469564|estExt_Genewise1Plus.C_012434	1..1408		5.5047	-1.91666	-0.938597	0.283367	0.972714	1																	3	6.00728	2.20045	7.72575	4	5.38884	2.26837	6.63266	0	0	0	0	4	5.56004	2.13215	10.9308	2	5.44935	2.21477	6.89681
jgi|Hetan2|469562|estExt_Genewise1Plus.C_012429	jgi|Hetan2|469562|estExt_Genewise1Plus.C_012429	1..1003		5.77615	-2.83086	-1.50124	0.159455	0.972714	1																	0	0	0	0	1	1.8912	0.796078	1.65817	2	3.96609	1.47583	3.96955	2	3.90256	1.49654	5.4654	2	7.64973	3.10907	6.89681
jgi|Hetan2|469444|estExt_Genewise1Plus.C_012274	jgi|Hetan2|469444|estExt_Genewise1Plus.C_012274	1..1426		5.9772	1.57054	0.651258	0.545711	0.972714	1																	5	9.88576	3.62113	12.8762	5	6.65102	2.79967	8.29083	1	1.39481	0.519024	1.98477	3	4.11739	1.57893	8.19811	0	0	0	0
jgi|Hetan2|469359|estExt_Genewise1Plus.C_012146	jgi|Hetan2|469359|estExt_Genewise1Plus.C_012146	1..850		4.18952	10.5947	3.40527	0.274157	0.972714	1																	1	3.31696	1.215	2.57525	1	2.23161	0.939372	1.65817	3	7.01997	2.61222	5.95432	0	0	0	0	0	0	0	0
jgi|Hetan2|469275|estExt_Genewise1Plus.C_012039	jgi|Hetan2|469275|estExt_Genewise1Plus.C_012039	1..1865		7.22046	-2.25302	-1.17186	0.174704	0.972714	1																	2	3.02351	1.1075	5.1505	1	1.01709	0.428132	1.65817	5	5.33242	1.98426	9.92386	2	2.0988	0.804844	5.4654	6	12.3421	5.01619	20.6904
jgi|Hetan2|469272|estExt_Genewise1Plus.C_012033	jgi|Hetan2|469272|estExt_Genewise1Plus.C_012033	1..2768		2.31133	1.85479	0.891258	0.417117	0.972714	1																	2	2.03715	0.746204	5.1505	4	2.74114	1.15385	6.63266	3	2.1557	0.802162	5.95432	2	1.41411	0.542281	5.4654	0	0	0	0
jgi|Hetan2|469269|estExt_Genewise1Plus.C_012027	jgi|Hetan2|469269|estExt_Genewise1Plus.C_012027	1..1469		3.52699	-1.40758	-0.493213	0.617975	0.972714	1																	0	0	0	0	4	5.16507	2.17418	6.63266	4	5.41591	2.01533	7.93909	5	6.66145	2.55452	13.6635	0	0	0	0
jgi|Hetan2|469178|estExt_Genewise1Plus.C_011885	jgi|Hetan2|469178|estExt_Genewise1Plus.C_011885	1..678		6.18493	2.29497	1.19848	0.412266	0.972714	1																	1	4.15844	1.52323	2.57525	2	5.59549	2.35536	3.31633	3	8.80085	3.2749	5.95432	1	2.88663	1.10696	2.7327	0	0	0	0
jgi|Hetan2|469158|estExt_Genewise1Plus.C_011863	jgi|Hetan2|469158|estExt_Genewise1Plus.C_011863	1..1152		4.21343	-1.50362	-0.588443	0.540235	0.972714	1																	3	7.34224	2.68944	7.72575	1	1.64659	0.693113	1.65817	2	3.45311	1.28495	3.96955	3	5.09671	1.95447	8.19811	1	3.33016	1.35347	3.44841
jgi|Hetan2|469097|estExt_Genewise1Plus.C_011785	jgi|Hetan2|469097|estExt_Genewise1Plus.C_011785	1..552		5.24771	-2.11102	-1.07794	0.422787	0.972714	1																	0	0	0	0	1	3.43636	1.4465	1.65817	1	3.60325	1.34081	1.98477	1	3.54553	1.35963	2.7327	1	6.94989	2.82463	3.44841
jgi|Hetan2|469075|estExt_Genewise1Plus.C_011747	jgi|Hetan2|469075|estExt_Genewise1Plus.C_011747	1..2024		7.60183	3.04827	1.60799	0.0734825	0.972714	1																	4	5.57197	2.041	10.301	10	9.37189	3.94499	16.5817	8	7.86163	2.92541	15.8782	3	2.90089	1.11243	8.19811	0	0	0	0
jgi|Hetan2|469062|estExt_Genewise1Plus.C_011732	jgi|Hetan2|469062|estExt_Genewise1Plus.C_011732	1..2353		4.23241	1.95983	0.970729	0.297141	0.972714	1																	3	3.59467	1.31672	7.72575	5	4.03075	1.6967	8.29083	6	5.07181	1.88728	11.9086	2	1.66352	0.637923	5.4654	1	1.6304	0.662643	3.44841
jgi|Hetan2|469032|estExt_Genewise1Plus.C_011678	jgi|Hetan2|469032|estExt_Genewise1Plus.C_011678	1..1509		7.21353	5.87757	2.55522	0.0685436	0.972714	1																	2	3.7368	1.36878	5.1505	9	11.3133	4.76222	14.9235	5	6.59043	2.45238	9.92386	0	0	0	0	1	2.54231	1.03327	3.44841
jgi|Hetan2|469000|estExt_Genewise1Plus.C_011632	jgi|Hetan2|469000|estExt_Genewise1Plus.C_011632	1..1929		2.94109	2.87944	1.52579	0.305527	0.972714	1																	2	2.92319	1.07076	5.1505	6	5.90007	2.48357	9.94899	0	0	0	0	0	0	0	0	1	1.98877	0.808293	3.44841
jgi|Hetan2|468996|estExt_Genewise1Plus.C_011624	jgi|Hetan2|468996|estExt_Genewise1Plus.C_011624	1..2103		3.22018	-1.85989	-0.895215	0.320563	0.972714	1																	2	2.68133	0.982165	5.1505	1	0.901983	0.37968	1.65817	3	2.83737	1.05582	5.95432	3	2.79192	1.07064	8.19811	2	3.64845	1.48283	6.89681
jgi|Hetan2|468952|estExt_Genewise1Plus.C_011561	jgi|Hetan2|468952|estExt_Genewise1Plus.C_011561	1..1416		3.42788	-4.00903	-2.00325	0.0864257	0.972714	1																	0	0	0	0	0	0	0	0	2	2.80931	1.04538	3.96955	3	4.14647	1.59008	8.19811	1	2.70928	1.10113	3.44841
jgi|Hetan2|468908|estExt_Genewise1Plus.C_011503	jgi|Hetan2|468908|estExt_Genewise1Plus.C_011503	1..2447		10.5893	1.88901	0.917631	0.145012	0.972714	1																	11	12.6741	4.64251	28.3277	11	8.527	3.58935	18.2398	13	10.5668	3.93203	25.802	4	3.19924	1.22684	10.9308	4	6.27109	2.54875	13.7936
jgi|Hetan2|468899|estExt_Genewise1Plus.C_011492	jgi|Hetan2|468899|estExt_Genewise1Plus.C_011492	1..954		1.98833	6.37314	2.672	0.415168	0.972714	1																	0	0	0	0	3	5.965	2.5109	4.9745	0	0	0	0	0	0	0	0	0	0	0	0
jgi|Hetan2|468872|estExt_Genewise1Plus.C_011437	jgi|Hetan2|468872|estExt_Genewise1Plus.C_011437	1..1601		3.63113	3.36966	1.7526	0.234622	0.972714	1																	0	0	0	0	5	5.92402	2.49365	8.29083	4	4.96938	1.84917	7.93909	1	1.22245	0.46878	2.7327	0	0	0	0
jgi|Hetan2|468857|estExt_Genewise1Plus.C_011413	jgi|Hetan2|468857|estExt_Genewise1Plus.C_011413	1..1855		4.13065	2.24911	1.16935	0.285574	0.972714	1																	2	3.0398	1.11347	5.1505	6	6.13543	2.58264	9.94899	3	3.2167	1.19697	5.95432	2	2.11012	0.809182	5.4654	0	0	0	0
jgi|Hetan2|468813|estExt_Genewise1Plus.C_011327	jgi|Hetan2|468813|estExt_Genewise1Plus.C_011327	1..1259		6.14552	1.51179	0.596254	0.582786	0.972714	1																	4	8.95765	3.28117	10.301	0	0	0	0	6	9.47892	3.52722	11.9086	2	3.10903	1.19224	5.4654	1	3.04713	1.23844	3.44841
jgi|Hetan2|468809|estExt_Genewise1Plus.C_011323	jgi|Hetan2|468809|estExt_Genewise1Plus.C_011323	1..3226		5.69095	-1.28823	-0.365387	0.510752	0.972714	1																	6	5.2438	1.92079	15.4515	10	5.87995	2.4751	16.5817	7	4.31586	1.60598	13.8934	7	4.24673	1.62852	19.1289	6	7.13517	2.89993	20.6904
jgi|Hetan2|468790|estExt_Genewise1Plus.C_011290	jgi|Hetan2|468790|estExt_Genewise1Plus.C_011290	1..1698		21.6243	-1.31715	-0.397421	0.421466	0.972714	1																	10	16.6044	6.08214	25.7525	21	23.4595	9.87502	34.8215	14	16.3992	6.10235	27.7868	14	16.1366	6.188	38.2578	12	27.112	11.0191	41.3809
jgi|Hetan2|468777|estExt_Genewise1Plus.C_011266	jgi|Hetan2|468777|estExt_Genewise1Plus.C_011266	1..1370		6.89491	4.63957	2.21399	0.14986	0.972714	1																	8	16.4638	6.03064	20.602	2	2.76915	1.16564	3.31633	1	1.45182	0.54024	1.98477	1	1.42857	0.547822	2.7327	0	0	0	0
jgi|Hetan2|468759|estExt_Genewise1Plus.C_011223	jgi|Hetan2|468759|estExt_Genewise1Plus.C_011223	1..1374		10.514	2.22211	1.15193	0.156354	0.972714	1																	3	6.15594	2.25491	7.72575	10	13.8055	5.81125	16.5817	8	11.5807	4.30934	15.8782	2	2.84881	1.09245	5.4654	2	5.58419	2.26958	6.89681
jgi|Hetan2|468737|estExt_Genewise1Plus.C_011187	jgi|Hetan2|468737|estExt_Genewise1Plus.C_011187	1..2692		4.67316	1.54549	0.628065	0.419831	0.972714	1																	3	3.142	1.15091	7.72575	6	4.2278	1.77964	9.94899	9	6.64968	2.47443	17.863	4	2.90808	1.11518	10.9308	1	1.42509	0.579197	3.44841
jgi|Hetan2|468643|estExt_Genewise1Plus.C_011058	jgi|Hetan2|468643|estExt_Genewise1Plus.C_011058	1..1612		4.22519	-1.50918	-0.593761	0.493132	0.972714	1																	0	0	0	0	5	5.88359	2.47663	8.29083	4	4.93547	1.83655	7.93909	5	6.07052	2.32791	13.6635	1	2.37986	0.967244	3.44841
jgi|Hetan2|468627|estExt_Genewise1Plus.C_011035	jgi|Hetan2|468627|estExt_Genewise1Plus.C_011035	1..1312		3.46712	14.5149	3.85946	0.221907	0.972714	1																	0	0	0	0	3	4.33736	1.82576	4.9745	4	6.064	2.25649	7.93909	0	0	0	0	0	0	0	0
jgi|Hetan2|468624|estExt_Genewise1Plus.C_011029	jgi|Hetan2|468624|estExt_Genewise1Plus.C_011029	1..2284		9.02426	1.78584	0.836599	0.219583	0.972714	1																	6	7.40653	2.71299	15.4515	9	7.47454	3.14632	14.9235	14	12.1917	4.53669	27.7868	5	4.28445	1.64299	13.6635	2	3.35932	1.36532	6.89681
jgi|Hetan2|468588|estExt_Genewise1Plus.C_010988	jgi|Hetan2|468588|estExt_Genewise1Plus.C_010988	1..929		5.85651	2.65409	1.40822	0.318748	0.972714	1																	3	9.10469	3.33503	7.72575	1	2.04184	0.85949	1.65817	3	6.42301	2.39008	5.95432	1	2.10671	0.807876	2.7327	0	0	0	0
jgi|Hetan2|468541|estExt_Genewise1Plus.C_010918	jgi|Hetan2|468541|estExt_Genewise1Plus.C_010918	1..1937		12.04	1.90763	0.931782	0.158683	0.972714	1																	11	16.0112	5.86485	28.3277	9	8.81355	3.70996	14.9235	11	11.2953	4.2031	21.8325	3	3.03118	1.16239	8.19811	4	7.92223	3.21982	13.7936
jgi|Hetan2|468518|estExt_Genewise1Plus.C_010873	jgi|Hetan2|468518|estExt_Genewise1Plus.C_010873	1..2843		6.75107	2.84615	1.50901	0.0714145	0.972714	1																	6	5.95023	2.17956	15.4515	12	8.00649	3.37024	19.898	9	6.2965	2.343	17.863	4	2.75362	1.05595	10.9308	0	0	0	0
jgi|Hetan2|468516|estExt_Genewise1Plus.C_010871	jgi|Hetan2|468516|estExt_Genewise1Plus.C_010871	1..1703		8.25609	1.23869	0.308813	0.654185	0.972714	1																	4	6.62224	2.42571	10.301	10	11.1384	4.68859	16.5817	6	7.00761	2.60762	11.9086	4	4.59691	1.76281	10.9308	3	6.75809	2.74668	10.3452
jgi|Hetan2|468472|estExt_Genewise1Plus.C_010814	jgi|Hetan2|468472|estExt_Genewise1Plus.C_010814	1..1443		7.01752	2.64405	1.40275	0.202766	0.972714	1																	6	11.7232	4.29417	15.4515	5	6.57266	2.76669	8.29083	2	2.75675	1.02582	3.96955	0	0	0	0	2	5.31717	2.16105	6.89681
jgi|Hetan2|468455|estExt_Genewise1Plus.C_010789	jgi|Hetan2|468455|estExt_Genewise1Plus.C_010789	1..2818		3.62135	1.49574	0.580858	0.477516	0.972714	1																	4	4.00201	1.46593	10.301	6	4.03876	1.70007	9.94899	4	2.82327	1.05057	7.93909	2	1.38902	0.532659	5.4654	2	2.72274	1.1066	6.89681
jgi|Hetan2|468443|estExt_Genewise1Plus.C_010772	jgi|Hetan2|468443|estExt_Genewise1Plus.C_010772	1..1406		2.29222	1.93617	0.953205	0.549313	0.972714	1																	0	0	0	0	3	4.04738	1.7037	4.9745	2	2.82929	1.05281	3.96955	1	1.39199	0.533796	2.7327	0	0	0	0
jgi|Hetan2|468419|estExt_Genewise1Plus.C_010729	jgi|Hetan2|468419|estExt_Genewise1Plus.C_010729	1..1343		15.0404	-1.81713	-0.861661	0.218439	0.972714	1																	6	12.5961	4.61391	15.4515	4	5.64965	2.37816	6.63266	5	7.40504	2.7555	9.92386	3	4.37186	1.67651	8.19811	9	25.7089	10.4488	31.0357
jgi|Hetan2|468407|estExt_Genewise1Plus.C_010701	jgi|Hetan2|468407|estExt_Genewise1Plus.C_010701	1..2499		4.75648	1.4614	0.547348	0.477679	0.972714	1																	3	3.38466	1.23979	7.72575	7	5.31336	2.2366	11.6072	7	5.57141	2.07319	13.8934	4	3.13267	1.20131	10.9308	1	1.53515	0.623929	3.44841
jgi|Hetan2|468355|estExt_Genewise1Plus.C_010628	jgi|Hetan2|468355|estExt_Genewise1Plus.C_010628	1..2235		8.61729	-1.36627	-0.45024	0.469506	0.972714	1																	4	5.04594	1.84832	10.301	7	5.94098	2.50079	11.6072	9	8.00937	2.98038	17.863	4	3.5027	1.34321	10.9308	8	13.7319	5.58102	27.5872
jgi|Hetan2|468348|estExt_Genewise1Plus.C_010621	jgi|Hetan2|468348|estExt_Genewise1Plus.C_010621	1..1610		3.57423	-1.64327	-0.716566	0.590164	0.972714	1																	0	0	0	0	5	5.8909	2.47971	8.29083	0	0	0	0	0	0	0	0	3	7.14846	2.90534	10.3452
jgi|Hetan2|468343|estExt_Genewise1Plus.C_010604	jgi|Hetan2|468343|estExt_Genewise1Plus.C_010604	1..698		49.9123	-1.45588	-0.541896	0.321528	0.972714	1																	10	40.3928	14.7958	25.7525	9	24.4582	10.2954	14.9235	21	59.8408	22.2675	41.6802	16	44.8627	17.2038	43.7232	10	54.9619	22.3381	34.4841
jgi|Hetan2|468325|estExt_Genewise1Plus.C_010579	jgi|Hetan2|468325|estExt_Genewise1Plus.C_010579	1..521		25.4187	2.64018	1.40063	0.133207	0.972714	1																	3	16.2347	5.94672	7.72575	6	21.845	9.19539	9.94899	10	38.1764	14.2059	19.8477	2	7.51299	2.88106	5.4654	1	7.36342	2.9927	3.44841
jgi|Hetan2|468302|estExt_Genewise1Plus.C_010537	jgi|Hetan2|468302|estExt_Genewise1Plus.C_010537	1..1788		5.4076	-1.32791	-0.409162	0.564581	0.972714	1																	3	4.73057	1.7328	7.72575	6	6.36534	2.67942	9.94899	3	3.33724	1.24183	5.95432	4	4.37838	1.67901	10.9308	3	6.43681	2.6161	10.3452
jgi|Hetan2|468278|estExt_Genewise1Plus.C_010491	jgi|Hetan2|468278|estExt_Genewise1Plus.C_010491	1..2092		2.78797	-2.70553	-1.43591	0.18225	0.972714	1																	0	0	0	0	3	2.72018	1.14503	4.9745	1	0.950761	0.35379	1.98477	4	3.74213	1.43502	10.9308	1	1.83382	0.745315	3.44841
jgi|Hetan2|468277|estExt_Genewise1Plus.C_010490	jgi|Hetan2|468277|estExt_Genewise1Plus.C_010490	1..1465		1.52566	-1.49008	-0.575387	0.644344	0.972714	1																	1	1.92452	0.704947	2.57525	1	1.29479	0.545028	1.65817	1	1.35767	0.505207	1.98477	2	2.67186	1.0246	5.4654	0	0	0	0
jgi|Hetan2|468259|estExt_Genewise1Plus.C_010461	jgi|Hetan2|468259|estExt_Genewise1Plus.C_010461	1..627		38.3943	63.762	5.99462	0.0535629	0.972714	1																	16	71.9469	26.354	41.204	8	24.2025	10.1878	13.2653	6	19.0334	7.08257	11.9086	0	0	0	0	0	0	0	0
jgi|Hetan2|468243|estExt_Genewise1Plus.C_010436	jgi|Hetan2|468243|estExt_Genewise1Plus.C_010436	1..1230		7.06522	-1.53998	-0.622911	0.492209	0.972714	1																	0	0	0	0	7	10.7952	4.54412	11.6072	2	3.23413	1.20346	3.96955	3	4.7735	1.83053	8.19811	3	9.35693	3.80292	10.3452
jgi|Hetan2|468227|estExt_Genewise1Plus.C_010416	jgi|Hetan2|468227|estExt_Genewise1Plus.C_010416	1..514		9.36753	-5.24386	-2.39063	0.128211	0.972714	1																	1	5.48525	2.00923	2.57525	0	0	0	0	0	0	0	0	1	3.80766	1.46015	2.7327	2	14.9274	6.06692	6.89681
jgi|Hetan2|468124|estExt_Genewise1Plus.C_010240	jgi|Hetan2|468124|estExt_Genewise1Plus.C_010240	1..1441		14.745	60.3305	5.91482	0.0565485	0.972714	1																	2	3.91314	1.43338	5.1505	17	22.3781	9.4198	28.1888	13	17.9437	6.67708	25.802	0	0	0	0	0	0	0	0
jgi|Hetan2|468120|estExt_Genewise1Plus.C_010135	jgi|Hetan2|468120|estExt_Genewise1Plus.C_010135	1..1659		1.76956	-18.2912	-4.19308	0.0902984	0.972714	1																	0	0	0	0	0	0	0	0	0	0	0	0	3	3.53912	1.35717	8.19811	0	0	0	0
jgi|Hetan2|468112|estExt_Genewise1Plus.C_010103	jgi|Hetan2|468112|estExt_Genewise1Plus.C_010103	1..826		3.09911	8.63136	3.10959	0.330411	0.972714	1																	0	0	0	0	3	6.88936	2.9	4.9745	1	2.40798	0.896039	1.98477	0	0	0	0	0	0	0	0
jgi|Hetan2|468090|estExt_Genewise1Plus.C_010068	jgi|Hetan2|468090|estExt_Genewise1Plus.C_010068	1..1024		5.57037	3.01133	1.5904	0.264357	0.972714	1																	2	5.50668	2.01708	5.1505	5	9.26207	3.89876	8.29083	1	1.94238	0.722782	1.98477	0	0	0	0	1	3.74643	1.52265	3.44841
jgi|Hetan2|468081|estExt_Genewise1Plus.C_010058	jgi|Hetan2|468081|estExt_Genewise1Plus.C_010058	1..1279		5.26433	-1.5044	-0.58919	0.536712	0.972714	1																	1	2.20439	0.807464	2.57525	3	4.44927	1.87287	4.9745	2	3.11023	1.15735	3.96955	1	1.53021	0.5868	2.7327	3	8.99846	3.65723	10.3452
jgi|Hetan2|468070|estExt_Genewise1Plus.C_010041	jgi|Hetan2|468070|estExt_Genewise1Plus.C_010041	1..1219		4.93157	3.01211	1.59077	0.266022	0.972714	1																	3	6.93869	2.54162	7.72575	4	6.22435	2.62007	6.63266	1	1.63166	0.60716	1.98477	1	1.60552	0.615682	2.7327	0	0	0	0
jgi|Hetan2|468053|estExt_Genewise1Plus.C_010016	jgi|Hetan2|468053|estExt_Genewise1Plus.C_010016	1..1295		79.0357	1.68785	0.755184	0.158043	0.972714	1																	31	67.4919	24.7221	79.8327	77	112.787	47.4764	127.679	37	56.8284	21.1465	73.4366	14	21.1582	8.11369	38.2578	22	65.1734	26.4883	75.8649
jgi|Hetan2|423647|fgenesh1_pg.01_#_1	jgi|Hetan2|423647|fgenesh1_pg.01_#_1	1..765		1.27917	-6.94978	-2.79697	0.286713	0.972714	1																	0	0	0	0	0	0	0	0	0	0	0	0	1	2.55835	0.981067	2.7327	0	0	0	0
jgi|Hetan2|447176|Genemark.4_g	jgi|Hetan2|447176|Genemark.4_g	1..1131		4.15476	2.40977	1.26889	0.478952	0.972714	1																	5	12.4643	4.56564	12.8762	0	0	0	0	0	0	0	0	1	1.73045	0.663587	2.7327	0	0	0	0
jgi|Hetan2|406527|fgenesh1_kg.01_#_3_#_2299_1_CCOZ_CCPA_CCPB_CCPC_EXTA	jgi|Hetan2|406527|fgenesh1_kg.01_#_3_#_2299_1_CCOZ_CCPA_CCPB_CCPC_EXTA	1..561		5.7996	10.5932	3.40507	0.283061	0.972714	1																	0	0	0	0	2	6.76246	2.84658	3.31633	3	10.6363	3.95791	5.95432	0	0	0	0	0	0	0	0
jgi|Hetan2|58475|Hetan1.estExt_Genewise1Plus.C_10005	jgi|Hetan2|58475|Hetan1.estExt_Genewise1Plus.C_10005	1..1693		3.22384	1.65698	0.728556	0.509978	0.972714	1																	1	1.66534	0.61001	2.57525	4	4.48168	1.88651	6.63266	3	3.5245	1.31151	5.95432	0	0	0	0	2	4.532	1.84194	6.89681
jgi|Hetan2|307924|e_gw1.01.2627.1	jgi|Hetan2|307924|e_gw1.01.2627.1	1..774		3.74256	-12.6301	-3.65879	0.139389	0.972714	1																	0	0	0	0	0	0	0	0	0	0	0	0	1	2.5286	0.96966	2.7327	1	4.95651	2.01447	3.44841
jgi|Hetan2|456534|estExt_Genemark.C_010013	jgi|Hetan2|456534|estExt_Genemark.C_010013	1..2142		2.7047	-1.78299	-0.834297	0.404075	0.972714	1																	0	0	0	0	4	3.54224	1.49107	6.63266	1	0.928568	0.345531	1.98477	2	1.82739	0.700762	5.4654	2	3.58202	1.45583	6.89681
jgi|Hetan2|305299|e_gw1.01.2252.1	jgi|Hetan2|305299|e_gw1.01.2252.1	1..1179		4.91389	-6.87072	-2.78046	0.0604904	0.972714	1																	0	0	0	0	0	0	0	0	1	1.68702	0.627759	1.98477	2	3.31999	1.27314	5.4654	2	6.50779	2.64495	6.89681
jgi|Hetan2|447188|Genemark.16_g	jgi|Hetan2|447188|Genemark.16_g	1..1599		7.93146	-1.89028	-0.9186	0.208145	0.972714	1																	3	5.28972	1.93761	7.72575	8	9.49029	3.99483	13.2653	3	3.73169	1.38861	5.95432	11	13.4637	5.16303	30.0597	1	2.39921	0.975108	3.44841
jgi|Hetan2|406533|fgenesh1_kg.01_#_9_#_2650_1_CCOZ_CCPA_CCPB_CCPC_EXTA	jgi|Hetan2|406533|fgenesh1_kg.01_#_9_#_2650_1_CCOZ_CCPA_CCPB_CCPC_EXTA	1..1097		4.67929	14.5181	3.85978	0.21269	0.972714	1																	2	5.14024	1.88286	5.1505	2	3.45829	1.45573	3.31633	3	5.43936	2.02405	5.95432	0	0	0	0	0	0	0	0
jgi|Hetan2|456537|estExt_Genemark.C_010017	jgi|Hetan2|456537|estExt_Genemark.C_010017	1..1527		4.86555	3.77758	1.91746	0.192481	0.972714	1																	3	5.53913	2.02897	7.72575	1	1.24222	0.522899	1.65817	6	7.8153	2.90817	11.9086	0	0	0	0	1	2.51234	1.02109	3.44841
jgi|Hetan2|308381|e_gw1.01.176.1	jgi|Hetan2|308381|e_gw1.01.176.1	1..996		4.14856	2.29467	1.19829	0.428783	0.972714	1																	1	2.83074	1.03689	2.57525	4	7.61796	3.20669	6.63266	1	1.99698	0.743101	1.98477	1	1.96499	0.753531	2.7327	0	0	0	0
jgi|Hetan2|246875|gw1.01.3591.1	jgi|Hetan2|246875|gw1.01.3591.1	1..405		4.83243	-3.61705	-1.85481	0.241406	0.972714	1																	0	0	0	0	1	4.68363	1.97152	1.65817	0	0	0	0	2	9.66486	3.70625	5.4654	0	0	0	0
jgi|Hetan2|406534|fgenesh1_kg.01_#_10_#_4428_0_CCOZ4242.b1_CCOZ_CCPA_CCPB_CCPC_EXTA	jgi|Hetan2|406534|fgenesh1_kg.01_#_10_#_4428_0_CCOZ4242.b1_CCOZ_CCPA_CCPB_CCPC_EXTA	1..762		2.51728	-6.95058	-2.79713	0.286677	0.972714	1																	0	0	0	0	0	0	0	0	0	0	0	0	0	0	0	0	1	5.03457	2.04619	3.44841
jgi|Hetan2|153488|Hetan1.estExt_fgenesh2_pm.C_10011	jgi|Hetan2|153488|Hetan1.estExt_fgenesh2_pm.C_10011	1..3413		5.86184	3.61187	1.85275	0.0502488	0.972714	1																	11	9.08691	3.32851	28.3277	9	5.002	2.10554	14.9235	6	3.49662	1.30113	11.9086	3	1.72031	0.659698	8.19811	0	0	0	0
jgi|Hetan2|165939|Hetan1.EuGene1000020	jgi|Hetan2|165939|Hetan1.EuGene1000020	1..2463		47.9494	-1.79295	-0.842337	0.0894805	0.972714	1																	39	44.6437	16.3529	100.435	47	36.1969	15.2367	77.9338	25	20.1887	7.51247	49.6193	56	44.4984	17.0641	153.031	33	51.4004	20.8906	113.797
jgi|Hetan2|479787|estExt_Genewise1Plus.C_100388	jgi|Hetan2|479787|estExt_Genewise1Plus.C_100388	1..707		1.78866	4.70946	2.23556	0.483632	0.972714	1																	0	0	0	0	2	5.36597	2.25874	3.31633	0	0	0	0	0	0	0	0	0	0	0	0
jgi|Hetan2|98947|Hetan1.Genemark.20_g	jgi|Hetan2|98947|Hetan1.Genemark.20_g	1..735		1.72052	4.70946	2.23556	0.483632	0.972714	1																	0	0	0	0	2	5.16155	2.1727	3.31633	0	0	0	0	0	0	0	0	0	0	0	0
jgi|Hetan2|406535|fgenesh1_kg.01_#_11_#_331_1_CCOZ_CCPA_CCPB_CCPC_EXTA	jgi|Hetan2|406535|fgenesh1_kg.01_#_11_#_331_1_CCOZ_CCPA_CCPB_CCPC_EXTA	1..1240		8.76755	1.72136	0.783552	0.459527	0.972714	1																	0	0	0	0	13	19.8865	8.37102	21.5561	4	6.41611	2.38751	7.93909	4	6.31334	2.42102	10.9308	0	0	0	0
jgi|Hetan2|431223|estExt_fgenesh1_pm.C_010027	jgi|Hetan2|431223|estExt_fgenesh1_pm.C_010027	1..2795		3.16574	2.44632	1.29061	0.269405	0.972714	1																	4	4.03495	1.47799	10.301	7	4.75066	1.99974	11.6072	1	0.711625	0.264804	1.98477	1	0.700227	0.268521	2.7327	1	1.37257	0.557853	3.44841
jgi|Hetan2|98950|Hetan1.Genemark.23_g	jgi|Hetan2|98950|Hetan1.Genemark.23_g	1..1428		14.4123	2.46917	1.30403	0.0815933	0.972714	1																	6	11.8463	4.33927	15.4515	10	13.2834	5.5915	16.5817	13	18.1071	6.73786	25.802	3	4.11163	1.57672	8.19811	2	5.37303	2.18375	6.89681
jgi|Hetan2|41331|Hetan1.e_gw1.1.404.1	jgi|Hetan2|41331|Hetan1.e_gw1.1.404.1	1..876		1.44359	4.70946	2.23556	0.483632	0.972714	1																	0	0	0	0	2	4.33076	1.82298	3.31633	0	0	0	0	0	0	0	0	0	0	0	0
jgi|Hetan2|42076|Hetan1.e_gw1.1.353.1	jgi|Hetan2|42076|Hetan1.e_gw1.1.353.1	1..1344		4.70171	16.4812	4.04275	0.195396	0.972714	1																	4	8.39113	3.07365	10.301	3	4.23409	1.78229	4.9745	1	1.47991	0.550691	1.98477	0	0	0	0	0	0	0	0
jgi|Hetan2|447205|Genemark.33_g	jgi|Hetan2|447205|Genemark.33_g	1..477		2.71549	4.70977	2.23566	0.483457	0.972714	1																	0	0	0	0	1	3.97667	1.67393	1.65817	1	4.1698	1.55163	1.98477	0	0	0	0	0	0	0	0
jgi|Hetan2|58514|Hetan1.estExt_Genewise1Plus.C_10059	jgi|Hetan2|58514|Hetan1.estExt_Genewise1Plus.C_10059	1..770		8.81033	20.3988	4.35042	0.161651	0.972714	1																	1	3.66158	1.34123	2.57525	4	9.85387	4.14788	6.63266	5	12.9155	4.80603	9.92386	0	0	0	0	0	0	0	0
jgi|Hetan2|437441|estExt_fgenesh1_kg.C_010016	jgi|Hetan2|437441|estExt_fgenesh1_kg.C_010016	1..731		358.995	-1.43119	-0.517213	0.272473	0.972714	1																	71	273.842	100.308	182.843	140	363.286	152.921	232.143	107	291.138	108.336	212.371	129	345.377	132.444	352.519	71	372.613	151.441	244.837
jgi|Hetan2|377052|estExt_Genewise1.C_010098	jgi|Hetan2|377052|estExt_Genewise1.C_010098	1..1862		2.60681	-2.18771	-1.12942	0.305708	0.972714	1																	0	0	0	0	3	3.05618	1.28647	4.9745	1	1.0682	0.397491	1.98477	3	3.15328	1.20921	8.19811	1	2.06033	0.837378	3.44841
jgi|Hetan2|153498|Hetan1.estExt_fgenesh2_pm.C_10024	jgi|Hetan2|153498|Hetan1.estExt_fgenesh2_pm.C_10024	1..1560		3.03433	2.55707	1.35449	0.410428	0.972714	1																	1	1.80732	0.662017	2.57525	6	7.29566	3.07102	9.94899	0	0	0	0	1	1.25457	0.4811	2.7327	0	0	0	0
jgi|Hetan2|58532|Hetan1.estExt_Genewise1Plus.C_10077	jgi|Hetan2|58532|Hetan1.estExt_Genewise1Plus.C_10077	1..1737		4.41125	4.08692	2.03101	0.144263	0.972714	1																	2	3.24631	1.18912	5.1505	6	6.55223	2.75809	9.94899	3	3.43522	1.27829	5.95432	1	1.12673	0.432076	2.7327	0	0	0	0
jgi|Hetan2|247387|gw1.01.3657.1	jgi|Hetan2|247387|gw1.01.3657.1	1..420		2.23763	2.74884	1.45882	0.657063	0.972714	1																	1	6.7129	2.45892	2.57525	0	0	0	0	0	0	0	0	0	0	0	0	0	0	0	0
jgi|Hetan2|165967|Hetan1.EuGene1000048	jgi|Hetan2|165967|Hetan1.EuGene1000048	1..1428		5.19345	4.08687	2.031	0.148599	0.972714	1																	1	1.97438	0.723212	2.57525	5	6.6417	2.79575	8.29083	5	6.96426	2.59149	9.92386	1	1.37054	0.525572	2.7327	0	0	0	0
jgi|Hetan2|447215|Genemark.43_g	jgi|Hetan2|447215|Genemark.43_g	1..759		0.833057	2.74845	1.45862	0.657112	0.972714	1																	0	0	0	0	1	2.49917	1.052	1.65817	0	0	0	0	0	0	0	0	0	0	0	0
jgi|Hetan2|98969|Hetan1.Genemark.42_g	jgi|Hetan2|98969|Hetan1.Genemark.42_g	1..594		1.58217	2.74884	1.45882	0.657063	0.972714	1																	1	4.7465	1.73863	2.57525	0	0	0	0	0	0	0	0	0	0	0	0	0	0	0	0
jgi|Hetan2|307382|e_gw1.01.3253.1	jgi|Hetan2|307382|e_gw1.01.3253.1	1..660		2.38196	4.71014	2.23577	0.483434	0.972714	1																	1	4.27185	1.56477	2.57525	1	2.87405	1.2098	1.65817	0	0	0	0	0	0	0	0	0	0	0	0
jgi|Hetan2|306371|e_gw1.01.985.1	jgi|Hetan2|306371|e_gw1.01.985.1	1..1152		0.815804	2.74884	1.45882	0.657063	0.972714	1																	1	2.44741	0.896482	2.57525	0	0	0	0	0	0	0	0	0	0	0	0	0	0	0	0
jgi|Hetan2|479158|estExt_Genewise1Plus.C_090635	jgi|Hetan2|479158|estExt_Genewise1Plus.C_090635	1..1405		9.66765	-1.55936	-0.640953	0.340812	0.972714	1																	4	8.02682	2.9402	10.301	4	5.40034	2.27321	6.63266	8	11.3252	4.21425	15.8782	8	11.1438	4.2734	21.8616	3	8.19148	3.32925	10.3452
jgi|Hetan2|98975|Hetan1.Genemark.48_g	jgi|Hetan2|98975|Hetan1.Genemark.48_g	1..672		2.38512	4.71045	2.23586	0.483414	0.972714	1																	1	4.19556	1.53683	2.57525	0	0	0	0	1	2.95981	1.10138	1.98477	0	0	0	0	0	0	0	0
jgi|Hetan2|306312|e_gw1.01.3045.1	jgi|Hetan2|306312|e_gw1.01.3045.1	1..420		7.52727	9.51956	3.25089	0.326066	0.972714	1																	0	0	0	0	5	22.5818	9.50555	8.29083	0	0	0	0	0	0	0	0	0	0	0	0
jgi|Hetan2|28547|Hetan1.gw1.1.2309.1	jgi|Hetan2|28547|Hetan1.gw1.1.2309.1	1..288		15.4149	12.5556	3.65026	0.239649	0.972714	1																	2	19.5793	7.17185	5.1505	3	19.7591	8.31736	4.9745	1	6.90623	2.56989	1.98477	0	0	0	0	0	0	0	0
jgi|Hetan2|244238|gw1.01.3147.1	jgi|Hetan2|244238|gw1.01.3147.1	1..204		3.24999	2.74863	1.45871	0.657089	0.972714	1																	0	0	0	0	0	0	0	0	1	9.74997	3.62808	1.98477	0	0	0	0	0	0	0	0
jgi|Hetan2|244237|gw1.01.3146.1	jgi|Hetan2|244237|gw1.01.3146.1	1..171		3.6976	2.74845	1.45862	0.657112	0.972714	1																	0	0	0	0	1	11.0928	4.66939	1.65817	0	0	0	0	0	0	0	0	0	0	0	0
jgi|Hetan2|165982|Hetan1.EuGene1000063	jgi|Hetan2|165982|Hetan1.EuGene1000063	1..171		3.6976	2.74845	1.45862	0.657112	0.972714	1																	0	0	0	0	1	11.0928	4.66939	1.65817	0	0	0	0	0	0	0	0	0	0	0	0
jgi|Hetan2|306129|e_gw1.01.2895.1	jgi|Hetan2|306129|e_gw1.01.2895.1	1..693		7.00415	-2.18771	-1.12942	0.304434	0.972714	1																	0	0	0	0	3	8.21156	3.45656	4.9745	1	2.87012	1.06801	1.98477	3	8.47245	3.24899	8.19811	1	5.53585	2.24993	3.44841
jgi|Hetan2|447223|Genemark.51_g	jgi|Hetan2|447223|Genemark.51_g	1..1035		0.945476	-6.94978	-2.79697	0.286713	0.972714	1																	0	0	0	0	0	0	0	0	0	0	0	0	1	1.89095	0.725137	2.7327	0	0	0	0
jgi|Hetan2|306069|e_gw1.01.3263.1	jgi|Hetan2|306069|e_gw1.01.3263.1	1..174		3.63385	2.74845	1.45862	0.657112	0.972714	1																	0	0	0	0	1	10.9016	4.58889	1.65817	0	0	0	0	0	0	0	0	0	0	0	0
jgi|Hetan2|447228|Genemark.56_g	jgi|Hetan2|447228|Genemark.56_g	1..1125		3.9735	12.5564	3.65036	0.239636	0.972714	1																	2	5.0123	1.83599	5.1505	2	3.37221	1.4195	3.31633	2	3.53599	1.31578	3.96955	0	0	0	0	0	0	0	0
jgi|Hetan2|447229|Genemark.57_g	jgi|Hetan2|447229|Genemark.57_g	1..1188		2.92001	10.418	3.38101	0.288933	0.972714	1																	1	2.37325	0.869315	2.57525	4	6.38677	2.68844	6.63266	0	0	0	0	0	0	0	0	0	0	0	0
jgi|Hetan2|165992|Hetan1.EuGene1000073	jgi|Hetan2|165992|Hetan1.EuGene1000073	1..1638		2.49328	10.6119	3.40761	0.284208	0.972714	1																	3	5.16377	1.89148	7.72575	2	2.31608	0.974928	3.31633	0	0	0	0	0	0	0	0	0	0	0	0
jgi|Hetan2|40609|Hetan1.e_gw1.1.1010.1	jgi|Hetan2|40609|Hetan1.e_gw1.1.1010.1	1..366		2.56778	2.74884	1.45882	0.657063	0.972714	1																	1	7.70333	2.82171	2.57525	0	0	0	0	0	0	0	0	0	0	0	0	0	0	0	0
jgi|Hetan2|165994|Hetan1.EuGene1000075	jgi|Hetan2|165994|Hetan1.EuGene1000075	1..978		0.646514	2.74845	1.45862	0.657112	0.972714	1																	0	0	0	0	1	1.93954	0.816428	1.65817	0	0	0	0	0	0	0	0	0	0	0	0
jgi|Hetan2|114020|Hetan1.fgenesh2_pg.C_scaffold_1000044	jgi|Hetan2|114020|Hetan1.fgenesh2_pg.C_scaffold_1000044	1..1278		2.56986	1.9426	0.957991	0.562701	0.972714	1																	0	0	0	0	1	1.48425	0.624778	1.65817	4	6.22533	2.31652	7.93909	1	1.5314	0.587259	2.7327	0	0	0	0
jgi|Hetan2|247607|gw1.01.3683.1	jgi|Hetan2|247607|gw1.01.3683.1	1..237		3.96543	2.74884	1.45882	0.657063	0.972714	1																	1	11.8963	4.35758	2.57525	0	0	0	0	0	0	0	0	0	0	0	0	0	0	0	0
jgi|Hetan2|305884|e_gw1.01.2920.1	jgi|Hetan2|305884|e_gw1.01.2920.1	1..516		15.5645	2.24972	1.16975	0.290969	0.972714	1																	3	16.392	6.00434	7.72575	3	11.0283	4.64225	4.9745	5	19.2732	7.17179	9.92386	2	7.58579	2.90898	5.4654	0	0	0	0
jgi|Hetan2|307999|e_gw1.01.3739.1	jgi|Hetan2|307999|e_gw1.01.3739.1	1..477		4.62136	6.6712	2.73795	0.38477	0.972714	1																	1	5.91073	2.16509	2.57525	2	7.95334	3.34787	3.31633	0	0	0	0	0	0	0	0	0	0	0	0
jgi|Hetan2|121207|Hetan1.fgenesh2_pm.C_scaffold_1000028	jgi|Hetan2|121207|Hetan1.fgenesh2_pm.C_scaffold_1000028	1..2652		5.09243	-1.69555	-0.761751	0.26105	0.972714	1																	4	4.25252	1.55769	10.301	5	3.5763	1.5054	8.29083	3	2.24999	0.837249	5.95432	4	2.95194	1.132	10.9308	5	7.23292	2.93966	17.242
jgi|Hetan2|166001|Hetan1.EuGene1000082	jgi|Hetan2|166001|Hetan1.EuGene1000082	1..534		2.42563	4.70977	2.23566	0.483457	0.972714	1																	0	0	0	0	1	3.55219	1.49526	1.65817	1	3.72471	1.38601	1.98477	0	0	0	0	0	0	0	0
jgi|Hetan2|423699|fgenesh1_pg.01_#_53	jgi|Hetan2|423699|fgenesh1_pg.01_#_53	1..1077		4.09357	2.29485	1.1984	0.415679	0.972714	1																	2	5.23569	1.91782	5.1505	4	7.04502	2.96552	6.63266	0	0	0	0	1	1.81721	0.696858	2.7327	0	0	0	0
jgi|Hetan2|412928|fgenesh1_pm.01_#_70	jgi|Hetan2|412928|fgenesh1_pm.01_#_70	1..600		3.19695	-6.95058	-2.79713	0.286677	0.972714	1																	0	0	0	0	0	0	0	0	0	0	0	0	0	0	0	0	1	6.3939	2.59866	3.44841
jgi|Hetan2|41215|Hetan1.e_gw1.1.2110.1	jgi|Hetan2|41215|Hetan1.e_gw1.1.2110.1	1..309		2.04625	2.74845	1.45862	0.657112	0.972714	1																	0	0	0	0	1	6.13874	2.58403	1.65817	0	0	0	0	0	0	0	0	0	0	0	0
jgi|Hetan2|166004|Hetan1.EuGene1000085	jgi|Hetan2|166004|Hetan1.EuGene1000085	1..822		3.4883	1.57774	0.657861	0.655862	0.972714	1																	1	3.42995	1.25638	2.57525	2	4.61526	1.94274	3.31633	1	2.4197	0.900399	1.98477	0	0	0	0	1	4.66708	1.89683	3.44841
jgi|Hetan2|166005|Hetan1.EuGene1000086	jgi|Hetan2|166005|Hetan1.EuGene1000086	1..1413		8.1451	-1.87724	-0.908614	0.341603	0.972714	1																	1	1.99534	0.730889	2.57525	5	6.71221	2.82543	8.29083	2	2.81528	1.0476	3.96955	0	0	0	0	6	16.2902	6.6208	20.6904
jgi|Hetan2|244608|gw1.01.3229.1	jgi|Hetan2|244608|gw1.01.3229.1	1..171		5.72262	-6.94978	-2.79697	0.286713	0.972714	1																	0	0	0	0	0	0	0	0	0	0	0	0	1	11.4452	4.38899	2.7327	0	0	0	0
jgi|Hetan2|306881|e_gw1.01.3033.1	jgi|Hetan2|306881|e_gw1.01.3033.1	1..414		4.63326	-6.95058	-2.79713	0.286677	0.972714	1																	0	0	0	0	0	0	0	0	0	0	0	0	0	0	0	0	1	9.26653	3.76618	3.44841
jgi|Hetan2|307664|e_gw1.01.346.1	jgi|Hetan2|307664|e_gw1.01.346.1	1..3771		3.33215	-1.56885	-0.64971	0.323006	0.972714	1																	3	2.24297	0.821596	7.72575	4	2.01206	0.846954	6.63266	6	3.16467	1.17761	11.9086	5	2.59498	0.995116	13.6635	4	4.06931	1.65388	13.7936
jgi|Hetan2|307698|e_gw1.01.2287.1	jgi|Hetan2|307698|e_gw1.01.2287.1	1..864		6.66032	-2.19258	-1.13263	0.388897	0.972714	1																	1	3.26322	1.19531	2.57525	2	4.3909	1.8483	3.31633	0	0	0	0	0	0	0	0	3	13.3206	5.41388	10.3452
jgi|Hetan2|412933|fgenesh1_pm.01_#_75	jgi|Hetan2|412933|fgenesh1_pm.01_#_75	1..645		7.46498	-2.16043	-1.11132	0.369104	0.972714	1																	1	4.37119	1.60116	2.57525	0	0	0	0	2	6.16742	2.29497	3.96955	1	3.03432	1.16359	2.7327	2	11.8956	4.83472	6.89681
jgi|Hetan2|412934|fgenesh1_pm.01_#_76	jgi|Hetan2|412934|fgenesh1_pm.01_#_76	1..1620		1.95151	9.51956	3.25089	0.326059	0.972714	1																	0	0	0	0	5	5.85454	2.4644	8.29083	0	0	0	0	0	0	0	0	0	0	0	0
jgi|Hetan2|307397|e_gw1.01.3187.1	jgi|Hetan2|307397|e_gw1.01.3187.1	1..261		11.2479	-18.2912	-4.19308	0.0902149	0.972714	1																	0	0	0	0	0	0	0	0	0	0	0	0	3	22.4958	8.62663	8.19811	0	0	0	0
jgi|Hetan2|166016|Hetan1.EuGene1000097	jgi|Hetan2|166016|Hetan1.EuGene1000097	1..189		5.17761	-1.99053	-0.99315	0.578286	0.972714	1																	0	0	0	0	1	10.0364	4.22469	1.65817	0	0	0	0	1	10.3552	3.97099	2.7327	0	0	0	0
jgi|Hetan2|412936|fgenesh1_pm.01_#_78	jgi|Hetan2|412936|fgenesh1_pm.01_#_78	1..522		9.29861	-4.00899	-2.00324	0.0864271	0.972714	1																	1	5.40119	1.97844	2.57525	1	3.63385	1.52963	1.65817	0	0	0	0	3	11.2479	4.31331	8.19811	1	7.34931	2.98697	3.44841
jgi|Hetan2|305914|e_gw1.01.2629.1	jgi|Hetan2|305914|e_gw1.01.2629.1	1..789		4.82534	10.5948	3.40529	0.274155	0.972714	1																	2	7.14682	2.61786	5.1505	2	4.80829	2.024	3.31633	1	2.5209	0.938059	1.98477	0	0	0	0	0	0	0	0
jgi|Hetan2|423703|fgenesh1_pg.01_#_57	jgi|Hetan2|423703|fgenesh1_pg.01_#_57	1..2946		3.282	-1.95548	-0.967522	0.267458	0.972714	1																	1	0.957033	0.350559	2.57525	1	0.64388	0.271034	1.65817	6	4.0509	1.50739	11.9086	4	2.65735	1.01903	10.9308	3	3.90666	1.58778	10.3452
jgi|Hetan2|241294|gw1.01.2592.1	jgi|Hetan2|241294|gw1.01.2592.1	1..516		6.78232	10.5933	3.40508	0.274186	0.972714	1																	1	5.46399	2.00145	2.57525	3	11.0283	4.64225	4.9745	1	3.85464	1.43436	1.98477	0	0	0	0	0	0	0	0
jgi|Hetan2|479102|estExt_Genewise1Plus.C_090545	jgi|Hetan2|479102|estExt_Genewise1Plus.C_090545	1..524		11.5311	16.4799	4.04264	0.191034	0.972714	1																	3	16.1417	5.91267	7.72575	3	10.8599	4.57137	4.9745	2	7.59158	2.82492	3.96955	0	0	0	0	0	0	0	0
jgi|Hetan2|99000|Hetan1.Genemark.73_g	jgi|Hetan2|99000|Hetan1.Genemark.73_g	1..1638		6.80389	1.29325	0.371004	0.646831	0.972714	1																	5	8.60629	3.15246	12.8762	6	6.94825	2.92478	9.94899	4	4.85713	1.8074	7.93909	1	1.19483	0.458191	2.7327	4	9.36836	3.80757	13.7936
jgi|Hetan2|149346|Hetan1.estExt_fgenesh2_pg.C_10055	jgi|Hetan2|149346|Hetan1.estExt_fgenesh2_pg.C_10055	1..1827		1.60684	-18.2912	-4.19308	0.0901324	0.972714	1																	0	0	0	0	0	0	0	0	0	0	0	0	3	3.21369	1.23238	8.19811	0	0	0	0
jgi|Hetan2|241893|gw1.01.2697.1	jgi|Hetan2|241893|gw1.01.2697.1	1..609		1.03824	2.74845	1.45862	0.657112	0.972714	1																	0	0	0	0	1	3.11473	1.31111	1.65817	0	0	0	0	0	0	0	0	0	0	0	0
jgi|Hetan2|99006|Hetan1.Genemark.79_g	jgi|Hetan2|99006|Hetan1.Genemark.79_g	1..1389		8.45669	1.37753	0.462081	0.555009	0.972714	1																	5	10.1491	3.71759	12.8762	8	10.9251	4.5988	13.2653	3	4.29588	1.59855	5.95432	4	5.6361	2.16131	10.9308	1	2.76195	1.12253	3.44841
jgi|Hetan2|307013|e_gw1.01.2919.1	jgi|Hetan2|307013|e_gw1.01.2919.1	1..507		3.78337	-1.99076	-0.993317	0.57821	0.972714	1																	0	0	0	0	1	3.74136	1.57488	1.65817	0	0	0	0	0	0	0	0	1	7.56675	3.07534	3.44841
jgi|Hetan2|305490|e_gw1.01.2040.1	jgi|Hetan2|305490|e_gw1.01.2040.1	1..1080		1.81216	-3.61653	-1.8546	0.233843	0.972714	1																	1	2.61057	0.956247	2.57525	0	0	0	0	0	0	0	0	2	3.62432	1.38985	5.4654	0	0	0	0
jgi|Hetan2|241641|gw1.01.2657.1	jgi|Hetan2|241641|gw1.01.2657.1	1..729		2.68468	-12.6286	-3.65863	0.139411	0.972714	1																	0	0	0	0	0	0	0	0	0	0	0	0	2	5.36937	2.05903	5.4654	0	0	0	0
jgi|Hetan2|166040|Hetan1.EuGene1000121	jgi|Hetan2|166040|Hetan1.EuGene1000121	1..1725		2.22397	-12.6316	-3.65896	0.154998	0.972714	1																	0	0	0	0	0	0	0	0	0	0	0	0	0	0	0	0	2	4.44793	1.80777	6.89681
jgi|Hetan2|447248|Genemark.76_g	jgi|Hetan2|447248|Genemark.76_g	1..237		2.66789	2.74845	1.45862	0.657112	0.972714	1																	0	0	0	0	1	8.00367	3.36906	1.65817	0	0	0	0	0	0	0	0	0	0	0	0
jgi|Hetan2|307944|e_gw1.01.3176.1	jgi|Hetan2|307944|e_gw1.01.3176.1	1..276		6.94989	-1.99047	-0.99311	0.598679	0.972714	1																	1	10.2153	3.74184	2.57525	0	0	0	0	0	0	0	0	0	0	0	0	1	13.8998	5.64927	3.44841
jgi|Hetan2|306006|e_gw1.01.3210.1	jgi|Hetan2|306006|e_gw1.01.3210.1	1..186		3.39941	2.74845	1.45862	0.657112	0.972714	1																	0	0	0	0	1	10.1982	4.29283	1.65817	0	0	0	0	0	0	0	0	0	0	0	0
jgi|Hetan2|17926|Hetan1.gw1.1.1107.1	jgi|Hetan2|17926|Hetan1.gw1.1.1107.1	1..162		4.09258	2.74863	1.45871	0.657089	0.972714	1																	0	0	0	0	0	0	0	0	1	12.2777	4.56869	1.98477	0	0	0	0	0	0	0	0
jgi|Hetan2|99012|Hetan1.Genemark.85_g	jgi|Hetan2|99012|Hetan1.Genemark.85_g	1..432		4.44021	-6.95058	-2.79713	0.286677	0.972714	1																	0	0	0	0	0	0	0	0	0	0	0	0	0	0	0	0	1	8.88042	3.60925	3.44841
jgi|Hetan2|166047|Hetan1.EuGene1000128	jgi|Hetan2|166047|Hetan1.EuGene1000128	1..912		4.84893	11.8452	3.56624	0.272686	0.972714	1																	4	12.3659	4.52959	10.301	0	0	0	0	1	2.18091	0.811544	1.98477	0	0	0	0	0	0	0	0
jgi|Hetan2|406553|fgenesh1_kg.01_#_29_#_4383_0_CCOZ3613.b1_CCOZ_CCPA_CCPB_CCPC_EXTA	jgi|Hetan2|406553|fgenesh1_kg.01_#_29_#_4383_0_CCOZ3613.b1_CCOZ_CCPA_CCPB_CCPC_EXTA	1..702		2.73244	-6.95058	-2.79713	0.286677	0.972714	1																	0	0	0	0	0	0	0	0	0	0	0	0	0	0	0	0	1	5.46487	2.22108	3.44841
jgi|Hetan2|145080|Hetan1.estExt_fgenesh3_kg.C_10018	jgi|Hetan2|145080|Hetan1.estExt_fgenesh3_kg.C_10018	1..724		10.5976	-25.7951	-4.68902	0.0705603	0.972714	1																	0	0	0	0	0	0	0	0	0	0	0	0	0	0	0	0	4	21.1953	8.61435	13.7936
jgi|Hetan2|99020|Hetan1.Genemark.93_g	jgi|Hetan2|99020|Hetan1.Genemark.93_g	1..1209		1.59436	6.67068	2.73783	0.38479	0.972714	1																	0	0	0	0	2	3.13792	1.32087	3.31633	1	1.64516	0.612182	1.98477	0	0	0	0	0	0	0	0
jgi|Hetan2|114041|Hetan1.fgenesh2_pg.C_scaffold_1000065	jgi|Hetan2|114041|Hetan1.fgenesh2_pg.C_scaffold_1000065	1..960		3.99619	-3.61788	-1.85515	0.299279	0.972714	1																	0	0	0	0	1	1.97591	0.831736	1.65817	0	0	0	0	0	0	0	0	2	7.99238	3.24833	6.89681
jgi|Hetan2|166056|Hetan1.EuGene1000137	jgi|Hetan2|166056|Hetan1.EuGene1000137	1..270		7.36664	6.70196	2.74458	0.392935	0.972714	1																	0	0	0	0	0	0	0	0	3	22.0999	8.22365	5.95432	0	0	0	0	0	0	0	0
jgi|Hetan2|114043|Hetan1.fgenesh2_pg.C_scaffold_1000067	jgi|Hetan2|114043|Hetan1.fgenesh2_pg.C_scaffold_1000067	1..870		1.48884	4.70977	2.23566	0.483457	0.972714	1																	0	0	0	0	1	2.18031	0.917777	1.65817	1	2.2862	0.850722	1.98477	0	0	0	0	0	0	0	0
jgi|Hetan2|307644|e_gw1.01.2309.1	jgi|Hetan2|307644|e_gw1.01.2309.1	1..1152		1.64659	6.37314	2.672	0.415294	0.972714	1																	0	0	0	0	3	4.93977	2.07934	4.9745	0	0	0	0	0	0	0	0	0	0	0	0
jgi|Hetan2|306248|e_gw1.01.913.1	jgi|Hetan2|306248|e_gw1.01.913.1	1..1227		5.48743	-1.78282	-0.834161	0.414393	0.972714	1																	1	2.29782	0.841684	2.57525	2	3.09188	1.30149	3.31633	2	3.24204	1.2064	3.96955	1	1.59506	0.611668	2.7327	3	9.37981	3.81222	10.3452
jgi|Hetan2|307777|e_gw1.01.399.1	jgi|Hetan2|307777|e_gw1.01.399.1	1..3045		2.74419	1.6877	0.755059	0.42973	0.972714	1																	2	1.85184	0.678323	5.1505	5	3.11473	1.31111	8.29083	5	3.266	1.21532	9.92386	3	1.92821	0.739425	8.19811	0	0	0	0
jgi|Hetan2|99028|Hetan1.Genemark.101_g	jgi|Hetan2|99028|Hetan1.Genemark.101_g	1..1890		1.01988	6.67068	2.73783	0.38479	0.972714	1																	0	0	0	0	2	2.00727	0.844938	3.31633	1	1.05238	0.391602	1.98477	0	0	0	0	0	0	0	0
jgi|Hetan2|447265|Genemark.93_g	jgi|Hetan2|447265|Genemark.93_g	1..930		4.83967	12.5573	3.65045	0.239623	0.972714	1																	2	6.06327	2.22096	5.1505	1	2.03965	0.858566	1.65817	3	6.41611	2.38751	5.95432	0	0	0	0	0	0	0	0
jgi|Hetan2|412964|fgenesh1_pm.01_#_106	jgi|Hetan2|412964|fgenesh1_pm.01_#_106	1..231		5.74024	4.71411	2.23699	0.484015	0.972714	1																	0	0	0	0	0	0	0	0	2	17.2207	6.40804	3.96955	0	0	0	0	0	0	0	0
jgi|Hetan2|240951|gw1.01.2530.1	jgi|Hetan2|240951|gw1.01.2530.1	1..582		1.68139	-1.99053	-0.99315	0.578286	0.972714	1																	0	0	0	0	1	3.25923	1.37194	1.65817	0	0	0	0	1	3.36277	1.28955	2.7327	0	0	0	0
jgi|Hetan2|447268|Genemark.96_g	jgi|Hetan2|447268|Genemark.96_g	1..429		4.56209	-3.61705	-1.85481	0.241257	0.972714	1																	0	0	0	0	1	4.42161	1.86123	1.65817	0	0	0	0	2	9.12417	3.49891	5.4654	0	0	0	0
jgi|Hetan2|114049|Hetan1.fgenesh2_pg.C_scaffold_1000073	jgi|Hetan2|114049|Hetan1.fgenesh2_pg.C_scaffold_1000073	1..1578		1.79764	8.63202	3.1097	0.322043	0.972714	1																	1	1.7867	0.654466	2.57525	3	3.60622	1.518	4.9745	0	0	0	0	0	0	0	0	0	0	0	0
jgi|Hetan2|308152|e_gw1.01.1761.1	jgi|Hetan2|308152|e_gw1.01.1761.1	1..2298		4.01847	1.82328	0.866536	0.360675	0.972714	1																	3	3.6807	1.34823	7.72575	7	5.77811	2.43223	11.6072	3	2.5966	0.966225	5.95432	1	0.851669	0.326596	2.7327	2	3.33885	1.357	6.89681
jgi|Hetan2|58546|Hetan1.estExt_Genewise1Plus.C_10167	jgi|Hetan2|58546|Hetan1.estExt_Genewise1Plus.C_10167	1..1300		4.42655	-3.08502	-1.62528	0.268105	0.972714	1																	0	0	0	0	1	1.45913	0.614205	1.65817	1	1.52999	0.569329	1.98477	0	0	0	0	3	8.8531	3.59815	10.3452
jgi|Hetan2|306078|e_gw1.01.1558.1	jgi|Hetan2|306078|e_gw1.01.1558.1	1..4293		15.612	-1.28168	-0.358031	0.479317	0.972714	1																	30	19.7024	7.21696	77.2575	31	13.6974	5.76577	51.4031	29	13.436	4.9997	57.5584	35	15.9561	6.11882	95.6446	16	14.298	5.81113	55.1745
jgi|Hetan2|153508|Hetan1.estExt_fgenesh2_pm.C_10041	jgi|Hetan2|153508|Hetan1.estExt_fgenesh2_pm.C_10041	1..1223		3.6551	12.5564	3.65036	0.239636	0.972714	1																	2	4.61066	1.68887	5.1505	2	3.102	1.30575	3.31633	2	3.25265	1.21035	3.96955	0	0	0	0	0	0	0	0
jgi|Hetan2|437457|estExt_fgenesh1_kg.C_010037	jgi|Hetan2|437457|estExt_fgenesh1_kg.C_010037	1..748		1.30825	-1.99024	-0.992943	0.578352	0.972714	1																	1	3.76928	1.38068	2.57525	0	0	0	0	0	0	0	0	1	2.61649	1.00336	2.7327	0	0	0	0
jgi|Hetan2|478436|estExt_Genewise1Plus.C_081253	jgi|Hetan2|478436|estExt_Genewise1Plus.C_081253	1..1645		4.86357	2.24958	1.16965	0.278983	0.972714	1																	3	5.1418	1.88343	7.72575	4	4.61245	1.94156	6.63266	4	4.83646	1.7997	7.93909	2	2.3795	0.912482	5.4654	0	0	0	0
jgi|Hetan2|423730|fgenesh1_pg.01_#_84	jgi|Hetan2|423730|fgenesh1_pg.01_#_84	1..1683		2.30262	-2.16034	-1.11126	0.327475	0.972714	1																	0	0	0	0	0	0	0	0	3	3.54544	1.3193	5.95432	2	2.32577	0.891879	5.4654	1	2.27947	0.92644	3.44841
jgi|Hetan2|181091|Hetan1.AOL_estExt_fgenesh2_pg.C_10080	jgi|Hetan2|181091|Hetan1.AOL_estExt_fgenesh2_pg.C_10080	1..2203		3.05154	2.05167	1.0368	0.358861	0.972714	1																	1	1.27981	0.468791	2.57525	6	5.16624	2.17467	9.94899	3	2.70857	1.00789	5.95432	2	1.77679	0.681359	5.4654	0	0	0	0
jgi|Hetan2|406563|fgenesh1_kg.01_#_39_#_31_1_CCOZ_CCPA_CCPB_CCPC_EXTA	jgi|Hetan2|406563|fgenesh1_kg.01_#_39_#_31_1_CCOZ_CCPA_CCPB_CCPC_EXTA	1..929		5.18289	-2.16102	-1.11171	0.348283	0.972714	1																	0	0	0	0	3	6.12553	2.57847	4.9745	0	0	0	0	1	2.10671	0.807876	2.7327	2	8.25908	3.35672	6.89681
jgi|Hetan2|437461|estExt_fgenesh1_kg.C_010041	jgi|Hetan2|437461|estExt_fgenesh1_kg.C_010041	1..715		1.36863	-1.99053	-0.99315	0.578286	0.972714	1																	0	0	0	0	1	2.65297	1.11674	1.65817	0	0	0	0	1	2.73725	1.04967	2.7327	0	0	0	0
jgi|Hetan2|456564|estExt_Genemark.C_010110	jgi|Hetan2|456564|estExt_Genemark.C_010110	1..2023		2.8638	-1.50401	-0.588817	0.51922	0.972714	1																	2	2.78736	1.02101	5.1505	2	1.8753	0.789388	3.31633	2	1.96638	0.731714	3.96955	2	1.93488	0.741984	5.4654	2	3.79273	1.54147	6.89681
jgi|Hetan2|145093|Hetan1.estExt_fgenesh3_kg.C_10031	jgi|Hetan2|145093|Hetan1.estExt_fgenesh3_kg.C_10031	1..724		2.64941	-1.99063	-0.993222	0.578241	0.972714	1																	0	0	0	0	0	0	0	0	1	2.74723	1.02228	1.98477	0	0	0	0	1	5.29881	2.15359	3.44841
jgi|Hetan2|305347|e_gw1.01.3338.1	jgi|Hetan2|305347|e_gw1.01.3338.1	1..2229		6.04396	1.2974	0.375626	0.60536	0.972714	1																	6	7.58928	2.77994	15.4515	4	3.40399	1.43287	6.63266	8	7.1386	2.65636	15.8782	3	2.6341	1.01012	8.19811	3	5.16331	2.09852	10.3452
jgi|Hetan2|30380|Hetan1.estExt_Genewise1.C_10190	jgi|Hetan2|30380|Hetan1.estExt_Genewise1.C_10190	1..552		26.6967	4.02599	2.00934	0.0554622	0.972714	1																	6	30.6459	11.2255	15.4515	6	20.6182	8.67898	9.94899	8	28.826	10.7265	15.8782	2	7.09107	2.71926	5.4654	0	0	0	0
jgi|Hetan2|437467|estExt_fgenesh1_kg.C_010047	jgi|Hetan2|437467|estExt_fgenesh1_kg.C_010047	1..718		14.7749	-2.57252	-1.36318	0.112564	0.972714	1																	1	3.92677	1.43837	2.57525	1	2.64188	1.11207	1.65817	4	11.0807	4.12328	7.93909	3	8.17744	3.13586	8.19811	4	21.3724	8.68634	13.7936
jgi|Hetan2|308431|e_gw1.01.3185.1	jgi|Hetan2|308431|e_gw1.01.3185.1	1..231		20.8438	-18.3112	-4.19465	0.0939227	0.972714	1																	0	0	0	0	0	0	0	0	0	0	0	0	1	8.47245	3.24899	2.7327	2	33.2151	13.4996	6.89681
jgi|Hetan2|99056|Hetan1.Genemark.129_g	jgi|Hetan2|99056|Hetan1.Genemark.129_g	1..900		3.26189	-3.05608	-1.61168	0.298542	0.972714	1																	0	0	0	0	2	4.21527	1.77437	3.31633	0	0	0	0	3	6.52378	2.50172	8.19811	0	0	0	0
jgi|Hetan2|99057|Hetan1.Genemark.130_g	jgi|Hetan2|99057|Hetan1.Genemark.130_g	1..765		6.30807	2.65333	1.4078	0.333104	0.972714	1																	1	3.68552	1.35	2.57525	3	7.43871	3.13124	4.9745	3	7.79997	2.90246	5.95432	1	2.55835	0.981067	2.7327	0	0	0	0
jgi|Hetan2|166095|Hetan1.EuGene1000176	jgi|Hetan2|166095|Hetan1.EuGene1000176	1..882		15.2395	1.54613	0.62866	0.427351	0.972714	1																	6	19.1797	7.02549	15.4515	5	10.7532	4.52645	8.29083	7	15.7857	5.87403	13.8934	5	11.0949	4.25463	13.6635	0	0	0	0
jgi|Hetan2|456571|estExt_Genemark.C_010122	jgi|Hetan2|456571|estExt_Genemark.C_010122	1..3117		6.54285	-1.75231	-0.809254	0.149208	0.972714	1																	5	4.52265	1.65664	12.8762	11	6.69412	2.81781	18.2398	6	3.82867	1.42469	11.9086	13	8.16258	3.13016	35.5251	4	4.92312	2.0009	13.7936
jgi|Hetan2|412993|fgenesh1_pm.01_#_135	jgi|Hetan2|412993|fgenesh1_pm.01_#_135	1..498		54.2374	-1.79914	-0.847311	0.162796	0.972714	1																	8	45.2919	16.5903	20.602	13	49.5167	20.8435	21.5561	2	7.98792	2.9724	3.96955	8	31.4399	12.0565	21.8616	10	77.035	31.3092	34.4841
jgi|Hetan2|30389|Hetan1.estExt_Genewise1.C_10202	jgi|Hetan2|30389|Hetan1.estExt_Genewise1.C_10202	1..2034		11.1181	1.49308	0.578293	0.351949	0.972714	1																	9	12.4753	4.56968	23.1772	14	13.0561	5.49583	23.2143	8	7.82298	2.91103	15.8782	3	2.88663	1.10696	8.19811	6	11.3166	4.5994	20.6904
jgi|Hetan2|145098|Hetan1.estExt_fgenesh3_kg.C_10036	jgi|Hetan2|145098|Hetan1.estExt_fgenesh3_kg.C_10036	1..1259		3.82439	-2.16088	-1.11162	0.327857	0.972714	1																	0	0	0	0	2	3.0133	1.26841	3.31633	1	1.57982	0.58787	1.98477	1	1.55452	0.596121	2.7327	2	6.09427	2.47688	6.89681
jgi|Hetan2|423742|fgenesh1_pg.01_#_96	jgi|Hetan2|423742|fgenesh1_pg.01_#_96	1..1998		4.83923	-1.32753	-0.408749	0.57961	0.972714	1																	5	7.0556	2.58445	12.8762	4	3.79754	1.59853	6.63266	3	2.98648	1.1113	5.95432	4	3.91819	1.50254	10.9308	3	5.76027	2.34114	10.3452
jgi|Hetan2|456575|estExt_Genemark.C_010128	jgi|Hetan2|456575|estExt_Genemark.C_010128	1..3118		6.90634	1.82248	0.865904	0.219286	0.972714	1																	9	8.13816	2.98099	23.1772	6	3.65017	1.5365	9.94899	14	8.93069	3.32322	27.7868	5	3.13845	1.20352	13.6635	2	2.46077	1.00013	6.89681
jgi|Hetan2|413001|fgenesh1_pm.01_#_143	jgi|Hetan2|413001|fgenesh1_pm.01_#_143	1..1581		3.22737	1.46029	0.546254	0.633833	0.972714	1																	2	3.56663	1.30645	5.1505	3	3.59938	1.51512	4.9745	2	2.51612	0.936279	3.96955	2	2.47582	0.94942	5.4654	0	0	0	0
jgi|Hetan2|99067|Hetan1.Genemark.140_g	jgi|Hetan2|99067|Hetan1.Genemark.140_g	1..816		0.774866	2.74845	1.45862	0.657112	0.972714	1																	0	0	0	0	1	2.3246	0.978513	1.65817	0	0	0	0	0	0	0	0	0	0	0	0
jgi|Hetan2|447303|Genemark.131_g	jgi|Hetan2|447303|Genemark.131_g	1..4134		2.57556	-1.39844	-0.48382	0.501449	0.972714	1																	6	4.09205	1.49891	15.4515	5	2.29423	0.965731	8.29083	2	0.962261	0.358069	3.96955	5	2.36712	0.907737	13.6635	3	2.78399	1.13149	10.3452
jgi|Hetan2|442857|estExt_fgenesh1_pg.C_010099	jgi|Hetan2|442857|estExt_fgenesh1_pg.C_010099	1..3731		2.33964	-1.44413	-0.530203	0.458599	0.972714	1																	3	2.26702	0.830405	7.72575	5	2.54204	1.07004	8.29083	3	1.5993	0.595118	5.95432	5	2.6228	1.00578	13.6635	2	2.05647	0.835807	6.89681
jgi|Hetan2|30399|Hetan1.estExt_Genewise1.C_10217	jgi|Hetan2|30399|Hetan1.estExt_Genewise1.C_10217	1..1246		3.05553	1.93637	0.953356	0.511637	0.972714	1																	2	4.52555	1.6577	5.1505	2	3.04474	1.28165	3.31633	1	1.5963	0.594003	1.98477	0	0	0	0	1	3.07893	1.25136	3.44841
jgi|Hetan2|377159|estExt_Genewise1.C_010405	jgi|Hetan2|377159|estExt_Genewise1.C_010405	1..2405		3.69188	2.44648	1.29071	0.25265	0.972714	1																	4	4.68926	1.71767	10.301	6	4.73232	1.99202	9.94899	2	1.65405	0.615491	3.96955	1	0.813777	0.312065	2.7327	1	1.59515	0.648315	3.44841
jgi|Hetan2|406583|fgenesh1_kg.01_#_59_#_775_1_CCOZ_CCPA_CCPB_CCPC_EXTA	jgi|Hetan2|406583|fgenesh1_kg.01_#_59_#_775_1_CCOZ_CCPA_CCPB_CCPC_EXTA	1..1807		1.45063	1.57772	0.657845	0.65587	0.972714	1																	0	0	0	0	1	1.04973	0.441874	1.65817	3	3.30215	1.22877	5.95432	0	0	0	0	1	2.12304	0.862866	3.44841
jgi|Hetan2|153532|Hetan1.estExt_fgenesh2_pm.C_10068	jgi|Hetan2|153532|Hetan1.estExt_fgenesh2_pm.C_10068	1..5016		4.07777	2.84796	1.50993	0.0793264	0.972714	1																	10	5.62085	2.05891	25.7525	7	2.64715	1.11429	11.6072	10	3.9653	1.47553	19.8477	4	1.56071	0.598498	10.9308	0	0	0	0
jgi|Hetan2|121248|Hetan1.fgenesh2_pm.C_scaffold_1000069	jgi|Hetan2|121248|Hetan1.fgenesh2_pm.C_scaffold_1000069	1..4824		3.21853	1.64055	0.714176	0.361453	0.972714	1																	2	1.16891	0.42817	5.1505	9	3.53894	1.48968	14.9235	12	4.94774	1.84112	23.8173	4	1.62283	0.622319	10.9308	2	1.59052	0.646434	6.89681
jgi|Hetan2|99077|Hetan1.Genemark.150_g	jgi|Hetan2|99077|Hetan1.Genemark.150_g	1..252		3.72939	2.74884	1.45882	0.657063	0.972714	1																	1	11.1882	4.0982	2.57525	0	0	0	0	0	0	0	0	0	0	0	0	0	0	0	0
jgi|Hetan2|447310|Genemark.138_g	jgi|Hetan2|447310|Genemark.138_g	1..1374		2.13661	-2.1599	-1.11097	0.325268	0.972714	1																	2	4.10396	1.50327	5.1505	1	1.38055	0.581125	1.65817	0	0	0	0	3	4.27322	1.63868	8.19811	0	0	0	0
jgi|Hetan2|308487|e_gw1.01.3631.1	jgi|Hetan2|308487|e_gw1.01.3631.1	1..600		18.6545	1.70332	0.768353	0.364444	0.972714	1																	3	14.0971	5.16373	7.72575	8	25.2916	10.6462	13.2653	5	16.5749	6.16774	9.92386	3	9.78567	3.75258	8.19811	1	6.3939	2.59866	3.44841
jgi|Hetan2|456585|estExt_Genemark.C_010143	jgi|Hetan2|456585|estExt_Genemark.C_010143	1..2023		4.31497	-2.22454	-1.15351	0.170051	0.972714	1																	2	2.78736	1.02101	5.1505	3	2.81296	1.18408	4.9745	2	1.96638	0.731714	3.96955	5	4.83721	1.85496	13.6635	2	3.79273	1.54147	6.89681
jgi|Hetan2|153535|Hetan1.estExt_fgenesh2_pm.C_10073	jgi|Hetan2|153535|Hetan1.estExt_fgenesh2_pm.C_10073	1..4519		3.41299	-1.73885	-0.798136	0.23983	0.972714	1																	6	3.74342	1.37121	15.4515	4	1.67902	0.706764	6.63266	3	1.32042	0.491344	5.95432	4	1.73236	0.664321	10.9308	6	5.09362	2.07019	20.6904
jgi|Hetan2|42360|Hetan1.e_gw1.1.2393.1	jgi|Hetan2|42360|Hetan1.e_gw1.1.2393.1	1..3510		4.11084	1.43804	0.524102	0.456346	0.972714	1																	5	4.01627	1.47115	12.8762	7	3.78293	1.59238	11.6072	8	4.53332	1.6869	15.8782	3	1.67276	0.641467	8.19811	3	3.27892	1.33265	10.3452
jgi|Hetan2|437482|estExt_fgenesh1_kg.C_010064	jgi|Hetan2|437482|estExt_fgenesh1_kg.C_010064	1..1930		6.4685	1.74747	0.80527	0.384526	0.972714	1																	7	10.2259	3.74571	18.0267	2	1.96567	0.827426	3.31633	7	7.21396	2.6844	13.8934	1	1.01406	0.388869	2.7327	3	5.96323	2.42362	10.3452
jgi|Hetan2|99089|Hetan1.Genemark.162_g	jgi|Hetan2|99089|Hetan1.Genemark.162_g	1..726		3.90727	8.63202	3.1097	0.322155	0.972714	1																	1	3.8835	1.42252	2.57525	3	7.83831	3.29945	4.9745	0	0	0	0	0	0	0	0	0	0	0	0
jgi|Hetan2|431281|estExt_fgenesh1_pm.C_010160	jgi|Hetan2|431281|estExt_fgenesh1_pm.C_010160	1..3800		4.83131	-1.40866	-0.494328	0.393047	0.972714	1																	4	2.96781	1.0871	10.301	8	3.99341	1.68098	13.2653	9	4.71077	1.75294	17.863	7	3.60525	1.38253	19.1289	6	6.05738	2.46189	20.6904
jgi|Hetan2|413020|fgenesh1_pm.01_#_162	jgi|Hetan2|413020|fgenesh1_pm.01_#_162	1..519		5.58138	-1.49046	-0.575761	0.644127	0.972714	1																	0	0	0	0	2	7.30971	3.07694	3.31633	1	3.83236	1.42607	1.98477	1	3.77097	1.44608	2.7327	1	7.3918	3.00424	3.44841
jgi|Hetan2|307509|e_gw1.01.2940.1	jgi|Hetan2|307509|e_gw1.01.2940.1	1..408		5.55344	6.67208	2.73814	0.384735	0.972714	1																	1	6.91034	2.53124	2.57525	0	0	0	0	2	9.74997	3.62808	3.96955	0	0	0	0	0	0	0	0
jgi|Hetan2|406590|fgenesh1_kg.01_#_66_#_1583_1_CCOZ_CCPA_CCPB_CCPC_EXTA	jgi|Hetan2|406590|fgenesh1_kg.01_#_66_#_1583_1_CCOZ_CCPA_CCPB_CCPC_EXTA	1..1089		43.4586	-1.82931	-0.871299	0.0773365	0.972714	1																	13	33.657	12.3285	33.4782	17	29.6114	12.4646	28.1888	11	20.0908	7.47604	21.8325	17	30.5522	11.7161	46.4559	16	56.365	22.9083	55.1745
jgi|Hetan2|406591|fgenesh1_kg.01_#_67_#_1583_0_CCPB920.b1_CCOZ_CCPA_CCPB_CCPC_EXTA	jgi|Hetan2|406591|fgenesh1_kg.01_#_67_#_1583_0_CCPB920.b1_CCOZ_CCPA_CCPB_CCPC_EXTA	1..734		4.43266	10.5932	3.40507	0.282933	0.972714	1																	0	0	0	0	2	5.16859	2.17566	3.31633	3	8.1294	3.02505	5.95432	0	0	0	0	0	0	0	0
jgi|Hetan2|431282|estExt_fgenesh1_pm.C_010164	jgi|Hetan2|431282|estExt_fgenesh1_pm.C_010164	1..908		5.2808	1.45991	0.545881	0.631957	0.972714	1																	1	3.10509	1.13739	2.57525	4	8.35626	3.51747	6.63266	2	4.38104	1.63024	3.96955	1	2.15543	0.82656	2.7327	1	4.22505	1.71718	3.44841
jgi|Hetan2|307184|e_gw1.01.3001.1	jgi|Hetan2|307184|e_gw1.01.3001.1	1..429		14.9132	1.85479	0.891258	0.417301	0.972714	1																	2	13.1441	4.81467	5.1505	4	17.6864	7.44491	6.63266	3	13.909	5.17572	5.95432	2	9.12417	3.49891	5.4654	0	0	0	0
jgi|Hetan2|114088|Hetan1.fgenesh2_pg.C_scaffold_1000112	jgi|Hetan2|114088|Hetan1.fgenesh2_pg.C_scaffold_1000112	1..408		1.62499	2.74863	1.45871	0.657089	0.972714	1																	0	0	0	0	0	0	0	0	1	4.87498	1.81404	1.98477	0	0	0	0	0	0	0	0
jgi|Hetan2|477592|estExt_Genewise1Plus.C_071247	jgi|Hetan2|477592|estExt_Genewise1Plus.C_071247	1..2486		5.84178	-1.90949	-0.933187	0.158	0.972714	1																	2	2.26824	0.83085	5.1505	8	6.10417	2.56948	13.2653	3	2.40023	0.893156	5.95432	7	5.51084	2.11328	19.1289	4	6.17271	2.50877	13.7936
jgi|Hetan2|240818|gw1.01.2515.1	jgi|Hetan2|240818|gw1.01.2515.1	1..852		5.41112	2.54402	1.34711	0.388315	0.972714	1																	0	0	0	0	1	2.22637	0.937167	1.65817	6	14.007	5.21217	11.9086	0	0	0	0	1	4.50275	1.83004	3.44841
jgi|Hetan2|423766|fgenesh1_pg.01_#_120	jgi|Hetan2|423766|fgenesh1_pg.01_#_120	1..486		1.36419	2.74863	1.45871	0.657089	0.972714	1																	0	0	0	0	0	0	0	0	1	4.09258	1.5229	1.98477	0	0	0	0	0	0	0	0
jgi|Hetan2|166150|Hetan1.EuGene1000231	jgi|Hetan2|166150|Hetan1.EuGene1000231	1..165		5.93071	-6.94978	-2.79697	0.286713	0.972714	1																	0	0	0	0	0	0	0	0	0	0	0	0	1	11.8614	4.54859	2.7327	0	0	0	0
jgi|Hetan2|306735|e_gw1.01.3194.1	jgi|Hetan2|306735|e_gw1.01.3194.1	1..282		3.4701	-6.94978	-2.79697	0.286713	0.972714	1																	0	0	0	0	0	0	0	0	0	0	0	0	1	6.94019	2.66141	2.7327	0	0	0	0
jgi|Hetan2|442874|estExt_fgenesh1_pg.C_010122	jgi|Hetan2|442874|estExt_fgenesh1_pg.C_010122	1..1517		3.84472	-1.60849	-0.685706	0.448627	0.972714	1																	3	5.57565	2.04235	7.72575	3	3.75123	1.57904	4.9745	1	1.31114	0.487889	1.98477	4	5.16054	1.97895	10.9308	1	2.5289	1.02782	3.44841
jgi|Hetan2|447335|Genemark.163_g	jgi|Hetan2|447335|Genemark.163_g	1..558		5.19129	-12.6301	-3.65879	0.139389	0.972714	1																	0	0	0	0	0	0	0	0	0	0	0	0	1	3.50741	1.34501	2.7327	1	6.87516	2.79426	3.44841
jgi|Hetan2|447336|Genemark.164_g	jgi|Hetan2|447336|Genemark.164_g	1..1341		197.796	-1.80363	-0.850901	0.078074	0.972714	1																	64	134.558	49.2884	164.816	128	181.059	76.2145	212.245	61	90.4762	33.6673	121.071	126	183.892	70.5183	344.321	74	211.7	86.0408	255.182
jgi|Hetan2|447337|Genemark.165_g	jgi|Hetan2|447337|Genemark.165_g	1..2358		7.14682	1.75631	0.812551	0.306976	0.972714	1																	2	2.39136	0.875951	5.1505	9	7.23997	3.04758	14.9235	14	11.8091	4.39432	27.7868	3	2.48999	0.954856	8.19811	3	4.88084	1.98371	10.3452
jgi|Hetan2|447338|Genemark.166_g	jgi|Hetan2|447338|Genemark.166_g	1..657		1.43045	2.74884	1.45882	0.657063	0.972714	1																	1	4.29135	1.57191	2.57525	0	0	0	0	0	0	0	0	0	0	0	0	0	0	0	0
jgi|Hetan2|413038|fgenesh1_pm.01_#_180	jgi|Hetan2|413038|fgenesh1_pm.01_#_180	1..660		11.1902	4.0866	2.0309	0.149786	0.972714	1																	1	4.27185	1.56477	2.57525	6	17.2443	7.25878	9.94899	4	12.0545	4.48563	7.93909	1	2.96536	1.13715	2.7327	0	0	0	0
jgi|Hetan2|431294|estExt_fgenesh1_pm.C_010180	jgi|Hetan2|431294|estExt_fgenesh1_pm.C_010180	1..2304		2.93926	-1.41717	-0.503015	0.582446	0.972714	1																	4	4.89482	1.79296	10.301	4	3.29318	1.38623	6.63266	0	0	0	0	3	2.54835	0.977235	8.19811	2	3.33016	1.35347	6.89681
jgi|Hetan2|145117|Hetan1.estExt_fgenesh3_kg.C_10055	jgi|Hetan2|145117|Hetan1.estExt_fgenesh3_kg.C_10055	1..1182		12.3524	-1.93285	-0.950726	0.198595	0.972714	1																	1	2.3853	0.873728	2.57525	6	9.62879	4.05313	9.94899	8	13.4619	5.00933	15.8782	11	18.2136	6.9845	30.0597	2	6.49127	2.63824	6.89681
jgi|Hetan2|447341|Genemark.169_g	jgi|Hetan2|447341|Genemark.169_g	1..582		8.33999	-1.78264	-0.834019	0.437823	0.972714	1																	1	4.84436	1.77448	2.57525	4	13.0369	5.48774	6.63266	0	0	0	0	3	10.0883	3.86864	8.19811	1	6.59165	2.67903	3.44841
jgi|Hetan2|442879|estExt_fgenesh1_pg.C_010129	jgi|Hetan2|442879|estExt_fgenesh1_pg.C_010129	1..4408		32.0405	-1.44144	-0.527513	0.344024	0.972714	1																	15	9.59421	3.51434	38.6287	104	44.7538	18.8386	172.449	57	25.7197	9.57062	113.132	62	27.5278	10.5563	169.428	42	36.5532	14.8562	144.833
jgi|Hetan2|306522|e_gw1.01.3722.1	jgi|Hetan2|306522|e_gw1.01.3722.1	1..345		1.92173	2.74863	1.45871	0.657089	0.972714	1																	0	0	0	0	0	0	0	0	1	5.7652	2.1453	1.98477	0	0	0	0	0	0	0	0
jgi|Hetan2|477404|estExt_Genewise1Plus.C_070840	jgi|Hetan2|477404|estExt_Genewise1Plus.C_070840	1..667		8.57198	14.6544	3.87326	0.218924	0.972714	1																	4	16.9081	6.19338	10.301	1	2.84388	1.1971	1.65817	2	5.964	2.21928	3.96955	0	0	0	0	0	0	0	0
jgi|Hetan2|145121|Hetan1.estExt_fgenesh3_kg.C_10059	jgi|Hetan2|145121|Hetan1.estExt_fgenesh3_kg.C_10059	1..1464		23.5779	1.42296	0.508893	0.352972	0.972714	1																	10	19.2583	7.05428	25.7525	24	31.0962	13.0896	39.796	15	20.379	7.58328	29.7716	9	12.0316	4.61383	24.5943	6	15.7227	6.39016	20.6904
jgi|Hetan2|306075|e_gw1.01.1582.1	jgi|Hetan2|306075|e_gw1.01.1582.1	1..3888		2.9902	-1.45983	-0.545803	0.393729	0.972714	1																	3	2.17548	0.796872	7.72575	5	2.43939	1.02683	8.29083	6	3.06943	1.14217	11.9086	6	3.02027	1.1582	16.3962	3	2.96014	1.20308	10.3452
jgi|Hetan2|447347|Genemark.175_g	jgi|Hetan2|447347|Genemark.175_g	1..852		5.6513	-1.66954	-0.739451	0.533045	0.972714	1																	2	6.61835	2.42429	5.1505	1	2.22637	0.937167	1.65817	1	2.3345	0.868695	1.98477	1	2.29711	0.880888	2.7327	2	9.0055	3.66009	6.89681
jgi|Hetan2|58635|Hetan1.estExt_Genewise1Plus.C_10296	jgi|Hetan2|58635|Hetan1.estExt_Genewise1Plus.C_10296	1..1470		5.29604	22.5175	4.49298	0.149814	0.972714	1																	2	3.83594	1.4051	5.1505	2	2.58078	1.08635	3.31633	7	9.47139	3.52442	13.8934	0	0	0	0	0	0	0	0
jgi|Hetan2|456611|estExt_Genemark.C_010178	jgi|Hetan2|456611|estExt_Genemark.C_010178	1..2066		5.43896	5.52327	2.46552	0.0811648	0.972714	1																	5	6.82338	2.49939	12.8762	3	2.75441	1.15944	4.9745	7	6.73909	2.5077	13.8934	1	0.947306	0.36327	2.7327	0	0	0	0
jgi|Hetan2|121281|Hetan1.fgenesh2_pm.C_scaffold_1000102	jgi|Hetan2|121281|Hetan1.fgenesh2_pm.C_scaffold_1000102	1..1266		9.07029	1.60007	0.678132	0.423882	0.972714	1																	6	13.3622	4.89453	15.4515	4	5.99327	2.5228	6.63266	5	7.85542	2.9231	9.92386	2	3.09184	1.18565	5.4654	2	6.06057	2.46319	6.89681
jgi|Hetan2|447353|Genemark.181_g	jgi|Hetan2|447353|Genemark.181_g	1..1092		2.68837	-2.16038	-1.11128	0.409069	0.972714	1																	0	0	0	0	2	3.47412	1.46239	3.31633	1	1.82142	0.677773	1.98477	3	5.37674	2.06186	8.19811	0	0	0	0
jgi|Hetan2|121282|Hetan1.fgenesh2_pm.C_scaffold_1000103	jgi|Hetan2|121282|Hetan1.fgenesh2_pm.C_scaffold_1000103	1..402		257.169	-1.41157	-0.497298	0.312485	0.972714	1																	25	175.337	64.2255	64.3812	64	301.989	127.119	106.123	31	153.38	57.0746	61.528	39	189.871	72.8113	106.575	34	324.467	131.872	117.246
jgi|Hetan2|58642|Hetan1.estExt_Genewise1Plus.C_10308	jgi|Hetan2|58642|Hetan1.estExt_Genewise1Plus.C_10308	1..1755		3.08262	1.46033	0.546294	0.637808	0.972714	1																	3	4.81952	1.76538	7.72575	2	2.16168	0.909933	3.31633	2	2.26666	0.843451	3.96955	1	1.11518	0.427645	2.7327	1	2.18595	0.888432	3.44841
jgi|Hetan2|413059|fgenesh1_pm.01_#_201	jgi|Hetan2|413059|fgenesh1_pm.01_#_201	1..489		1.29303	2.74845	1.45862	0.657112	0.972714	1																	0	0	0	0	1	3.87908	1.63286	1.65817	0	0	0	0	0	0	0	0	0	0	0	0
jgi|Hetan2|306262|e_gw1.01.3314.1	jgi|Hetan2|306262|e_gw1.01.3314.1	1..2343		5.72367	1.54603	0.628565	0.422139	0.972714	1																	6	7.22002	2.64468	15.4515	6	4.85754	2.04473	9.94899	6	5.09345	1.89534	11.9086	5	4.17656	1.60161	13.6635	0	0	0	0
jgi|Hetan2|308332|e_gw1.01.3215.1	jgi|Hetan2|308332|e_gw1.01.3215.1	1..294		9.85285	-3.61694	-1.85477	0.264304	0.972714	1																	1	9.58986	3.51274	2.57525	0	0	0	0	0	0	0	0	1	6.65692	2.55278	2.7327	1	13.0488	5.30339	3.44841
jgi|Hetan2|58645|Hetan1.estExt_Genewise1Plus.C_10315	jgi|Hetan2|58645|Hetan1.estExt_Genewise1Plus.C_10315	1..4471		4.7347	2.62782	1.39386	0.0732158	0.972714	1																	4	2.52241	0.923951	10.301	16	6.78818	2.85741	26.5306	11	4.89352	1.82094	21.8325	5	2.1887	0.839316	13.6635	0	0	0	0
jgi|Hetan2|308219|e_gw1.01.2945.1	jgi|Hetan2|308219|e_gw1.01.2945.1	1..483		2.68176	4.70977	2.23566	0.483457	0.972714	1																	0	0	0	0	1	3.92727	1.65314	1.65817	1	4.118	1.53236	1.98477	0	0	0	0	0	0	0	0
jgi|Hetan2|307860|e_gw1.01.3196.1	jgi|Hetan2|307860|e_gw1.01.3196.1	1..309		4.09249	4.70946	2.23556	0.483632	0.972714	1																	0	0	0	0	2	12.2775	5.16807	3.31633	0	0	0	0	0	0	0	0	0	0	0	0
jgi|Hetan2|447368|Genemark.196_g	jgi|Hetan2|447368|Genemark.196_g	1..2931		3.61937	-1.75166	-0.808724	0.293694	0.972714	1																	3	2.88579	1.05706	7.72575	4	2.5887	1.08968	6.63266	2	1.35721	0.505035	3.96955	3	2.00321	0.768185	8.19811	4	5.23554	2.12787	13.7936
jgi|Hetan2|241567|gw1.01.2640.1	jgi|Hetan2|241567|gw1.01.2640.1	1..780		2.45919	-1.99076	-0.993317	0.57821	0.972714	1																	0	0	0	0	1	2.43189	1.02367	1.65817	0	0	0	0	0	0	0	0	1	4.91839	1.99897	3.44841
jgi|Hetan2|145128|Hetan1.estExt_fgenesh3_kg.C_10066	jgi|Hetan2|145128|Hetan1.estExt_fgenesh3_kg.C_10066	1..1428		8.98196	2.50382	1.32413	0.136326	0.972714	1																	4	7.89753	2.89285	10.301	7	9.29839	3.91405	11.6072	7	9.74997	3.62808	13.8934	1	1.37054	0.525572	2.7327	2	5.37303	2.18375	6.89681
jgi|Hetan2|166199|Hetan1.EuGene1000280	jgi|Hetan2|166199|Hetan1.EuGene1000280	1..288		7.76074	6.67164	2.73804	0.384752	0.972714	1																	1	9.78965	3.58593	2.57525	1	6.58636	2.77245	1.65817	1	6.90623	2.56989	1.98477	0	0	0	0	0	0	0	0
jgi|Hetan2|305827|e_gw1.01.408.1	jgi|Hetan2|305827|e_gw1.01.408.1	1..3030		0.208677	2.74845	1.45862	0.657112	0.972714	1																	0	0	0	0	1	0.62603	0.26352	1.65817	0	0	0	0	0	0	0	0	0	0	0	0
jgi|Hetan2|166205|Hetan1.EuGene1000286	jgi|Hetan2|166205|Hetan1.EuGene1000286	1..384		3.45311	4.71411	2.23699	0.484095	0.972714	1																	0	0	0	0	0	0	0	0	2	10.3593	3.85484	3.96955	0	0	0	0	0	0	0	0
jgi|Hetan2|406625|fgenesh1_kg.01_#_101_#_4324_0_CCOZ2294.g1_CCOZ_CCPA_CCPB_CCPC_EXTA	jgi|Hetan2|406625|fgenesh1_kg.01_#_101_#_4324_0_CCOZ2294.g1_CCOZ_CCPA_CCPB_CCPC_EXTA	1..723		1.35348	-1.99024	-0.992943	0.578352	0.972714	1																	1	3.89961	1.42842	2.57525	0	0	0	0	0	0	0	0	1	2.70696	1.03806	2.7327	0	0	0	0
jgi|Hetan2|447377|Genemark.205_g	jgi|Hetan2|447377|Genemark.205_g	1..3567		9.27291	-1.4347	-0.520745	0.378795	0.972714	1																	7	5.53292	2.0267	18.0267	27	14.3581	6.0439	44.7705	12	6.69131	2.48992	23.8173	24	13.1683	5.04973	65.5849	5	5.37755	2.18559	17.242
jgi|Hetan2|145132|Hetan1.estExt_fgenesh3_kg.C_10070	jgi|Hetan2|145132|Hetan1.estExt_fgenesh3_kg.C_10070	1..779		3.71853	-3.61746	-1.85498	0.233759	0.972714	1																	0	0	0	0	1	2.43501	1.02499	1.65817	0	0	0	0	1	2.51237	0.963436	2.7327	1	4.9247	2.00154	3.44841
jgi|Hetan2|149399|Hetan1.estExt_fgenesh2_pg.C_10140	jgi|Hetan2|149399|Hetan1.estExt_fgenesh2_pg.C_10140	1..2295		5.32079	1.91012	0.933663	0.281671	0.972714	1																	2	2.45701	0.899997	5.1505	9	7.43871	3.13124	14.9235	7	6.06665	2.25747	13.8934	0	0	0	0	4	6.68643	2.71756	13.7936
jgi|Hetan2|447381|Genemark.209_g	jgi|Hetan2|447381|Genemark.209_g	1..612		1.59897	-1.99024	-0.992943	0.578352	0.972714	1																	1	4.60689	1.68749	2.57525	0	0	0	0	0	0	0	0	1	3.19793	1.22633	2.7327	0	0	0	0
jgi|Hetan2|406630|fgenesh1_kg.01_#_106_#_4844_0_CCPB2986.b1_CCOZ_CCPA_CCPB_CCPC_EXTA	jgi|Hetan2|406630|fgenesh1_kg.01_#_106_#_4844_0_CCPB2986.b1_CCOZ_CCPA_CCPB_CCPC_EXTA	1..780		2.50915	-3.61705	-1.85481	0.241107	0.972714	1																	0	0	0	0	1	2.43189	1.02367	1.65817	0	0	0	0	2	5.01829	1.9244	5.4654	0	0	0	0
jgi|Hetan2|166213|Hetan1.EuGene1000294	jgi|Hetan2|166213|Hetan1.EuGene1000294	1..495		3.23799	4.71045	2.23586	0.483414	0.972714	1																	1	5.6958	2.08636	2.57525	0	0	0	0	1	4.01817	1.49521	1.98477	0	0	0	0	0	0	0	0
jgi|Hetan2|166214|Hetan1.EuGene1000295	jgi|Hetan2|166214|Hetan1.EuGene1000295	1..177		3.57226	2.74845	1.45862	0.657112	0.972714	1																	0	0	0	0	1	10.7168	4.51111	1.65817	0	0	0	0	0	0	0	0	0	0	0	0
jgi|Hetan2|166215|Hetan1.EuGene1000296	jgi|Hetan2|166215|Hetan1.EuGene1000296	1..210		19.9685	2.29497	1.19848	0.412331	0.972714	1																	1	13.4258	4.91784	2.57525	2	18.0654	7.60444	3.31633	3	28.4142	10.5733	5.95432	1	9.31969	3.57389	2.7327	0	0	0	0
jgi|Hetan2|447382|Genemark.210_g	jgi|Hetan2|447382|Genemark.210_g	1..906		7.43166	-2.83097	-1.5013	0.204475	0.972714	1																	1	3.11194	1.1399	2.57525	1	2.09368	0.881309	1.65817	1	2.19536	0.816919	1.98477	1	2.16019	0.828385	2.7327	3	12.7031	5.16291	10.3452
jgi|Hetan2|476658|estExt_Genewise1Plus.C_061611	jgi|Hetan2|476658|estExt_Genewise1Plus.C_061611	1..2135		4.98705	-1.64368	-0.716933	0.331362	0.972714	1																	5	6.60285	2.41861	12.8762	3	2.66539	1.12197	4.9745	3	2.79484	1.03999	5.95432	5	4.58345	1.75765	13.6635	3	5.39064	2.19091	10.3452
jgi|Hetan2|456627|estExt_Genemark.C_010212	jgi|Hetan2|456627|estExt_Genemark.C_010212	1..1831		2.11284	10.7761	3.42976	0.273663	0.972714	1																	2	3.07965	1.12807	5.1505	0	0	0	0	3	3.25886	1.21266	5.95432	0	0	0	0	0	0	0	0
jgi|Hetan2|437524|estExt_fgenesh1_kg.C_010110	jgi|Hetan2|437524|estExt_fgenesh1_kg.C_010110	1..741		1.3206	-1.99053	-0.99315	0.578286	0.972714	1																	0	0	0	0	1	2.55988	1.07755	1.65817	0	0	0	0	1	2.64121	1.01284	2.7327	0	0	0	0
jgi|Hetan2|99154|Hetan1.Genemark.227_g	jgi|Hetan2|99154|Hetan1.Genemark.227_g	1..579		8.31591	-1.66965	-0.739546	0.544282	0.972714	1																	2	9.73893	3.56735	5.1505	2	6.55223	2.75809	3.31633	0	0	0	0	1	3.3802	1.29623	2.7327	2	13.2516	5.38583	6.89681
jgi|Hetan2|437525|estExt_fgenesh1_kg.C_010111	jgi|Hetan2|437525|estExt_fgenesh1_kg.C_010111	1..843		14.9982	-2.06241	-1.04433	0.130228	0.972714	1																	4	13.378	4.90034	10.301	6	13.5009	5.68303	9.94899	2	4.71884	1.75594	3.96955	9	20.8947	8.01263	24.5943	2	9.10164	3.69917	6.89681
jgi|Hetan2|308008|e_gw1.01.2716.1	jgi|Hetan2|308008|e_gw1.01.2716.1	1..699		6.79113	12.5574	3.65047	0.239621	0.972714	1																	3	12.1005	4.43239	7.72575	2	5.42738	2.2846	3.31633	1	2.84548	1.05884	1.98477	0	0	0	0	0	0	0	0
jgi|Hetan2|30479|Hetan1.estExt_Genewise1.C_10362	jgi|Hetan2|30479|Hetan1.estExt_Genewise1.C_10362	1..1749		8.37304	2.77573	1.47287	0.10096	0.972714	1																	6	9.67211	3.54287	15.4515	9	9.76091	4.10875	14.9235	5	5.68609	2.11586	9.92386	0	0	0	0	3	6.58035	2.67444	10.3452
jgi|Hetan2|306873|e_gw1.01.3688.1	jgi|Hetan2|306873|e_gw1.01.3688.1	1..396		8.83756	10.5933	3.40508	0.274186	0.972714	1																	1	7.11975	2.60795	2.57525	3	14.3702	6.04899	4.9745	1	5.02271	1.86901	1.98477	0	0	0	0	0	0	0	0
jgi|Hetan2|413101|fgenesh1_pm.01_#_243	jgi|Hetan2|413101|fgenesh1_pm.01_#_243	1..468		8.1719	2.16811	1.11644	0.464719	0.972714	1																	0	0	0	0	5	20.2657	8.53062	8.29083	1	4.24998	1.58147	1.98477	0	0	0	0	1	8.19731	3.33162	3.44841
jgi|Hetan2|447398|Genemark.226_g	jgi|Hetan2|447398|Genemark.226_g	1..1623		6.86677	2.09587	1.06755	0.247591	0.972714	1																	5	8.68583	3.1816	12.8762	6	7.01246	2.95182	9.94899	4	4.90202	1.8241	7.93909	1	1.20587	0.462425	2.7327	2	4.72747	1.92138	6.89681
jgi|Hetan2|307628|e_gw1.01.722.1	jgi|Hetan2|307628|e_gw1.01.722.1	1..1557		6.54561	1.47487	0.560584	0.545574	0.972714	1																	2	3.6216	1.32659	5.1505	10	12.1829	5.12824	16.5817	3	3.83236	1.42607	5.95432	0	0	0	0	4	9.85573	4.00565	13.7936
jgi|Hetan2|476438|estExt_Genewise1Plus.C_061197	jgi|Hetan2|476438|estExt_Genewise1Plus.C_061197	1..716		5.40308	10.7761	3.42976	0.273679	0.972714	1																	2	7.87547	2.88477	5.1505	0	0	0	0	3	8.33377	3.1011	5.95432	0	0	0	0	0	0	0	0
jgi|Hetan2|153583|Hetan1.estExt_fgenesh2_pm.C_10139	jgi|Hetan2|153583|Hetan1.estExt_fgenesh2_pm.C_10139	1..2172		2.65446	16.4786	4.04252	0.191047	0.972714	1																	2	2.59615	0.950964	5.1505	3	2.61999	1.10285	4.9745	3	2.74723	1.02228	5.95432	0	0	0	0	0	0	0	0
jgi|Hetan2|235157|gw1.01.1591.1	jgi|Hetan2|235157|gw1.01.1591.1	1..3627		1.87887	3.72888	1.89874	0.190097	0.972714	1																	1	0.777342	0.284739	2.57525	3	1.56896	0.660435	4.9745	6	3.29031	1.22436	11.9086	1	0.539602	0.206925	2.7327	0	0	0	0
jgi|Hetan2|377301|estExt_Genewise1.C_010639	jgi|Hetan2|377301|estExt_Genewise1.C_010639	1..1189		6.98746	22.3668	4.48329	0.146559	0.972714	1																	4	9.48501	3.47434	10.301	3	4.78605	2.01463	4.9745	4	6.69131	2.48992	7.93909	0	0	0	0	0	0	0	0
jgi|Hetan2|306016|e_gw1.01.1892.1	jgi|Hetan2|306016|e_gw1.01.1892.1	1..1755		2.95222	3.01106	1.59027	0.29077	0.972714	1																	0	0	0	0	4	4.32335	1.81987	6.63266	4	4.53332	1.6869	7.93909	0	0	0	0	1	2.18595	0.888432	3.44841
jgi|Hetan2|377307|estExt_Genewise1.C_010647	jgi|Hetan2|377307|estExt_Genewise1.C_010647	1..923		9.4574	-1.95987	-0.970759	0.227303	0.972714	1																	2	6.10925	2.2378	5.1505	4	8.22046	3.46031	6.63266	2	4.30984	1.60375	3.96955	5	10.602	4.06564	13.6635	2	8.31277	3.37854	6.89681
jgi|Hetan2|307854|e_gw1.01.3470.1	jgi|Hetan2|307854|e_gw1.01.3470.1	1..1203		4.03481	-1.50427	-0.589064	0.559358	0.972714	1																	0	0	0	0	4	6.30714	2.65492	6.63266	2	3.30672	1.23047	3.96955	3	4.88064	1.87161	8.19811	1	3.18898	1.29609	3.44841
jgi|Hetan2|406649|fgenesh1_kg.01_#_125_#_683_1_CCOZ_CCPA_CCPB_CCPC_EXTA	jgi|Hetan2|406649|fgenesh1_kg.01_#_125_#_683_1_CCOZ_CCPA_CCPB_CCPC_EXTA	1..1010		2.24337	6.67208	2.73814	0.384735	0.972714	1																	1	2.7915	1.02252	2.57525	0	0	0	0	2	3.9386	1.4656	3.96955	0	0	0	0	0	0	0	0
jgi|Hetan2|431342|estExt_fgenesh1_pm.C_010256	jgi|Hetan2|431342|estExt_fgenesh1_pm.C_010256	1..3806		4.60754	-1.47737	-0.563033	0.363095	0.972714	1																	4	2.96313	1.08539	10.301	9	4.48551	1.88812	14.9235	11	5.74853	2.1391	21.8325	14	7.19913	2.7607	38.2578	2	2.01594	0.819337	6.89681
jgi|Hetan2|58706|Hetan1.estExt_Genewise1Plus.C_10414	jgi|Hetan2|58706|Hetan1.estExt_Genewise1Plus.C_10414	1..1561		7.99974	-1.76365	-0.818564	0.398013	0.972714	1																	3	5.41849	1.98478	7.72575	0	0	0	0	6	7.64507	2.84482	11.9086	1	1.25377	0.480792	2.7327	6	14.7457	5.99307	20.6904
jgi|Hetan2|431343|estExt_fgenesh1_pm.C_010257	jgi|Hetan2|431343|estExt_fgenesh1_pm.C_010257	1..1172		5.77819	-2.175	-1.12102	0.276111	0.972714	1																	4	9.62259	3.52473	10.301	1	1.61849	0.681285	1.65817	0	0	0	0	3	5.00973	1.92112	8.19811	2	6.54666	2.66075	6.89681
jgi|Hetan2|241879|gw1.01.2695.1	jgi|Hetan2|241879|gw1.01.2695.1	1..456		1.3866	2.74845	1.45862	0.657112	0.972714	1																	0	0	0	0	1	4.1598	1.75102	1.65817	0	0	0	0	0	0	0	0	0	0	0	0
jgi|Hetan2|58707|Hetan1.estExt_Genewise1Plus.C_10415	jgi|Hetan2|58707|Hetan1.estExt_Genewise1Plus.C_10415	1..1778		0.550375	-1.99039	-0.993055	0.578317	0.972714	1																	0	0	0	0	0	0	0	0	1	1.11867	0.41627	1.98477	1	1.10075	0.422113	2.7327	0	0	0	0
jgi|Hetan2|307276|e_gw1.01.1628.1	jgi|Hetan2|307276|e_gw1.01.1628.1	1..3072		1.97689	1.65765	0.729137	0.509346	0.972714	1																	3	2.75334	1.00854	7.72575	2	1.23494	0.519835	3.31633	3	1.94238	0.722782	5.95432	1	0.637088	0.244309	2.7327	1	1.24881	0.507551	3.44841
jgi|Hetan2|377330|estExt_Genewise1.C_010679	jgi|Hetan2|377330|estExt_Genewise1.C_010679	1..514		447.047	-1.40799	-0.493635	0.292113	0.972714	1																	67	367.512	134.619	172.542	101	372.731	156.897	167.475	88	340.528	126.715	174.66	78	296.997	113.892	213.151	80	597.096	242.677	275.872
jgi|Hetan2|40718|Hetan1.e_gw1.1.2678.1	jgi|Hetan2|40718|Hetan1.e_gw1.1.2678.1	1..504		6.90956	1.66331	0.734061	0.657135	0.972714	1																	3	16.7823	6.1473	7.72575	0	0	0	0	1	3.94641	1.46851	1.98477	1	3.8832	1.48912	2.7327	0	0	0	0
jgi|Hetan2|41255|Hetan1.e_gw1.1.2351.1	jgi|Hetan2|41255|Hetan1.e_gw1.1.2351.1	1..219		2.88717	2.74845	1.45862	0.657112	0.972714	1																	0	0	0	0	1	8.66151	3.64596	1.65817	0	0	0	0	0	0	0	0	0	0	0	0
jgi|Hetan2|26599|Hetan1.gw1.1.2085.1	jgi|Hetan2|26599|Hetan1.gw1.1.2085.1	1..642		3.52929	-1.48998	-0.575291	0.65301	0.972714	1																	1	4.39162	1.60864	2.57525	0	0	0	0	2	6.19624	2.3057	3.96955	2	6.09699	2.33806	5.4654	0	0	0	0
jgi|Hetan2|437545|estExt_fgenesh1_kg.C_010134	jgi|Hetan2|437545|estExt_fgenesh1_kg.C_010134	1..941		20.2764	3.45696	1.7895	0.0652093	0.972714	1																	12	35.9543	13.17	30.903	5	10.079	4.24265	8.29083	7	14.7959	5.50574	13.8934	1	2.07985	0.797573	2.7327	2	8.15375	3.31392	6.89681
jgi|Hetan2|99194|Hetan1.Genemark.267_g	jgi|Hetan2|99194|Hetan1.Genemark.267_g	1..741		5.17725	-3.61736	-1.85494	0.294232	0.972714	1																	1	3.80488	1.39372	2.57525	0	0	0	0	0	0	0	0	0	0	0	0	2	10.3545	4.20836	6.89681
jgi|Hetan2|456657|estExt_Genemark.C_010253	jgi|Hetan2|456657|estExt_Genemark.C_010253	1..1617		12.8692	55.7261	5.80028	0.0597929	0.972714	1																	9	15.6925	5.74813	23.1772	8	9.38464	3.95036	13.2653	11	13.5306	5.03489	21.8325	0	0	0	0	0	0	0	0
jgi|Hetan2|413128|fgenesh1_pm.01_#_270	jgi|Hetan2|413128|fgenesh1_pm.01_#_270	1..792		15.6902	1.54449	0.627135	0.431435	0.972714	1																	3	10.6796	3.91192	7.72575	11	26.3454	11.0898	18.2398	4	10.0454	3.73802	7.93909	4	9.88452	3.79049	10.9308	1	4.84387	1.96868	3.44841
jgi|Hetan2|140551|Hetan1.fgenesh3_kg.1__97__2294_1_CCOZ_CCPA_CCPB_CCPC_EXTA	jgi|Hetan2|140551|Hetan1.fgenesh3_kg.1__97__2294_1_CCOZ_CCPA_CCPB_CCPC_EXTA	1..470		18.4331	2.4469	1.29096	0.23133	0.972714	1																	3	17.9963	6.592	7.72575	4	16.1436	6.79546	6.63266	5	21.1595	7.87371	9.92386	2	8.32823	3.19369	5.4654	0	0	0	0
jgi|Hetan2|406665|fgenesh1_kg.01_#_141_#_1529_1_CCOZ_CCPA_CCPB_CCPC_EXTA	jgi|Hetan2|406665|fgenesh1_kg.01_#_141_#_1529_1_CCOZ_CCPA_CCPB_CCPC_EXTA	1..1050		8.23929	-1.60917	-0.686317	0.439493	0.972714	1																	2	5.37032	1.96714	5.1505	3	5.41963	2.28133	4.9745	2	3.78856	1.40977	3.96955	1	1.86394	0.714778	2.7327	4	14.6146	5.9398	13.7936
jgi|Hetan2|121342|Hetan1.fgenesh2_pm.C_scaffold_1000163	jgi|Hetan2|121342|Hetan1.fgenesh2_pm.C_scaffold_1000163	1..1047		3.07819	1.93595	0.953038	0.509927	0.972714	1																	0	0	0	0	3	5.43516	2.28787	4.9745	2	3.79941	1.41381	3.96955	0	0	0	0	1	3.66413	1.48921	3.44841
jgi|Hetan2|423832|fgenesh1_pg.01_#_186	jgi|Hetan2|423832|fgenesh1_pg.01_#_186	1..651		1.94252	4.70946	2.23556	0.483632	0.972714	1																	0	0	0	0	2	5.82756	2.45305	3.31633	0	0	0	0	0	0	0	0	0	0	0	0
jgi|Hetan2|307611|e_gw1.01.2442.1	jgi|Hetan2|307611|e_gw1.01.2442.1	1..897		8.30207	22.3602	4.48286	0.149289	0.972714	1																	1	3.14317	1.15133	2.57525	4	8.45873	3.56061	6.63266	6	13.3043	4.95069	11.9086	0	0	0	0	0	0	0	0
jgi|Hetan2|307158|e_gw1.01.3723.1	jgi|Hetan2|307158|e_gw1.01.3723.1	1..246		15.5465	2.16811	1.11644	0.464398	0.972714	1																	0	0	0	0	5	38.5543	16.229	8.29083	1	8.08534	3.00865	1.98477	0	0	0	0	1	15.5949	6.3382	3.44841
jgi|Hetan2|307288|e_gw1.01.377.1	jgi|Hetan2|307288|e_gw1.01.377.1	1..3336		3.08262	1.29332	0.371075	0.65442	0.972714	1																	2	1.6903	0.619153	5.1505	7	3.98024	1.67544	11.6072	6	3.57733	1.33117	11.9086	4	2.34668	0.8999	10.9308	1	1.14998	0.467386	3.44841
jgi|Hetan2|99205|Hetan1.Genemark.278_g	jgi|Hetan2|99205|Hetan1.Genemark.278_g	1..1491		2.3472	1.93632	0.953316	0.534757	0.972714	1																	1	1.89096	0.692654	2.57525	3	3.81664	1.60657	4.9745	1	1.334	0.496397	1.98477	1	1.31263	0.503365	2.7327	0	0	0	0
jgi|Hetan2|242480|gw1.01.2807.1	jgi|Hetan2|242480|gw1.01.2807.1	1..558		1.75371	-1.99053	-0.99315	0.578286	0.972714	1																	0	0	0	0	1	3.39941	1.43094	1.65817	0	0	0	0	1	3.50741	1.34501	2.7327	0	0	0	0
jgi|Hetan2|241958|gw1.01.2714.1	jgi|Hetan2|241958|gw1.01.2714.1	1..492		1.34756	2.74863	1.45871	0.657089	0.972714	1																	0	0	0	0	0	0	0	0	1	4.04267	1.50433	1.98477	0	0	0	0	0	0	0	0
jgi|Hetan2|413142|fgenesh1_pm.01_#_284	jgi|Hetan2|413142|fgenesh1_pm.01_#_284	1..453		1.39578	2.74845	1.45862	0.657112	0.972714	1																	0	0	0	0	1	4.18735	1.76262	1.65817	0	0	0	0	0	0	0	0	0	0	0	0
jgi|Hetan2|437555|estExt_fgenesh1_kg.C_010147	jgi|Hetan2|437555|estExt_fgenesh1_kg.C_010147	1..1570		85.22	-1.77922	-0.831243	0.119391	0.972714	1																	17	30.5287	11.1826	43.7792	75	90.6149	38.1433	124.362	47	59.5431	22.1567	93.2843	74	92.2471	35.3747	202.22	32	78.193	31.7798	110.349
jgi|Hetan2|30556|Hetan1.estExt_Genewise1.C_10474	jgi|Hetan2|30556|Hetan1.estExt_Genewise1.C_10474	1..5190		5.02325	-1.63557	-0.709798	0.189912	0.972714	1																	5	2.7162	0.994939	12.8762	8	2.92389	1.23078	13.2653	12	4.59883	1.71128	23.8173	9	3.39388	1.30147	24.5943	9	6.65262	2.70381	31.0357
jgi|Hetan2|447441|Genemark.269_g	jgi|Hetan2|447441|Genemark.269_g	1..1401		5.50439	-2.20464	-1.14054	0.21504	0.972714	1																	2	4.02487	1.4743	5.1505	2	2.70788	1.13985	3.31633	1	1.4197	0.528286	1.98477	2	2.79391	1.0714	5.4654	3	8.21486	3.33875	10.3452
jgi|Hetan2|58748|Hetan1.estExt_Genewise1Plus.C_10476	jgi|Hetan2|58748|Hetan1.estExt_Genewise1Plus.C_10476	1..983		4.23466	12.5546	3.65015	0.243206	0.972714	1																	1	2.86818	1.05061	2.57525	3	5.78903	2.43682	4.9745	2	4.04678	1.50586	3.96955	0	0	0	0	0	0	0	0
jgi|Hetan2|308267|e_gw1.01.2986.1	jgi|Hetan2|308267|e_gw1.01.2986.1	1..474		4.04677	-1.99076	-0.993317	0.57821	0.972714	1																	0	0	0	0	1	4.00184	1.68453	1.65817	0	0	0	0	0	0	0	0	1	8.09355	3.28945	3.44841
jgi|Hetan2|306580|e_gw1.01.3737.1	jgi|Hetan2|306580|e_gw1.01.3737.1	1..249		6.31364	4.71014	2.23577	0.483434	0.972714	1																	1	11.323	4.14758	2.57525	1	7.61796	3.20669	1.65817	0	0	0	0	0	0	0	0	0	0	0	0
jgi|Hetan2|475366|estExt_Genewise1Plus.C_051232	jgi|Hetan2|475366|estExt_Genewise1Plus.C_051232	1..2232		1.31528	-5.2434	-2.3905	0.166659	0.972714	1																	0	0	0	0	1	0.849853	0.357736	1.65817	0	0	0	0	3	2.63056	1.00876	8.19811	0	0	0	0
jgi|Hetan2|377378|estExt_Genewise1.C_010761	jgi|Hetan2|377378|estExt_Genewise1.C_010761	1..353		5.43391	-1.99063	-0.993222	0.578241	0.972714	1																	0	0	0	0	0	0	0	0	1	5.63454	2.09668	1.98477	0	0	0	0	1	10.8678	4.41699	3.44841
jgi|Hetan2|413150|fgenesh1_pm.01_#_292	jgi|Hetan2|413150|fgenesh1_pm.01_#_292	1..942		7.18901	-1.41731	-0.503157	0.584106	0.972714	1																	1	2.99301	1.09633	2.57525	2	4.02733	1.69526	3.31633	5	10.5573	3.92849	9.92386	3	6.23291	2.39018	8.19811	2	8.1451	3.3104	6.89681
jgi|Hetan2|145167|Hetan1.estExt_fgenesh3_kg.C_10106	jgi|Hetan2|145167|Hetan1.estExt_fgenesh3_kg.C_10106	1..1289		3.76561	-4.00872	-2.00314	0.0864355	0.972714	1																	1	2.18729	0.8012	2.57525	0	0	0	0	1	1.54305	0.574188	1.98477	3	4.55501	1.74674	8.19811	1	2.97622	1.20962	3.44841
jgi|Hetan2|241185|gw1.01.2573.1	jgi|Hetan2|241185|gw1.01.2573.1	1..789		13.2241	1.91718	0.938982	0.360574	0.972714	1																	7	25.0139	9.16252	18.0267	4	9.61658	4.04799	6.63266	2	5.04181	1.87612	3.96955	3	7.44158	2.85368	8.19811	0	0	0	0
jgi|Hetan2|99220|Hetan1.Genemark.293_g	jgi|Hetan2|99220|Hetan1.Genemark.293_g	1..1620		3.74876	3.01251	1.59096	0.257918	0.972714	1																	3	5.22115	1.91249	7.72575	2	2.34182	0.985761	3.31633	3	3.68332	1.37061	5.95432	1	1.20811	0.463282	2.7327	0	0	0	0
jgi|Hetan2|153612|Hetan1.estExt_fgenesh2_pm.C_10179	jgi|Hetan2|153612|Hetan1.estExt_fgenesh2_pm.C_10179	1..4452		14.5431	-1.71721	-0.780068	0.112024	0.972714	1																	11	6.96622	2.55171	28.3277	28	11.93	5.0218	46.4286	22	9.82881	3.65742	43.665	25	10.9902	4.21449	68.3176	21	18.096	7.35471	72.4165
jgi|Hetan2|121361|Hetan1.fgenesh2_pm.C_scaffold_1000182	jgi|Hetan2|121361|Hetan1.fgenesh2_pm.C_scaffold_1000182	1..1029		3.9689	10.6119	3.40761	0.284291	0.972714	1																	3	8.21988	3.01092	7.72575	2	3.68682	1.55193	3.31633	0	0	0	0	0	0	0	0	0	0	0	0
jgi|Hetan2|437564|estExt_fgenesh1_kg.C_010157	jgi|Hetan2|437564|estExt_fgenesh1_kg.C_010157	1..910		6.99677	1.85467	0.891163	0.426327	0.972714	1																	2	6.19653	2.26977	5.1505	5	10.4224	4.38718	8.29083	2	4.37141	1.62666	3.96955	2	4.3014	1.64949	5.4654	0	0	0	0
jgi|Hetan2|306349|e_gw1.01.2176.1	jgi|Hetan2|306349|e_gw1.01.2176.1	1..1335		3.37146	2.2953	1.19868	0.400367	0.972714	1																	2	4.22385	1.54719	5.1505	1	1.42088	0.598102	1.65817	3	4.46965	1.66321	5.95432	1	1.46602	0.562185	2.7327	0	0	0	0
jgi|Hetan2|437565|estExt_fgenesh1_kg.C_010158	jgi|Hetan2|437565|estExt_fgenesh1_kg.C_010158	1..876		3.23822	8.63202	3.1097	0.322265	0.972714	1																	1	3.21851	1.17893	2.57525	3	6.49613	2.73447	4.9745	0	0	0	0	0	0	0	0	0	0	0	0
jgi|Hetan2|406682|fgenesh1_kg.01_#_158_#_2589_1_CCOZ_CCPA_CCPB_CCPC_EXTA	jgi|Hetan2|406682|fgenesh1_kg.01_#_158_#_2589_1_CCOZ_CCPA_CCPB_CCPC_EXTA	1..876		3.97536	1.66331	0.734061	0.656954	0.972714	1																	3	9.65554	3.5368	7.72575	0	0	0	0	1	2.27054	0.844895	1.98477	1	2.23417	0.856754	2.7327	0	0	0	0
jgi|Hetan2|305576|e_gw1.01.2994.1	jgi|Hetan2|305576|e_gw1.01.2994.1	1..444		2.84815	4.70946	2.23556	0.483632	0.972714	1																	0	0	0	0	2	8.54446	3.5967	3.31633	0	0	0	0	0	0	0	0	0	0	0	0
jgi|Hetan2|153619|Hetan1.estExt_fgenesh2_pm.C_10188	jgi|Hetan2|153619|Hetan1.estExt_fgenesh2_pm.C_10188	1..905		8.73862	22.2063	4.4729	0.150996	0.972714	1																	3	9.34614	3.42347	7.72575	7	14.6719	6.17598	11.6072	1	2.19778	0.817821	1.98477	0	0	0	0	0	0	0	0
jgi|Hetan2|99234|Hetan1.Genemark.307_g	jgi|Hetan2|99234|Hetan1.Genemark.307_g	1..807		24.4743	1.70734	0.77175	0.288702	0.972714	1																	4	13.9748	5.11894	10.301	19	44.6599	18.7991	31.5051	6	14.7881	5.50281	11.9086	3	7.27559	2.79002	8.19811	4	19.0153	7.72837	13.7936
jgi|Hetan2|153622|Hetan1.estExt_fgenesh2_pm.C_10192	jgi|Hetan2|153622|Hetan1.estExt_fgenesh2_pm.C_10192	1..3730		4.45834	1.62904	0.704023	0.40305	0.972714	1																	10	7.55876	2.76876	25.7525	2	1.01709	0.428132	3.31633	9	4.79918	1.78583	17.863	4	2.0988	0.804844	10.9308	2	2.05702	0.836031	6.89681
jgi|Hetan2|305861|e_gw1.01.701.1	jgi|Hetan2|305861|e_gw1.01.701.1	1..1620		2.91129	2.29491	1.19844	0.440936	0.972714	1																	3	5.22115	1.91249	7.72575	3	3.51272	1.47864	4.9745	0	0	0	0	0	0	0	0	1	2.36811	0.962468	3.44841
jgi|Hetan2|447463|Genemark.291_g	jgi|Hetan2|447463|Genemark.291_g	1..1119		1.75003	6.67112	2.73793	0.384773	0.972714	1																	0	0	0	0	1	1.69515	0.713553	1.65817	2	3.55495	1.32284	3.96955	0	0	0	0	0	0	0	0
jgi|Hetan2|447464|Genemark.292_g	jgi|Hetan2|447464|Genemark.292_g	1..1851		10.405	-2.24731	-1.1682	0.0760101	0.972714	1																	4	6.09275	2.23176	10.301	4	4.09913	1.72548	6.63266	4	4.2982	1.59941	7.93909	4	4.22936	1.62186	10.9308	8	16.5806	6.73884	27.5872
jgi|Hetan2|377405|estExt_Genewise1.C_010810	jgi|Hetan2|377405|estExt_Genewise1.C_010810	1..1820		4.16685	1.41539	0.501202	0.61295	0.972714	1																	4	6.19653	2.26977	10.301	5	5.21118	2.19359	8.29083	1	1.09285	0.406664	1.98477	1	1.07535	0.412372	2.7327	2	4.21576	1.7134	6.89681
jgi|Hetan2|406689|fgenesh1_kg.01_#_165_#_5113_0_CCPC3213.g1_CCOZ_CCPA_CCPB_CCPC_EXTA	jgi|Hetan2|406689|fgenesh1_kg.01_#_165_#_5113_0_CCPC3213.g1_CCOZ_CCPA_CCPB_CCPC_EXTA	1..737		7.86089	-2.83065	-1.50113	0.166894	0.972714	1																	1	3.82553	1.40128	2.57525	1	2.57377	1.0834	1.65817	1	2.69877	1.00424	1.98477	2	5.31109	2.03668	5.4654	2	10.4107	4.2312	6.89681
jgi|Hetan2|437573|estExt_fgenesh1_kg.C_010166	jgi|Hetan2|437573|estExt_fgenesh1_kg.C_010166	1..788		3.63881	1.57774	0.657861	0.655862	0.972714	1																	1	3.57794	1.31059	2.57525	2	4.81439	2.02656	3.31633	1	2.5241	0.939249	1.98477	0	0	0	0	1	4.86845	1.97868	3.44841
jgi|Hetan2|447470|Genemark.298_g	jgi|Hetan2|447470|Genemark.298_g	1..1551		4.78159	2.24882	1.16917	0.287797	0.972714	1																	1	1.81781	0.665859	2.57525	5	6.11499	2.57404	8.29083	5	6.41197	2.38597	9.92386	1	1.26185	0.483892	2.7327	1	2.47346	1.00529	3.44841
jgi|Hetan2|306800|e_gw1.01.2883.1	jgi|Hetan2|306800|e_gw1.01.2883.1	1..561		5.16353	-1.49035	-0.575649	0.644186	0.972714	1																	1	5.0257	1.8409	2.57525	2	6.76246	2.84658	3.31633	0	0	0	0	1	3.48865	1.33782	2.7327	1	6.8384	2.77932	3.44841
jgi|Hetan2|166327|Hetan1.EuGene1000408	jgi|Hetan2|166327|Hetan1.EuGene1000408	1..780		6.44078	2.41934	1.27461	0.422576	0.972714	1																	4	14.4586	5.29614	10.301	2	4.86377	2.04735	3.31633	0	0	0	0	1	2.50915	0.962201	2.7327	0	0	0	0
jgi|Hetan2|456687|estExt_Genemark.C_010304	jgi|Hetan2|456687|estExt_Genemark.C_010304	1..2698		2.87272	-1.36412	-0.447975	0.573147	0.972714	1																	1	1.045	0.382782	2.57525	5	3.51533	1.47974	8.29083	4	2.94884	1.0973	7.93909	4	2.90161	1.1127	10.9308	2	2.84384	1.15582	6.89681
jgi|Hetan2|166337|Hetan1.EuGene1000418	jgi|Hetan2|166337|Hetan1.EuGene1000418	1..234		8.36382	-3.61705	-1.85481	0.240954	0.972714	1																	0	0	0	0	1	8.10629	3.41225	1.65817	0	0	0	0	2	16.7276	6.41467	5.4654	0	0	0	0
jgi|Hetan2|413180|fgenesh1_pm.01_#_322	jgi|Hetan2|413180|fgenesh1_pm.01_#_322	1..1602		3.02988	-2.83073	-1.50117	0.155596	0.972714	1																	0	0	0	0	2	2.36813	0.996837	3.31633	1	1.24157	0.462003	1.98477	3	3.66505	1.40546	8.19811	1	2.39472	0.973282	3.44841
jgi|Hetan2|423866|fgenesh1_pg.01_#_220	jgi|Hetan2|423866|fgenesh1_pg.01_#_220	1..1605		9.07266	-1.49561	-0.580736	0.404573	0.972714	1																	4	7.02659	2.57382	10.301	4	4.7274	1.98995	6.63266	10	12.3925	4.61139	19.8477	9	10.9746	4.2085	24.5943	3	7.17073	2.91439	10.3452
jgi|Hetan2|305730|e_gw1.01.3633.1	jgi|Hetan2|305730|e_gw1.01.3633.1	1..558		114.278	-1.30165	-0.380343	0.456001	0.972714	1																	23	116.213	42.5684	59.2307	39	132.577	55.8068	64.6684	17	60.5966	22.5487	33.7411	24	84.1778	32.2803	65.5849	21	144.378	58.6795	72.4165
jgi|Hetan2|308154|e_gw1.01.2095.1	jgi|Hetan2|308154|e_gw1.01.2095.1	1..1410		3.84912	1.65687	0.728461	0.521978	0.972714	1																	1	1.99959	0.732445	2.57525	5	6.72649	2.83144	8.29083	2	2.82127	1.04983	3.96955	0	0	0	0	2	5.44162	2.21163	6.89681
jgi|Hetan2|58796|Hetan1.estExt_Genewise1Plus.C_10557	jgi|Hetan2|58796|Hetan1.estExt_Genewise1Plus.C_10557	1..5420		4.62953	-1.21208	-0.277487	0.595702	0.972714	1																	7	3.64132	1.33381	18.0267	13	4.54969	1.91514	21.5561	12	4.40367	1.63866	23.8173	8	2.88876	1.10777	21.8616	9	6.37031	2.58907	31.0357
jgi|Hetan2|121390|Hetan1.fgenesh2_pm.C_scaffold_1000211	jgi|Hetan2|121390|Hetan1.fgenesh2_pm.C_scaffold_1000211	1..2742		6.77406	1.5431	0.625829	0.360153	0.972714	1																	8	8.22588	3.01312	20.602	7	4.84249	2.03839	11.6072	10	7.2538	2.69923	19.8477	4	2.85505	1.09485	10.9308	3	4.19731	1.70591	10.3452
jgi|Hetan2|406701|fgenesh1_kg.01_#_177_#_4560_1_CCOZ_CCPA_CCPB_CCPC_EXTA	jgi|Hetan2|406701|fgenesh1_kg.01_#_177_#_4560_1_CCOZ_CCPA_CCPB_CCPC_EXTA	1..1082		3.54704	1.9365	0.953452	0.519355	0.972714	1																	2	5.2115	1.90896	5.1505	1	1.75312	0.737954	1.65817	2	3.67651	1.36807	3.96955	0	0	0	0	1	3.5456	1.44103	3.44841
jgi|Hetan2|431393|estExt_fgenesh1_pm.C_010330	jgi|Hetan2|431393|estExt_fgenesh1_pm.C_010330	1..1155		4.98226	-3.32596	-1.73377	0.258584	0.972714	1																	0	0	0	0	2	3.28462	1.38263	3.31633	0	0	0	0	0	0	0	0	3	9.96452	4.04987	10.3452
jgi|Hetan2|437586|estExt_fgenesh1_kg.C_010180	jgi|Hetan2|437586|estExt_fgenesh1_kg.C_010180	1..1373		10.9347	4.02629	2.00945	0.0549738	0.972714	1																	7	14.3743	5.26528	18.0267	6	8.28931	3.48929	9.94899	7	10.1405	3.77341	13.8934	2	2.85089	1.09325	5.4654	0	0	0	0
jgi|Hetan2|377443|estExt_Genewise1.C_010860	jgi|Hetan2|377443|estExt_Genewise1.C_010860	1..900		6.67953	3.01176	1.59061	0.272239	0.972714	1																	3	9.39806	3.44249	7.72575	4	8.43054	3.54874	6.63266	1	2.20999	0.822365	1.98477	0	0	0	0	1	4.2626	1.73244	3.44841
jgi|Hetan2|99271|Hetan1.Genemark.344_g	jgi|Hetan2|99271|Hetan1.Genemark.344_g	1..336		1.97321	2.74863	1.45871	0.657089	0.972714	1																	0	0	0	0	0	0	0	0	1	5.91962	2.20276	1.98477	0	0	0	0	0	0	0	0
jgi|Hetan2|406708|fgenesh1_kg.01_#_184_#_1630_1_CCOZ_CCPA_CCPB_CCPC_EXTA	jgi|Hetan2|406708|fgenesh1_kg.01_#_184_#_1630_1_CCOZ_CCPA_CCPB_CCPC_EXTA	1..980		4.89282	14.515	3.85948	0.217324	0.972714	1																	1	2.87696	1.05382	2.57525	4	7.74233	3.25905	6.63266	2	4.05917	1.51047	3.96955	0	0	0	0	0	0	0	0
jgi|Hetan2|42232|Hetan1.e_gw1.1.2701.1	jgi|Hetan2|42232|Hetan1.e_gw1.1.2701.1	1..444		6.45807	1.57774	0.657861	0.655862	0.972714	1																	1	6.35004	2.32601	2.57525	2	8.54446	3.5967	3.31633	1	4.47971	1.66696	1.98477	0	0	0	0	1	8.64041	3.51171	3.44841
jgi|Hetan2|447493|Genemark.321_g	jgi|Hetan2|447493|Genemark.321_g	1..210		4.65984	-1.99039	-0.993055	0.578317	0.972714	1																	0	0	0	0	0	0	0	0	1	9.47139	3.52442	1.98477	1	9.31969	3.57389	2.7327	0	0	0	0
[truncated: 12,005 more rows]

## Sheet: Exp. Browser_H_annosum_Wounding
Data arranged by FDR p-value (ascending)
Name	Chromosome	Region	Max group mean	Log₂ fold change, Wounded vs Control	Fold change, Wounded vs Control	P-value	FDR p-value	Bonferroni	Description (blast-n)
[truncated: 13,405 more rows]
